# Supplementary material for: Quantitative Proteomic Analysis Provides Insights into Rice Defense Mechanisms against Magnaporthe oryzae
Source: Int J Mol Sci. 2018 Jul 3;19(7):1950. doi: 10.3390/ijms19071950 (PMC6073306; doi:10.3390/ijms19071950)
Supplement: Supplementary file 1 [file ijms-19-01950-s001.zip]

Archive with 8 entries (7 files):
- Supplementary Files/
- Supplementary Files/Table S3. Summary of rice DE-proteins.xlsx
- Supplementary Files/Table S1.xlsx
- Supplementary Files/Table S4. GO distribution of DE-proteins.xlsx
- Supplementary Files/Table S5. Primers information.xlsx
- Supplementary Files/Figure S1.png
- Supplementary Files/Table S2.xlsx
- Supplementary Files/Supplemental Information (1).docx
