# Supplementary material for: Quantitative Proteomic Analysis Provides Insights into Rice Defense Mechanisms against Magnaporthe oryzae
Source: Int J Mol Sci. 2018 Jul 3;19(7):1950. doi: 10.3390/ijms19071950 (PMC6073306; doi:10.3390/ijms19071950)
Supplement: Supplementary file 1 [file ijms-19-01950-s001.zip › Supplementary Files/Table S3. Summary of rice DE-proteins.xlsx]

## Sheet: 工作表1
Table S3. Summary of rice DE-proteins
		%Cov(50)		%Cov(95)		Peptides(95%)		Guy11				JS153
								24/0 hpi		72/0 hpi		24/0 hpi		72/0 hpi
Accession	Description	1	2	1	2	1	2	1	2	1	2	1	2	1	2
Q9FP22	Os06g0274000 protein	11.11	24.24	11.11	11.11	1	1	1.83995	3.59832	1.25043	1.57661	0.454064	2.30755	0.173027	1.34645
A0A0E0QYZ1	Uncharacterized protein	13.08	16.57	11.92	15.41	3	4	1.50558	1.68376	2.57409	2.95683	1.86451	1.38684	2.4133	3.31314
Q9ATR3	Glucanase	24.25	24.25	24.25	24.25	17	18	2.45559	2.33464	2.0208	2.0173	1.67633	1.83314	1.68112	1.8217
A2XUV1	Malate synthase	35.8	34.57	30.86	30.34	15	13	2.26504	2.40219	4.13374	4.18357	1.46721	1.32926	3.7	3.85512
Q5Z4D3	Peroxidase	43.5	47.73	39.27	45.92	12	13	1.547	1.32023	1.81316	1.61064	0.774908	0.715164	1.84393	1.58959
Q93VK6	3-phosphoshikimate 1-carboxyvinyltransferase	15.46	10.57	14.68	10.57	7	4	1.31445	1.48539	1.5481	2.09317	0.784055	0.587147	1.44827	1.39261
Q7EYR6	Os07g0262200 protein	16.96	13.84	10.03	11.42	3	3	1.54361	1.2994	1.52626	1.31278	0.756285	0.780503	1.70791	1.7313
Q8RU06	Cellulase containing protein, expressed	12.94	13.14	10.78	13.14	5	7	1.37159	1.50616	1.84207	2.02488	0.737008	0.756828	1.30378	1.34015
Q6K623	Os02g0612900 protein	18.97	26.67	18.97	14.87	3	2	1.65618	1.49867	1.69072	2.41345	0.650377	0.653612	1.66808	1.43599
Q8LLP2	Glutamate decarboxylase	25.34	22.61	20.66	20.27	9	9	1.63753	1.58381	1.45796	1.58615	0.728447	0.777556	1.354	1.51478
Q850T5	Ferredoxin family protein, expressed	33.33	33.33	27.21	27.21	4	4	2.35731	3.36587	1.57716	1.78375	0.758872	0.786413	1.27712	1.31621
Q6YS11	Os08g0282400 protein	38.41	28.37	26.3	28.37	6	7	1.47209	1.34449	1.67741	1.3875	0.793416	0.618616	1.6735	1.43378
I1QGQ0	Uncharacterized protein	33.04	29.02	25.89	29.02	12	11	1.54585	1.61903	2.38934	2.47795	0.803104	0.627159	2.03907	1.61836
I1QAS5	Nucleide diphphate kinase	39.6	32.89	39.6	32.89	5	4	1.68542	1.95828	1.93316	1.96317	0.719441	0.764295	1.54667	1.68202
Q9ARP1	Os01g0144100 protein	45.45	48.99	42.42	42.42	12	11	1.38099	1.38818	1.47878	1.40455	0.802639	0.710808	1.4446	1.31679
Q75T45	Os12g0555000 protein	42.5	42.5	42.5	42.5	6	8	1.38393	1.77484	8.32187	8.17188	0.747792	0.581311	2.62983	2.73023
Q2QND6	Os12g0569500 protein	51.07	51.07	39.48	48.07	10	14	1.34931	1.30447	2.26598	2.46786	0.664879	0.604747	1.43233	1.37141
Q8LNF2	Os10g0502000 protein	49.58	49.58	49.58	49.58	17	15	1.38251	1.28638	1.41788	1.37446	0.757639	0.782724	1.34295	1.33892
A2XL95	Putative uncharacterized protein	71.15	66.92	55.77	58.08	24	18	1.34316	1.2971	1.57655	1.54831	0.774976	0.730152	1.40301	1.33173
A0A0E0PU51	Uncharacterized protein	16.12	15.3	13.9	10.98	10	7	1.65903	1.40887	1.65294	1.58903	0.912308	1.12556	1.70425	1.94865
Q6H734	Os02g0198600 protein	23.13	19.04	21.93	15.9	8	6	1.28523	1.42431	1.64797	1.41249	0.836959	0.899419	1.65861	1.33788
Q7XPU1	OSJNBa0088H09.15 protein	16.59	16.59	16.59	16.59	3	2	1.31173	1.36308	1.40807	1.59931	1.07618	0.774158	1.65812	1.2777
Q7XHB3	Peroxidase	17.86	17.86	15.18	17.86	5	6	1.33329	1.44061	1.8601	1.67471	1.09697	0.939781	1.78393	1.71226
Q5Z7J2	Peroxidase	22.53	23.46	21.91	20.37	9	7	1.58853	1.8257	1.96806	2.09755	1.17868	1.08654	1.81123	1.64964
Q8LHG8	DNA-damage-repair/toleration protein-like	23.81	23.81	23.81	23.81	6	5	1.28985	1.40977	1.57735	1.47903	0.897446	0.840556	1.53907	1.58653
Q6Z4E4	Methylmalonate semi-aldehyde dehydrogenase	37.64	33.71	34.46	25.66	16	17	1.25086	1.28768	1.59858	1.70992	0.850595	0.876199	1.82198	1.81025
Q852M0	Glutamate dehydrogenase	30.41	27.74	30.41	27.74	12	12	1.4019	1.32932	1.49051	1.49171	0.865304	0.791133	1.59586	1.30392
Q945E9	JIOsPR10	48.12	36.25	48.12	28.13	5	4	1.727	2.10784	1.85488	3.24844	0.936844	1.11584	1.73552	2.64555
Q5U1T0	Peroxidase	34.58	31.12	31.12	28.53	12	13	1.73404	1.36688	2.85495	2.54167	0.82879	0.988495	2.55601	3.52565
I1PYW0	6-phphogluconate dehydrogenase, decarboxylating	30.21	32.92	28.33	29.79	14	16	1.33418	1.38898	1.64101	1.75251	0.873022	0.91415	1.46451	1.72465
Q9ST80	Peroxidase	32.46	33.04	29.24	30.41	23	22	1.58479	1.58851	3.02079	2.95746	0.991605	0.960976	2.69353	2.73846
Q7XSU7	Peroxidase	41.19	39.2	39.2	39.2	16	12	1.60061	1.53941	3.53897	3.33897	1.00987	0.95439	2.6505	2.67544
Q6EUS1	Peroxidase	46.73	46.73	46.73	44.55	14	14	1.38767	1.29559	1.5713	1.54375	0.859632	0.805949	1.83018	1.74111
Q654S1	Peroxidase	49.58	47.62	44.82	47.62	15	19	1.2762	1.5522	1.37586	1.70316	0.861114	1.05815	1.77732	1.85353
A0A0E0M402	Uncharacterized protein	14.65	17.17	10.1	10.1	2	2	1.41529	1.7116	2.09001	1.4917	0.892561	0.619277	1.252	1.51213
Q6K969	Os02g0831800 protein	10.58	10.58	10.58	10.58	3	4	1.26485	1.30292	1.46662	1.29688	0.808847	0.956949	1.48928	1.83539
Q656T5	Os01g0574600 protein	17.01	14.08	11.14	11.14	3	3	1.41337	1.38241	1.30249	1.2534	0.754506	0.978785	1.46969	1.28908
I1Q7V9	Succinate dehydrogenase [ubiquinone] flavoprotein subunit, mitochondrial	17.36	12.26	15.45	11.15	8	7	1.45055	1.57209	1.62755	1.5603	0.918865	0.818327	1.49604	1.3342
A0A0E0QL14	Lipoxygenase	15.52	14.45	11.69	11.16	10	13	1.57091	1.43219	2.86729	2.57952	0.834409	0.726017	2.15634	1.61249
Q9FWU4	Os10g0491000 protein	12.23	12.23	12.23	12.23	2	2	4.74772	1.92466	8.18963	4.09337	0.568022	1.38609	1.56825	3.91851
Q6YY41	Glycosyltransferase	26.22	17.17	17.4	12.53	6	4	1.3859	1.28335	1.41473	1.3026	0.939913	0.767135	1.37176	1.4069
B9F8R5	Uncharacterized protein	17.73	14.83	17.73	12.79	9	7	1.32779	1.31567	1.4337	1.53446	0.866619	0.96579	1.38442	1.51955
Q651F0	Os09g0539100 protein	10.38	15.12	10.38	12.87	5	6	1.62514	1.31554	1.56943	1.2915	0.77273	0.902836	1.24712	1.49652
A0A0E0M777	Uncharacterized protein	17.15	15.29	15.29	13.43	6	5	1.45986	1.43508	1.87011	1.5715	0.934156	0.797478	1.68376	1.32979
Q0E0D3	Os02g0557700 protein	17.78	14.22	17.78	14.22	4	3	1.26649	1.87488	1.6267	2.24109	0.846875	0.58584	1.70876	1.32678
I1NP13	Uncharacterized protein	32.67	27.23	28.71	14.36	5	4	1.58514	1.37234	1.7378	1.40345	0.819365	0.859139	1.37812	1.59344
Q33E21	NAD-dependent isocitrate dehydrogenase c;1	13.94	14.75	12.06	14.75	3	4	2.22226	2.46866	1.69094	1.65515	0.921927	1.01387	1.48343	2.12145
Q9SXG0	F1F0-ATPase inhibitor protein	27.64	21.14	27.64	15.45	3	1	1.27227	1.68744	1.60868	2.18793	1.04065	1.09491	1.77684	1.62416
Q5Z6P9	Os06g0264300 protein	17.68	17.68	15.74	15.74	6	5	1.25927	1.62531	1.51951	1.35952	0.866086	0.830501	1.53927	1.31799
Q5VPQ6	Os06g0119600 protein	22.02	21.82	22.02	15.96	7	5	1.4651	2.12133	1.31976	1.6658	0.664598	2.53823	1.30042	2.87034
A7WTW3	Mitogen-activated protein kinase	20.74	16.76	16.76	16.76	5	5	1.25911	2.00749	1.38504	1.98988	0.858924	0.873944	1.56766	1.51835
Q75LB9	Os03g0845000 protein	17.17	16.9	17.17	16.9	4	4	1.88416	1.35869	1.99795	1.84503	0.790819	1.743	1.95299	2.75185
Q94LR9	3-ketoacyl-CoA thiolase 2, peroxisomal, putative, expressed	26.46	19.96	25.16	16.92	10	7	1.25322	1.42072	1.54915	1.4116	0.845686	0.717212	1.731	1.5699
Q5VPR6	Os06g0118700 protein	27.73	22.67	20.45	17.41	11	7	1.3171	1.27485	1.28169	1.28737	0.887528	0.862779	1.58578	1.6491
Q69IN8	Os09g0513000 protein	27.96	22.19	21.28	17.63	5	5	1.31693	1.36397	1.39863	1.409	0.82127	0.65593	1.64646	1.38779
Q8H4V1	Os08g0366000 protein	27.8	23.76	23.44	18.05	30	20	1.26698	1.2569	1.56689	1.57397	0.848813	0.854214	1.44825	1.4188
I1PS34	Uncharacterized protein	27.38	18.09	25.92	18.09	10	7	1.34907	1.5609	1.92314	1.78038	0.801697	1.08937	1.85014	2.50409
A0A0E0KKE2	Uncharacterized protein	24.91	20.15	24.91	19.05	13	11	1.35385	1.24972	1.30234	1.28102	0.824916	0.729529	1.32456	1.40271
A0A0E0JW27	Phphoglycerate kinase	28.5	22.45	24.18	19.17	14	13	1.3567	1.25958	1.37287	1.41475	0.723555	0.843496	1.37044	1.29344
A0A0E0NV26	Superoxide dismutase [Cu-Zn]	12.96	19.26	12.96	19.26	3	5	1.55478	1.33836	1.8202	1.66942	0.966846	0.998888	1.70526	1.60109
Q10MD5	ETC complex I subunit conserved region family protein, expressed	27.17	23.12	23.12	20.23	5	5	1.78146	1.5266	1.50252	1.68944	0.620162	0.846398	1.41138	1.42053
Q8LNN1	Eukaryotic aspartyl protease family protein, expressed	24.62	20.3	18.53	20.3	5	6	2.06501	1.2985	3.65356	4.45453	0.707207	1.00683	2.15456	2.82406
Q6ZKI0	Os08g0139200 protein	28.57	20.69	24.14	20.69	4	3	1.29285	1.51332	1.31587	1.48581	0.883981	0.717987	1.47422	1.52084
Q2R176	Os11g0615200 protein	32.68	20.98	32.68	20.98	6	4	1.36447	1.29443	1.51037	1.32851	0.981642	0.723814	1.59081	1.25961
Q6H660	Os02g0644100 protein	26.3	21.63	16.78	21.63	10	13	1.31502	1.36496	1.43654	1.39886	0.839424	0.817554	1.3084	1.30569
Q7XE16	Cell division cycle protein 48, putative, expressed	21.41	29.95	19.31	21.91	15	18	1.54264	1.82904	1.34767	1.82237	0.670562	1.20882	1.95005	4.67679
Q8H3Q7	Xylose isomerase	27.77	24.43	21.92	22.76	10	11	1.41642	1.29548	1.56065	1.57336	0.862924	0.937837	1.453	1.58153
A0A0E0PUM1	Sucre synthase	24.5	27.23	22.03	23.14	22	24	1.27553	1.41897	1.86738	2.01429	0.990441	1.01197	1.95622	2.02122
Q8S3P3	DUF26-like protein	23.64	31.4	23.64	23.64	9	9	3.08859	3.41644	5.8096	7.98384	1.13192	1.52087	4.51487	4.57368
Q5VNT9	Os06g0136600 protein	31.17	33.63	26.91	24.66	9	8	1.34877	1.40178	1.40527	1.27127	0.828561	0.872089	1.48318	1.26432
Q10CU9	Glycyl hydrolase family 3 N terminal domain containing protein, expressed	27.68	30.88	25.12	25.12	17	17	1.32317	1.38688	1.37552	1.48101	0.82414	0.845282	1.55587	1.64943
I1NSH4	Cysteine proteinase inhibitor	35.71	35.71	35.71	25.71	5	3	1.67459	1.8472	2.32217	2.29251	0.810162	0.844524	1.46437	1.43544
I1NTP1	Uncharacterized protein	26.42	26.42	26.42	26.42	2	2	1.73174	2.05971	1.44811	1.48848	0.909547	0.839068	1.6475	1.42382
Q7XN06	Glutamate dehydrogenase	23.54	26.46	20.63	26.46	10	11	1.89291	2.51006	1.72546	2.36249	1.52188	0.84628	2.53581	1.81632
A0A0E0QDL0	Uncharacterized protein	29.91	30.06	24.05	27.37	11	14	1.50176	1.37829	1.79065	2.02032	0.675747	0.820546	1.43736	1.59436
Q7XCK0	Glutathione S-transferase	30.94	28.78	28.78	28.78	10	10	1.45553	1.58047	1.4004	1.68297	1.07007	0.818924	1.7212	1.3593
Q852G4	EF hand family protein, expressed	29.75	29.75	29.75	29.75	8	7	1.40619	1.33048	1.41527	1.4813	0.821225	0.850708	1.32906	1.36547
Q7XBY6	Bet v I allergen family protein, putative, expressed	40.09	30.66	36.32	30.66	5	5	1.51856	1.3055	1.35429	1.55721	0.89769	0.976274	1.62618	1.33279
Q84J76	Os07g0124900 protein	36.31	36.31	31.84	31.84	9	10	1.87547	1.5836	3.91767	3.21281	1.06061	0.990887	2.44601	2.27577
I1PZN2	Profilin	32.06	32.06	32.06	32.06	5	7	1.53646	1.62132	1.52185	1.55554	0.972864	1.01784	1.41992	1.7522
Q5WMX0	DIP3	34.34	34.34	34.34	34.01	16	13	1.71643	1.69368	2.4556	2.50192	0.937717	0.895071	1.98797	1.78834
Q6ZG90	ATP synthase	35.83	35.83	34.17	34.17	11	11	1.47379	1.34415	1.46656	1.58618	0.846749	0.793228	1.50973	1.37667
A0A0E0LQP3	Uncharacterized protein	47.98	42.93	36.87	37.37	8	9	1.33233	1.33823	1.34315	1.32163	0.779102	0.902482	1.37349	1.77676
Q10KY5	10 kDa chaperonin, putative, expressed	34.69	48.98	34.69	37.76	3	3	1.90358	2.17241	1.44041	1.87953	0.681393	1.0935	1.55464	1.67555
A0A0E0RKB8	Uncharacterized protein	37.85	37.85	37.85	37.85	6	6	1.64705	1.32418	4.93681	5.83794	0.960175	0.963215	2.07232	2.18837
I1P0Y8	Uncharacterized protein	30.57	37.99	30.57	37.99	7	7	1.5836	1.8838	2.13552	2.31842	0.829058	0.855509	2.12143	1.96206
Q84P96	3-ketoacyl-CoA thiolase-like protein	48.44	40.85	45.76	38.17	23	20	1.47219	1.48097	1.68118	1.84523	0.959535	0.834198	1.58081	1.55688
B7E6Z4	L-ascorbate peroxodase 1	62	42.8	47.6	38.4	14	10	1.26725	1.3089	1.25713	1.3264	0.759646	0.844276	1.27335	1.30217
Q10N98	33 kDa secretory protein, putative, expressed	39.25	40.75	35.85	40.75	12	11	2.54033	3.20198	5.48416	6.11262	1.3217	0.813423	2.93259	2.0279
A2YG29	Putative uncharacterized protein	44.62	48.21	41.7	42.83	27	26	1.55027	1.4622	1.35674	1.2994	1.00012	1.04587	1.7028	1.50801
I1PG26	Uncharacterized protein	47.64	46.97	42.02	43.15	25	26	2.33082	1.99177	1.79413	1.42262	0.985985	0.92331	1.79049	1.50352
Q0JCM0	G-box binding factor	59.54	55.34	44.27	43.89	20	17	1.36188	1.37185	1.47259	1.50561	0.739236	0.811806	1.42069	1.31946
Q0J5J5	G-box binding factor	68.36	67.97	56.64	62.89	23	23	1.29964	1.36573	1.36706	1.42376	0.849389	0.891844	1.34648	1.35307
I1P5A4	Uncharacterized protein	10.47	12.53	10.47	12.53	4	4	1.35337	2.12173	1.35275	1.64008	0.803565	0.7279	1.43906	1.1498
Q6Z4C0	Os07g0510400 protein	14.11	11.83	11	11.83	8	7	2.01077	1.45598	2.64246	1.47769	0.747006	0.336161	0.864138	0.973602
Q851H6	Expressed protein	11.86	11.86	11.86	11.86	2	2	1.63788	1.43853	1.65518	1.31549	0.544583	0.725243	0.973256	1.17721
Q9S7C5	Phphatase 2A regulatory A subunit	16.7	13.12	16.7	13.12	10	8	1.5029	1.49754	1.41099	1.43722	0.712881	0.62033	1.31891	1.11824
Q5SN59	Os01g0665400 protein	13.62	17.98	11.99	14.99	3	4	1.79839	1.45882	1.39286	1.38601	0.666742	0.768616	1.00546	1.34268
Q0J366	Os09g0252100 protein (Fragment)	19.17	22.86	13.86	21.02	4	7	1.44057	1.46278	1.66251	1.34806	0.592016	0.781333	1.23572	1.51671
B9EWA5	Uncharacterized protein	11.58	24.74	11.58	21.05	4	5	1.59807	1.81368	1.81652	1.32455	0.802252	0.775626	1.23694	1.19817
A0A0E0QB76	Uncharacterized protein	31.99	31.99	30.12	30.12	12	9	1.27167	1.24509	1.39565	1.395	0.67626	0.772814	0.915878	1.02655
Q6K8D4	Peptidyl-prolyl cis-trans isomerase	30.36	39.29	30.36	30.36	3	3	1.3541	1.4	1.39173	1.33455	0.754752	0.733054	1.263	1.00627
Q10MU1	CHCH domain containing protein, expressed	35.45	41.82	35.45	35.45	3	4	1.52081	1.31388	1.37358	1.43488	0.79445	0.46151	1.08233	1.43764
A0A0E0R9J8	Uncharacterized protein	60.75	56.6	39.62	45.66	15	16	1.40623	1.48855	1.70386	1.26522	0.751763	0.688552	1.27906	1.07785
Q7XXQ9	Os03g0390700 protein	14.67	10.48	10.48	10.48	3	3	2.04472	1.33185	1.88256	1.29337	0.640292	0.836964	0.971906	2.65935
A0A0E0MWI3	Peroxidase	34.21	36.26	31.29	31.29	8	8	1.27415	1.33269	1.40017	1.52368	1.03156	0.965894	1.76409	1.11897
Q6ER49	Peroxidase	63.24	59.81	50.16	52.96	26	28	1.49918	1.41913	1.40784	1.61242	0.86911	0.784577	1.30268	1.20576
B9F5B9	Uncharacterized protein	17.31	14.01	17.31	10.16	7	4	1.29069	1.63728	1.47187	2.26483	0.869794	1.05677	1.16476	1.30538
Q6K4P1	Eukaryotic translation initiation factor 3 subunit G	28.37	11.76	22.49	11.76	6	3	1.4302	1.31679	1.34199	1.89984	0.730149	1.06409	1.22427	1.7035
Q10PG5	Expressed protein	19.11	12.6	12.6	12.6	2	2	1.67836	1.82512	1.45694	3.53679	0.848649	0.659972	1.04071	1.08347
B8AZP2	Putative uncharacterized protein	17.79	15.98	14.66	12.85	11	9	1.42114	2.05491	1.74398	1.50956	0.984928	0.741455	1.63545	1.22692
Q7X5X9	OSJNBa0027P08.4 protein	25.65	16.94	21.18	13.41	9	4	1.45635	1.27626	1.36978	1.3496	0.818536	0.86397	1.23539	1.38816
A0A0E0HHW0	ATP synthase subunit beta	19.78	18.81	17.33	16.59	42	35	1.25334	1.39417	1.26985	1.3345	0.893449	0.733177	1.52888	1.08973
I1PXQ6	Uncharacterized protein	32.74	35.71	27.08	30.65	8	10	1.39626	1.40733	1.29162	1.426	0.904242	1.06411	1.16564	1.29159
Q84PB5	Os07g0148900 protein	45.86	37.59	41.35	33.08	14	11	1.30392	1.42419	1.40743	1.49503	0.749387	0.828604	1.12167	1.43455
I1QMA7	Uncharacterized protein	46.94	46.94	43.54	37.41	7	6	1.35206	1.46606	1.37372	1.4671	0.89715	0.782058	1.58154	1.23499
I1R3L2	Uncharacterized protein	57.05	57.05	52.35	57.05	11	11	1.31143	1.32881	1.54725	1.46909	0.888304	0.787742	1.38092	1.19212
A0A0E0PMK8	Uncharacterized protein	16.97	15.34	11.45	10.43	5	5	1.19513	1.14609	1.46254	1.73367	0.777224	0.759087	1.31295	1.42645
Q9FEV2	Glutathione peroxidase	24.26	19.53	13.02	13.02	2	2	1.15113	1.55721	1.43286	2.06755	0.785185	0.800287	1.45404	1.62138
Q5W676	Hexokinase-5	21.1	19.33	17.95	17.95	7	7	1.00558	1.10679	1.24941	1.29866	0.779436	0.801276	1.35059	1.51927
Q40707	PBZ1	61.39	61.39	61.39	61.39	8	10	1.1625	1.11925	9.60551	8.83832	0.581557	0.675963	2.72801	2.81033
A0A0E0Q4D5	Uncharacterized protein	13.2	15.13	12.91	12.91	7	7	1.24064	1.34666	1.49009	1.66793	0.641434	0.681013	1.38193	1.74131
Q9FUJ7	Citrate synthase	22.88	21.82	21.61	13.56	9	5	1.22429	1.21864	1.36185	1.5065	0.783572	0.762007	1.52214	1.38045
Q7XMP6	D-3-phosphoglycerate dehydrogenase	16.64	15.82	16.64	15.01	12	10	1.24417	1.06059	1.70757	1.27103	0.73339	0.7138	1.43815	1.51572
Q076Q8	Oryzain alpha	22.71	19	17.9	15.28	8	9	1.16854	1.07439	1.83558	1.79105	0.682546	0.692237	1.79137	1.56443
Q6ZCF3	Os08g0205400 protein	50.62	44.44	34.57	17.28	2	1	1.08692	1.45778	1.5687	2.16416	0.804169	0.649079	2.02348	1.73692
Q6PL11	Os11g0456300 protein	36.42	24.28	31.79	19.65	4	3	1.07395	1.54457	1.42083	1.5831	0.709426	0.77105	1.5208	1.3529
Q5QM60	Non-specific lipid-transfer protein	36.67	20.83	20.83	20.83	3	3	1.28351	0.897414	1.90658	1.70795	0.662711	0.707845	1.40721	1.36764
Q6YYB9	Os08g0135900 protein	16.77	21.23	14.86	21.23	6	8	1.31082	1.04892	1.87322	1.51827	0.772691	0.657558	1.45943	1.30889
S4U073	RNA binding protein	23.53	26.57	20.89	21.4	19	19	1.26024	1.22711	1.3397	1.43874	0.783988	0.775693	1.2833	1.37451
B8BNQ4	Putative uncharacterized protein	27.12	26.2	25.42	21.81	43	36	1.15171	1.04678	1.39514	1.34816	0.787146	0.797822	1.49208	1.37995
Q0DAL0	Os06g0646500 protein (Fragment)	20.3	24.72	15.13	22.14	9	12	1.21569	1.37479	1.2934	1.32704	0.737518	0.798713	1.36376	1.37319
I1QDU4	Uncharacterized protein	18.83	22.4	18.83	22.4	4	5	1.3013	1.1736	1.36674	1.39838	0.767492	0.753999	1.54073	1.44506
A2WZ68	Putative uncharacterized protein	36.55	29.95	34.01	25.38	6	3	1.4694	1.02332	1.43268	1.28391	0.698552	0.786579	1.4679	1.47061
Q6J657	Cell death associated protein	21.27	26.24	16.85	26.24	4	7	0.936323	1.44351	1.52771	2.20027	0.701233	0.65052	1.90956	1.47468
Q10N97	33 kDa secretory protein, putative, expressed	36.23	30.19	28.3	26.79	5	5	1.00078	1.50924	1.4149	1.79878	0.610531	0.725954	1.4363	1.50375
B8B082	Putative uncharacterized protein	36.48	33.07	30.45	29.13	10	10	1.12518	1.05451	1.2595	1.27684	0.748241	0.732855	1.2706	1.31245
I1NKA8	Histone H2B	46.41	41.83	22.88	30.07	5	6	0.993114	0.883914	1.63168	1.48675	0.775314	0.776442	1.32566	1.30795
Q653Z1	Peptidyl-prolyl cis-trans isomerase	33.03	33.03	30.28	30.28	7	8	1.10071	1.26062	1.31834	1.65373	0.784323	0.722581	1.41847	1.49861
I1QRF2	Uncharacterized protein	46.51	48.06	41.86	32.56	7	4	1.00771	0.950645	1.51326	1.51648	0.762102	0.744349	1.64684	1.50707
I1NTN4	Uncharacterized protein	37.23	39.1	31.38	35.11	19	16	1.09243	1.42493	1.61794	1.80258	0.725605	0.627182	1.58749	1.29892
Q5Z7T4	Complex 1 family protein-like	38.05	38.05	38.05	38.05	5	5	1.11508	1.23501	1.32575	1.30877	0.786572	0.783665	1.36682	1.42578
Q10NA9	70 kDa heat shock protein	36	40.92	31.23	38.31	35	35	1.17391	1.13955	1.66319	1.80278	0.640552	0.722086	1.61332	1.36943
I1NUP8	Small ubiquitin-related modifier	45	45	35	45	2	3	1.04139	1.12994	1.44838	1.37901	0.697329	0.585143	1.6568	2.00327
I1Q8M5	Thioredoxin	23.77	16.39	23.77	10.66	5	1	1.12607	1.09097	1.3743	1.32553	0.873417	1.01719	1.3451	1.59515
Q652L6	Os09g0567300 protein	21.84	20.92	14.94	10.8	7	4	1.20175	1.19534	1.33065	1.32918	0.81536	0.865412	1.30221	1.38645
Q2QYK6	Chalcone-flavonone isomerase family protein	13.68	19.34	13.68	16.98	3	3	1.12253	1.16965	1.41758	1.38887	0.953561	0.933797	1.70798	1.47218
A0A0E0Q2V5	Catalase	19.51	18.7	14.43	17.48	10	12	1.08993	1.24085	1.73318	1.88468	1.02606	0.733766	2.15937	1.56134
Q6ESJ0	Glutathione peroxidase	29.83	30.25	14.29	17.65	3	5	1.08278	1.20864	1.4572	1.25904	0.772397	1.0765	1.36488	1.79709
Q8W317	NADH-ubiquinone oxidoreductase 75 kDa subunit, mitochondrial, putative, expressed	28.78	24.77	24.9	21.69	12	11	1.27196	1.22275	1.34771	1.37922	0.88531	0.687146	1.62268	1.43854
I1QGF2	Obg-like ATPase 1	32.23	25.63	27.92	23.86	10	8	1.28828	1.14293	1.30072	1.31049	0.931256	0.766908	1.45241	1.29567
Q75L45	Os05g0135800 protein	29.92	30.19	25.21	24.65	9	7	1.24152	1.72562	1.37874	1.71127	1.03427	1.00922	1.66159	1.66236
Q5JK10	Os01g0926300 protein	34.26	34.03	26.85	28.7	12	14	1.00449	1.28814	1.67835	1.51074	0.920321	1.04599	1.51408	1.52872
Q6AVZ8	Peroxidase	35.38	31.58	27.78	30.41	8	9	1.32955	1.19317	1.41882	1.40421	0.8307	0.723527	1.27867	1.41996
S4TZU3	Succinyl-CoA ligase subunit beta	37.2	38.63	33.41	30.81	14	11	1.3057	1.15998	1.51512	1.47316	0.76649	0.810786	1.33012	1.28707
I1QJW3	Uncharacterized protein	41.77	38.63	36.62	31.47	39	33	1.23066	1.01116	1.73691	1.70023	0.917687	0.756469	1.57454	1.67016
Q8S718	Glutathione S-transferase GSTU6, putative, expressed	33.2	39	23.24	31.54	6	7	1.46609	1.10297	1.77682	1.68523	0.696983	0.853836	1.519	1.8341
Q10LV7	Os03g0333400 protein	40.61	38.79	33.33	38.79	13	14	1.19348	1.20403	1.357	1.36527	0.819294	0.792487	1.49087	1.38121
Q7XXS0	Os08g0478200 protein	39.05	56.8	34.91	39.64	6	8	1.20973	1.37116	1.40426	1.51214	0.887255	0.949139	1.32851	1.49072
Q7XUC9	Histone H4	57.28	57.28	50.49	42.72	7	5	0.966831	0.946012	1.44472	1.44433	0.908816	0.914136	1.32853	1.31419
Q69QD5	Chaperonin	51.43	55.51	48.16	44.08	15	10	1.16686	1.20575	1.45114	1.32959	0.90119	0.870058	1.6554	1.26496
A0A0E0FHG7	Uncharacterized protein	16.64	13.31	15.16	10.17	9	7	1.15531	1.18719	1.369	1.43231	1.00551	0.787214	1.57079	1.41094
I1P511	Uncharacterized protein	10.81	14.05	10.81	10.81	3	3	1.14286	1.10797	1.26535	1.32773	0.73381	1.15446	1.41332	1.5885
A0A0E0PM70	Uncharacterized protein	14.78	14.78	13.76	11.29	7	6	1.24274	1.28491	1.47286	1.52947	0.813065	0.89593	1.40905	1.404
Q6YY47	Os02g0588500 protein	13.75	12.42	11.35	11.35	7	7	1.2934	1.24499	1.4753	1.32352	0.799976	0.926163	1.47981	1.42453
Q25AK7	H0510A06.15 protein	11.76	11.76	11.76	11.76	2	2	0.79359	1.24121	2.09915	2.27727	0.709472	1.07157	2.17368	2.53049
Q7XM15	OSJNBa0084K01.16 protein	11.82	16.36	11.82	11.82	1	1	0.721818	0.998953	1.31334	1.58531	1.53817	0.495346	3.69694	1.24661
Q5VRZ8	Os06g0112100 protein	11.95	11.95	11.95	11.95	3	3	1.3053	0.765628	1.75273	1.26677	0.853603	1.62996	2.10224	1.77367
Q65XE5	Os05g0149400 protein	17.53	14.61	14.61	12.01	5	4	1.17216	1.52438	1.60426	1.43356	0.849616	0.891942	1.54979	1.96552
Q7F1F2	Os08g0525600 protein	17.93	18.97	15	12.07	11	7	1.10703	1.37133	1.27668	1.56345	0.908219	0.944427	1.39317	1.62388
A2WPH9	Putative uncharacterized protein	14.56	19.68	12.67	12.13	5	5	1.67013	1.21953	2.58551	1.66165	0.869474	0.70891	1.92258	1.62014
Q654U5	Os06g0247800 protein	11.31	12.18	10.32	12.18	9	11	1.47023	1.18934	1.39277	1.48172	0.923129	0.796912	1.27049	1.35025
Q5VM93	Os06g0157800 protein	12.3	12.3	12.3	12.3	1	1	0.403758	2.32945	1.71936	1.74216	0.793726	1.27827	1.53912	1.84516
A0A0E0MIF9	Uncharacterized protein	24.02	17.42	21.32	12.31	6	3	1.35684	1.09671	1.53786	1.27613	0.90949	0.893504	1.28901	1.35394
A0A0E0FK09	Isocitrate dehydrogenase [NAD] subunit, mitochondrial	16.18	12.32	12.32	12.32	4	5	1.38584	1.23035	1.32307	1.47568	0.864032	0.905262	1.52817	1.51666
B8B9S9	Putative uncharacterized protein	21.55	20.26	15.95	12.5	8	7	1.33224	1.15447	1.52091	1.24992	0.980031	1.36849	1.67517	2.26589
A0A0E0QTJ9	Uncharacterized protein	19.95	15.43	19.95	12.5	8	6	1.23263	1.2258	1.43857	1.3109	0.886653	0.814233	1.62396	1.36524
I1NXX4	Uncharacterized protein	13.42	16.61	10.22	12.78	3	5	1.16582	1.35672	1.53891	1.30539	0.688457	0.819298	1.51954	1.37497
A0A0E0KX76	Uncharacterized protein	20.16	16.13	20.16	12.9	7	4	1.71605	1.19333	2.20777	1.83164	0.934381	1.28426	2.46234	3.07363
I1QLJ5	Uncharacterized protein	13.11	18.03	13.11	13.11	2	2	0.467137	1.66043	2.32194	1.99166	3.73634	0.508088	2.14547	1.3891
Q6ETL6	Os02g0179100 protein	13.16	13.16	13.16	13.16	3	3	0.986496	1.70288	1.29657	1.46765	1.04681	0.946682	1.27895	1.46989
I1NSG9	Uncharacterized protein	17.96	15.21	16.46	13.72	8	7	1.03727	1.43949	1.36452	1.6151	0.752593	0.877729	1.45441	1.28386
Q69LD2	Os07g0170100 protein	18.65	13.78	17.3	13.78	6	4	1.10479	1.13238	1.39247	1.40318	0.920327	0.699777	1.84108	1.29014
I1R446	Uncharacterized protein	13.93	13.93	13.93	13.93	3	4	0.835843	0.96386	1.43833	1.40505	0.949384	0.628532	1.61924	1.25785
I1QZK5	Uncharacterized protein	27.98	25.93	17.28	14.4	6	4	1.22262	1.08939	1.27642	1.27373	0.900921	0.878334	1.50582	1.4454
Q6ZJI3	Os08g0550100 protein	16.87	22.63	16.87	14.61	8	7	1.45111	1.03264	1.56406	1.42016	1.03675	1.1925	1.76114	1.92316
A0A0E0QDN1	Uncharacterized protein	22.75	20.66	20.66	14.67	6	4	1.20827	1.3311	1.72722	1.56216	0.817295	0.888562	1.39437	1.43281
B9FXL8	Uncharacterized protein	14.78	14.78	14.78	14.78	2	2	1.29117	1.21496	1.34468	1.40907	0.818814	1.13403	1.2625	2.09388
Q01H94	B0103C08-B0602B01.9 protein	15.28	15.28	15.28	15.28	3	3	1.03107	1.16056	1.31729	1.35694	0.942538	1.05411	1.55633	1.27913
Q8LQN2	Os01g0784800 protein	30.05	17.73	28.08	15.76	4	3	1.20128	1.39638	1.95598	2.16677	0.811133	0.760056	1.73098	1.67141
Q8H631	Acyl-coenzyme A oxidase	17.79	18.24	17.79	16.59	13	11	1.43148	1.16737	1.58786	1.55734	0.908027	0.846647	1.52177	1.42013
Q7XVM2	OSJNBa0072K14.5 protein	21.59	16.82	17.95	16.82	7	7	1.1463	1.16801	1.24706	1.43117	0.937161	1.03156	1.56364	1.51992
Q6L4R5	Os05g0593100 protein	18.04	16.98	18.04	16.98	5	5	1.36334	0.94585	1.46488	1.42345	0.931696	0.827003	1.68443	1.47826
Q65XA1	Os05g0116000 protein	27.02	21.73	27.02	16.99	9	5	1.22892	1.57299	1.50982	1.74853	0.883856	0.686154	1.33229	1.31715
Q9FPK6	Aldehyde dehydrogenase	17.29	17.29	17.29	17.29	7	7	1.54478	1.00079	1.31868	1.46541	1.25813	0.866324	1.75633	1.78507
Q0J0T7	Os09g0484200 protein	17.33	27.33	17.33	17.33	2	2	1.3131	1.12155	1.3389	1.35614	0.976469	0.906693	2.30414	1.80307
Q2QNJ8	Prefoldin subunit 3	21.94	19.9	21.94	17.35	4	4	1.88658	0.928737	2.5022	1.24526	0.879968	0.752632	1.89379	1.66326
A0A0E0HXE6	Pyruvate kinase	24.95	22.41	19.77	18	17	17	0.971179	1.19592	1.32074	1.42394	0.859297	0.834692	1.40545	1.55927
I1P439	Pyruvate dehydrogenase E1 component subunit alpha	20.51	22.56	20.51	18.21	9	6	1.16897	1.22813	1.28801	1.25843	0.817793	0.809332	1.43207	1.4822
A0A0E0PV78	Annexin	21.69	20.63	18.25	18.25	6	5	1.31398	0.717521	1.49627	1.38233	0.901728	0.687487	1.90297	1.64974
Q6YUR8	Cold shock domain protein 1	39	21.16	39	18.67	6	3	1.90396	1.05338	1.68036	1.84434	0.789153	1.32278	1.40907	1.56434
Q5W6H1	Os05g0350500 protein	33.33	27.74	28.24	19.34	10	7	1.23543	1.1597	1.29179	1.32395	0.805107	0.822573	1.31331	1.30657
A0A0E0QM32	Uncharacterized protein	24.14	19.44	22.57	19.44	6	7	1.31141	1.23773	1.4325	1.34146	0.919787	0.779844	1.60145	1.50692
A2XPH9	Putative uncharacterized protein	25.18	21.99	20.57	19.5	7	7	1.2199	1.12406	1.45083	1.48281	1.10837	1.09115	1.66445	1.48251
Q6Z744	Dihydropyrimidine dehydrogenase	20.53	19.57	19.57	19.57	10	9	1.36061	1.23555	1.34009	1.35792	0.930323	0.900436	1.37527	1.34195
A2ZCE6	Protein disulfide-isomerase	31.05	27.93	27.15	20.31	14	9	1.17231	1.14582	1.35356	1.65888	0.938299	0.966161	1.50601	1.48764
A0A0E0QLS5	Uncharacterized protein	23.92	24.73	14.46	20.81	11	14	1.18618	1.25438	1.27608	1.4053	0.990239	0.750069	1.41998	1.25514
A0A0E0K1T2	60S ribosomal protein L6	33.2	29.15	18.62	21.46	5	6	1.1782	1.06968	1.63774	1.33967	0.885779	0.954361	1.45512	1.48775
A0A0E0FNB1	Uncharacterized protein	25.17	25.26	21.84	21.5	25	21	1.26329	1.18528	1.38735	1.2782	0.821217	0.848065	1.3472	1.33447
Q5Z402	Clathrin light chain 2	24.05	26.8	18.56	21.65	3	5	0.979348	0.980336	1.4029	1.53377	0.725646	0.839039	1.33164	1.70425
Q7Y1I5	Os03g0796501 protein	26.49	25	21.78	21.78	7	8	1.38935	1.1867	1.40525	1.77627	0.968393	0.863002	1.33997	1.55099
Q7XLP7	OSJNBa0044M19.9 protein	29.05	25.96	26.22	21.85	11	8	1.15736	1.20372	1.45964	1.42237	0.900018	0.751387	1.5402	1.25226
Q7XMK5	OSJNBb0039L24.13 protein	32.52	22.33	25.73	22.33	9	7	1.25898	1.22853	1.38158	1.40499	0.712866	0.816016	1.37163	1.47586
Q9FP98	Os01g0626300 protein	22.5	22.5	22.5	22.5	2	2	0.861155	1.14514	1.31305	1.42788	0.778314	1.15153	2.32321	1.357
U5Q1W4	NAD(P)H-quinone oxidoreductase subunit J, chloroplastic	27.13	22.87	22.87	22.87	4	4	1.41062	1.07905	1.32142	1.40497	0.822447	0.751652	1.39352	1.35358
I1R1A8	Uncharacterized protein	32.61	30.73	32.61	22.91	13	9	1.25444	1.19178	1.63593	1.55569	0.727062	0.945882	1.60405	1.59305
Q2QNF3	60S ribomal protein L2, putative, expressed	18.77	22.99	18.77	22.99	3	4	1.15177	1.20288	1.31697	1.25286	0.873925	0.897284	1.77115	1.57212
Q10BJ7	Methylenetetrahydrofolate reductase	29.97	30.64	28.79	23.57	17	16	1.33935	1.22715	1.43052	1.47061	0.834359	0.8433	1.57402	1.56003
Q5JM79	Os01g0732000 protein	24.29	35.71	24.29	24.29	1	1	1.23865	1.17289	1.35635	1.50054	0.923795	0.834334	1.75061	1.28698
Q01KM8	Plasma membrane ATPase	29.34	28.92	25.45	24.5	28	20	1.06415	1.06606	1.51584	1.68491	1.04329	0.93959	1.91424	1.77398
Q9LD82	Os01g0210500 protein	28.9	28.9	28.9	24.77	5	3	1.05848	1.08846	1.38325	1.52902	0.949248	0.716082	1.41998	1.47551
Q6Z7L1	Os02g0774300 protein	28.57	28.72	23.27	25.18	16	17	1.15305	1.26038	1.26317	1.28206	0.866006	0.786263	1.3255	1.25587
A3AC84	Uncharacterized protein	37.79	28.6	29.77	25.25	21	17	1.1178	1.03641	1.44466	1.40576	0.849076	0.889265	1.39223	1.38318
Q8SA35	01g0659200 protein	36.09	33.04	30.43	25.65	11	7	1.08927	1.18541	1.26653	1.57567	0.82891	0.867919	1.44398	1.64931
Q5QMK7	Os01g0817700 protein	31.31	28.8	28.26	25.94	16	16	1.10614	1.24426	1.46404	1.4906	0.921239	0.976325	1.39963	1.47244
Q5TKJ2	Os05g0429400 protein	29.74	31.62	25.3	26.5	16	16	1.26743	1.1982	1.57942	1.77627	0.8012	0.861694	1.62903	1.59938
I1P8U5	Uncharacterized protein	23.83	29.46	20.08	26.64	12	13	1.40739	1.11056	1.675	1.40276	0.844619	0.789177	1.44493	1.29148
A0A0E0NPB9	Uncharacterized protein	31.19	30.69	27.89	26.9	19	18	1.07551	1.20372	1.30932	1.39042	0.823159	0.770036	1.43275	1.38041
A0A0E0QEJ7	Uncharacterized protein	33.7	27.17	33.7	27.17	12	10	0.985667	1.05334	1.26053	1.26954	0.812119	0.775867	1.59483	1.67598
Q7G2B5	Nonspecific lipid-transfer protein 2, putative, expressed	27.47	27.47	27.47	27.47	5	4	1.43671	1.24269	1.7167	2.87712	0.91377	1.28488	1.44391	1.52221
Q8LMR0	Phpherine aminotransferase	22.54	30.75	18.31	27.7	10	14	1.36664	1.22964	1.41052	1.41065	0.837835	0.867215	1.39315	1.36158
A0A0E0NXX5	Uncharacterized protein	29.4	29.67	27.47	27.75	9	9	1.21953	1.25056	1.45201	1.54071	0.948467	0.981122	1.5371	1.62226
A0A0N7KS02	Alpha-galactidase (Fragment)	32.2	29.76	30.49	27.8	12	9	1.18893	1.1789	1.52353	1.61579	0.757487	0.843256	1.54531	1.6857
A0A0E0HUY0	Uncharacterized protein	29.36	31.57	28.04	28.04	17	18	1.14981	1.20551	1.37645	1.41283	0.941662	0.924441	1.46784	1.30452
A0A0E0N1K8	Uncharacterized protein	33.62	35.63	31.32	28.45	12	12	1.63725	1.18931	3.76896	2.56798	0.714324	0.822506	1.79242	1.96119
Q84M35	40S ribomal protein S2, putative, expressed	36.13	28.47	27.01	28.47	10	11	1.19968	1.18842	1.333	1.30885	0.819172	0.901809	1.3138	1.44889
Q94DM7	Os01g0962600 protein	35.2	38.55	28.49	28.49	4	4	1.59289	0.575104	1.66599	1.32527	1.10675	0.883849	1.55117	1.35757
Q5Z9H9	Peptidyl-prolyl cis-trans isomerase	40.91	35.91	31.82	29.09	9	8	1.40805	1.23789	2.08771	1.88774	0.884645	0.801026	1.76634	1.66766
B8BF56	Putative uncharacterized protein	27.33	29.16	24.83	29.16	12	17	1.23083	1.0359	1.5054	1.5518	0.792035	0.831512	1.63836	1.73713
Q84VE1	Adenosylhomocysteinase	34.02	34.43	28.87	30.31	15	15	1.18206	1.18334	1.425	1.44877	0.941143	0.886798	1.50408	1.38169
I1PH47	Uncharacterized protein	33.69	34.75	30.77	30.77	19	16	0.76875	0.932872	1.5193	1.30041	0.815805	0.817714	1.44953	2.15909
I1P8M3	Uncharacterized protein	37.91	41.16	37.91	31.77	10	9	1.17504	1.1861	1.43154	1.57168	0.878321	0.812806	1.49565	1.60975
Q10QZ6	Elongation factor 1-alpha	38.48	37.14	34.68	32.66	29	27	1.20996	1.24935	1.35659	1.4095	0.890045	0.879759	1.4326	1.38386
Q5KQD2	Os05g0548100 protein	36.02	36.02	32.7	32.7	7	7	1.07821	1.23004	1.32355	1.58946	0.822749	0.735595	1.45355	1.42444
Q651T8	Os06g0662000 protein	38.23	33.87	35.97	32.74	32	30	1.28306	1.18209	1.49991	1.48134	0.894209	0.820979	1.62003	1.51041
B9FRL0	Uncharacterized protein	31.88	32.97	23.43	32.97	6	12	1.1087	1.174	1.35045	1.56503	0.780084	0.885962	1.3559	1.46095
Q9LLR2	Aldehyde dehydrogenase	36.98	38.8	31.88	33.52	19	19	1.17863	1.25283	1.34602	1.58662	0.829378	0.878418	1.45234	1.49828
Q69XJ9	Os06g0602600 protein	34.09	36.36	25	36.36	4	6	1.15388	1.91584	1.3492	1.58511	0.85086	1.30809	1.33312	1.49382
P0C522	ATP synthase subunit alpha, mitochondrial	41.85	38.9	37.92	36.54	29	28	1.15406	1.41653	1.34502	1.55651	0.845182	0.910341	1.45214	1.50397
B8AF09	Glyceraldehyde-3-phphate dehydrogenase	41.57	43.54	34.27	36.8	20	22	1.23583	0.963225	1.50518	1.72151	0.916172	0.665416	1.58193	1.26394
A0A0E0RHL4	Uncharacterized protein	34.11	38.76	18.6	36.82	5	7	1.69458	0.872447	2.28843	1.25337	15.0464	1.15384	7.24054	1.85585
Q0D3B8	Ascorbate peroxidase	56.97	44.62	52.59	37.05	15	10	1.36449	1.02642	1.60563	1.4856	1.06621	0.721064	2.34138	1.45324
A3BKU8	Uncharacterized protein	51.17	53.52	41.31	37.09	18	16	1.22235	1.22522	1.26061	1.31455	0.806113	0.790023	1.3398	1.30611
Q6Z7B0	Dnak-type molecular chaperone Bip	37.29	41.2	33.53	37.89	32	30	1.16919	1.34215	1.66599	1.54527	0.826681	0.880803	1.52513	1.48542
Q7X752	OSJNBb0070J16.13 protein	36.57	38.06	18.66	38.06	5	9	1.11076	1.09918	1.37819	1.39709	0.777966	0.870041	1.30222	1.27562
A0A0E0R0E6	Malate dehydrogenase	42.71	40.2	35.93	38.19	23	23	1.06942	1.1942	1.37008	1.36981	0.866583	0.869652	1.42416	1.33327
Q2QPR0	Phenylalanine ammonia-lyase	47.25	40.43	41.88	38.41	35	37	1.22136	1.2273	1.49626	1.63359	0.908893	0.803381	1.6046	1.39399
I1P8K7	40S ribomal protein S3a	44.49	44.49	41.44	38.78	11	12	1.21871	1.48043	1.50096	1.43584	0.846667	0.767486	1.35906	1.30832
Q2QM23	Methyl-CpG binding domain containing protein, expressed	52.48	48.51	34.32	39.6	6	8	1.15467	0.860291	1.34568	1.35894	0.683627	0.884311	1.2984	1.38192
I1QUJ0	Uncharacterized protein	43.92	42.33	41.8	40.21	23	21	1.17003	1.20793	1.41755	1.41124	0.764541	0.820564	1.39307	1.41503
I1PVR3	Uncharacterized protein	41.07	41.07	41.07	41.07	7	8	1.17902	1.28327	1.3697	1.57621	0.798	0.920959	1.34916	1.44213
Q94JA2	Malate dehydrogenase	55.29	57.06	43.82	43.24	20	19	1.0786	1.08282	1.30568	1.31353	0.998894	0.935182	1.29221	1.51851
Q6Z3V7	Putative Photystem I reaction center subunit IV	57.05	43.62	35.57	43.62	33	31	1.14033	1.26401	1.41256	1.31937	0.91417	0.905177	1.39934	1.47193
I1QSV0	Uncharacterized protein	47.6	53.65	40.92	43.63	19	20	1.19326	1.08277	1.29854	1.40114	0.89293	0.883499	1.42908	1.4167
A0A0E0G7C0	Uncharacterized protein	45.55	49.11	44.84	45.55	14	14	1.47204	1.24043	2.42234	2.66167	0.851704	0.833864	2.27714	2.11324
Q762A6	60S ribomal protein L22-2, putative, expressed	54.2	50.38	49.62	45.8	9	10	1.19565	1.3608	1.29799	1.53327	0.864591	0.808544	1.36085	1.27662
Q6ZH98	Peptidyl-prolyl cis-trans isomerase	55.23	51.74	51.74	48.26	16	16	1.23237	1.30369	1.43908	1.46662	0.858316	0.852971	1.36649	1.3116
I3QD60	Cytochrome b5 protein	52.55	52.55	39.42	52.55	7	6	1.1477	0.989645	1.38022	1.74902	0.72441	0.895776	1.25957	1.67707
I1QJA4	Uncharacterized protein	53.52	57.75	53.52	57.75	23	25	1.14257	1.14221	1.28873	1.28235	0.852636	0.820427	1.34144	1.32336
Q7G649	Expressed protein	71.52	64.24	67.27	60	13	12	1.15765	1.13816	1.31867	1.35184	0.828484	0.780684	1.47856	1.33675
Q69QQ2	Os09g0482200 protein	11.75	11.75	11.75	11.75	5	5	0.934082	0.967754	1.3041	1.62148	0.446571	0.537475	1.22521	0.727376
A0A0E0KKL4	Peptidyl-prolyl cis-trans isomerase	19.61	19.61	16.67	11.76	3	2	1.12459	1.07917	1.91855	1.60411	0.699644	0.694719	1.23888	1.22005
Q75HJ0	DEAD-box ATP-dependent RNA helicase 37	14.91	13.19	14.91	12.09	10	7	1.22681	0.943864	1.44953	1.40431	0.685623	0.685625	0.903935	1.13875
A3BQX7	Uncharacterized protein	22.55	18.55	14.91	13.09	6	5	1.40373	0.907943	1.67014	1.4354	0.801358	0.548105	1.22726	0.991385
Q2R1N0	Glycosyltransferase	14.9	13.67	13.06	13.67	6	5	1.56151	0.620442	1.44796	1.36514	0.574263	0.646502	1.6839	1.04468
B8AU85	Putative uncharacterized protein	10.75	14.78	10.75	14.78	4	4	1.35645	0.90083	3.67569	1.39006	0.23518	0.615306	0.933563	0.980139
B7EKA4	S-adenylmethionine synthase	30.05	21.72	28.28	18.18	10	5	1.10688	1.43352	1.63867	1.88127	0.675743	0.621056	0.968456	0.871941
A0A0E0JBN1	Uncharacterized protein	23.9	23.9	20.13	19.71	11	10	1.20357	1.51062	1.26664	1.45381	0.779208	0.687632	1.41668	1.03308
Q5ZB95	Cyanobacteria-specific protein-like	21.55	23.32	17.31	20.14	4	4	1.46504	1.1811	1.6367	1.34726	0.738316	0.582729	1.38139	0.998878
Q8LLN0	Papain family cysteine protease containing protein, expressed	31.14	28.57	31.14	21.71	9	6	0.823469	1.01174	1.69839	1.48374	0.549541	0.555576	1.20862	1.19103
I1PXV8	Uncharacterized protein	25.35	25.35	24.65	24.65	3	3	1.28257	1.23878	1.30869	1.34942	0.804432	0.703669	1.45046	1.21225
Q0JDZ7	40S ribosomal protein S8	29.86	29.86	29.86	25.79	5	5	1.00219	0.839727	1.28771	1.25294	0.695243	0.641921	1.18776	0.923617
Q0E4Q0	40S ribosomal protein S4	44.91	37.74	38.87	32.83	13	9	1.07834	1.059	1.29937	1.40058	0.74465	0.731231	1.18792	1.20522
Q60DM0	40S ribosomal protein S21, putative	21.85	38.66	21.85	38.66	8	9	1.04278	1.21525	1.26329	1.42862	0.720771	0.719072	1.08195	1.17026
I1QVA1	Uncharacterized protein	28.16	28.16	18.93	22.82	2	3	1.10295	1.49741	1.51354	3.25098	0.82713	0.953899	1.19182	1.5976
I1PL57	Uncharacterized protein	26.84	26.84	16.88	23.38	3	4	1.12226	1.51927	1.52759	2.03304	0.924181	0.640735	1.58879	1.22989
Q5Z7F8	Os06g0559500 protein	10.23	12.12	10.23	10.23	2	2	1.77655	1.20439	1.80079	1.5456	0.836555	0.808567	1.33319	1.23532
Q5SMU8	RuvB-like helicase	18.91	13.66	12.39	10.5	5	4	1.95623	1.01353	2.86927	1.34807	1.18867	0.783999	1.57851	1.24405
Q6ZGP5	Os02g0753300 protein	16.06	16.06	16.06	10.88	3	3	1.07012	1.9752	2.60673	1.25656	0.784635	0.830744	0.980433	1.45534
Q93WM3	Os01g0372700 protein	16.1	13.42	12.34	11.09	9	9	1.23054	1.57022	1.29619	1.40378	0.900361	0.709505	1.49219	1.12165
Q6AT27	Putative fibrillarin	11.68	13.39	11.68	11.68	3	3	1.22626	1.3304	1.31992	1.5741	0.878502	0.753722	1.23409	1.39863
A0A0E0QMC7	Uncharacterized protein	11.82	13.33	11.82	11.82	8	6	1.21424	1.08335	1.51556	1.31214	0.830823	0.804207	1.61897	1.20763
Q6YVU7	Os07g0539100 protein	13.92	13.92	12.12	11.93	4	4	1.61429	1.00628	1.97945	2.36327	0.874076	0.930142	1.12722	1.81031
Q5KQJ2	Os05g0182100 protein	20.71	17.93	15.91	13.38	6	5	1.29828	1.18058	1.48495	1.37078	0.817619	0.67315	1.4082	1.21184
A0A0E0PV15	Uncharacterized protein	20.54	14.27	18.33	14.27	11	10	1.3156	1.14075	1.62008	1.43796	0.484907	0.908807	1.20533	1.19323
I1P2W7	Uncharacterized protein	16.26	15.53	14.13	14.5	16	16	1.18619	1.05633	1.36468	1.3263	0.835719	0.821311	1.31071	1.2381
Q5QLS1	Arabinogalactan protein-like	14.57	14.57	14.57	14.57	3	3	1.3162	0.670851	1.43244	1.3153	0.986041	0.746962	1.64627	0.947148
Q6Z4K6	DEAD-box ATP-dependent RNA helicase 52B	19.12	16.3	19.12	14.89	9	7	1.46768	1.18961	1.61074	1.48955	1.51586	0.577949	2.40917	1.02017
Q67UM4	Gt-2-related-like	17.91	21.66	16.04	14.97	4	3	1.09269	1.33131	1.5696	2.13025	0.994495	0.92203	1.21984	0.985971
U5KNJ7	Glucose-6-phosphate isomerase	12.7	15.34	10.76	15.34	6	8	1.16889	1.15433	1.32502	1.2917	0.865588	0.808779	1.29976	1.15315
Q5SNA6	Os06g0179000 protein	20.15	19.77	18.82	15.78	10	7	1.15198	1.26071	1.32111	1.44089	1.02451	1.11653	1.25087	1.20463
Q7XLG4	Cytochrome b-c1 complex subunit Rieske, mitochondrial	15.83	17.27	15.83	15.83	4	4	1.10717	1.09897	1.36833	1.49783	0.706325	0.983505	1.12974	1.6002
Q8LQS5	Carboxymethylenebutenolidase-like protein	19.57	17.08	14.59	17.08	5	4	1.42548	1.22315	1.66585	1.86809	0.695733	0.992393	0.899327	1.58389
Q8RZW7	01g0916400 protein	25.73	21.37	17.63	18.26	6	6	1.33453	1.1499	1.27151	1.42319	0.946311	0.960596	1.51001	1.22259
I1NPT9	Uncharacterized protein	21.25	23.16	15.8	18.53	6	7	1.10304	1.3047	1.42404	1.91548	0.938463	0.665116	1.45227	1.1825
Q6YVI0	Os02g0704800 protein	20.16	27.25	17.98	18.8	11	10	1.2252	1.60166	1.32347	1.49957	0.779961	0.874158	0.980856	1.24868
A0A0E0N662	Uncharacterized protein	23.45	30.53	22.12	22.12	11	12	1.1952	1.28227	1.42011	1.24991	0.814773	0.717673	1.4314	1.1696
Q8W084	Os01g0382400 protein	30.54	22.75	22.75	22.75	3	3	1.31652	1.08869	2.27715	1.60174	1.05926	0.678529	2.07417	1.20177
A0A0E0FYK0	Uncharacterized protein	25.22	25.22	25.22	25.22	7	8	1.23042	0.889632	1.34366	1.32076	0.857436	0.882066	1.34281	1.00569
Q7XXR8	Nascent polypeptide associated complex alpha chain	27.8	29.76	27.8	27.8	5	5	1.02829	1.37549	1.26658	1.47744	0.786229	0.807795	1.21874	1.28006
Q2QLX5	Cysteine synthase	28.92	33.09	27.21	28.19	14	15	1.22579	1.22858	1.27017	1.4254	0.971321	0.865892	1.65177	1.06366
Q9FTU2	Os01g0238600 protein	39.01	28.37	30.5	28.37	4	4	1.4081	0.875445	1.69177	1.66916	0.925881	1.09913	1.1792	1.60102
Q5JMG1	Os01g0763300 protein	35.04	29.93	35.04	29.93	4	3	0.964209	1.06212	1.559	1.42914	0.903556	0.686498	1.74637	1.10811
I1PVG8	Uncharacterized protein	25.42	31.1	25.42	31.1	8	7	1.53519	1.07267	1.59016	1.5355	0.694586	0.91989	1.21705	1.40398
Q7XEQ3	40S ribomal protein S17-4, putative, expressed	42.55	40.43	34.04	34.04	7	6	1.18339	1.30425	1.35534	1.38924	0.842973	0.804602	1.35963	1.16789
Q69UI8	Os08g0116500 protein	35.45	40.91	35.45	35.45	1	2	1.0246	0.97414	1.65563	1.3097	1.11244	0.468935	1.07161	1.30069
Q8S4Y9	Glyceraldehyde-3-phphate dehydrogenase	42.01	39.05	40.24	35.5	30	23	1.12575	1.17783	1.26089	1.32773	0.817986	0.792462	1.33713	1.19397
B8B098	Putative uncharacterized protein	42.86	37.14	33.21	37.14	9	11	1.26654	1.07172	1.32481	1.32463	0.818178	0.82284	1.20498	1.32794
Q94E63	Os01g0173100 protein	39.47	39.47	37.5	39.47	5	6	1.2494	1.08719	1.54379	1.37243	0.814075	0.810955	1.10547	1.23291
Q6ZBS1	Os08g0177700 protein	33.67	41.84	33.67	41.84	2	5	2.53458	1.24364	2.09065	1.52274	1.97722	0.652319	2.33248	1.06775
I1PMF5	Glyceraldehyde-3-phphate dehydrogenase	54.9	55.79	49.26	47.77	25	27	1.10979	1.12974	1.323	1.24901	0.958152	0.850007	1.44473	1.20051
Q7XKF3	Protochlorophyllide reductase A, chloroplastic	19.64	17.83	16.54	14.73	5	5	1.44524	1.52444	0.219495	0.356333	1.21716	1.44196	0.494277	0.909201
I1PFN6	UDP-gluce 6-dehydrogenase	27.71	29.58	24.79	23.96	12	13	0.49389	0.595942	0.512358	0.732264	1.02415	0.753964	1.74846	1.27394
Q8HCR5	Uncharacterized protein	19.29	21.32	15.74	21.32	3	4	0.781829	0.688993	0.564864	0.600319	0.855164	0.858231	1.19183	1.48221
Q8H7V0	40S ribomal protein S17, putative, expressed	28.47	43.06	25	25	5	4	0.721974	0.723189	0.799823	0.689867	0.706527	0.887018	1.31854	1.21091
I1NRA0	Uncharacterized protein	13.18	13.56	11.11	11.49	6	5	0.703479	0.923669	0.55753	0.804684	0.541258	0.936617	0.857637	1.44088
I1QGR1	Xyloglucan endotransglucylase/hydrolase	27.24	24.14	23.79	16.9	6	4	0.783321	0.864951	0.74214	0.801262	0.764744	1.01597	1.1669	2.02319
Q8W3D9	Protochlorophyllide reductase B, chloroplastic	28.86	27.61	23.63	23.63	18	21	1.06311	1.20197	0.579275	0.663384	0.919135	0.900196	0.947472	0.78344
I1PUR5	Uncharacterized protein	44.13	44.13	44.13	44.13	7	6	3.17	3.34427	1.19213	1.17057	2.11551	2.21682	1.40665	1.34695
Q259D7	H0801D08.15 protein	48.45	41.47	42.25	38.37	13	11	2.14211	2.90559	1.2243	1.5355	1.62368	1.71695	1.76892	1.48902
Q7XRB6	OSJNBa0006B20.1 protein	20.31	25.17	17	21.41	10	11	1.29937	1.4896	1.23445	1.69077	0.757574	0.734976	1.46713	1.44801
I1PU03	Uncharacterized protein	15.84	15.84	12.67	15.84	2	3	1.47803	2.02297	1.12303	0.895472	0.649549	0.722117	1.34373	1.54129
Q5JK78	Os01g0550100 protein	23	21.94	20.68	19.41	7	7	1.34441	1.27915	0.993597	1.28243	0.714872	0.750742	1.37665	1.61071
I1R7W7	Uncharacterized protein	14.32	11	14.32	11	6	5	1.33506	1.27651	1.1057	1.51159	0.909867	0.796794	1.57183	1.45742
A0A0E0G3C2	Peptidyl-prolyl cis-trans isomerase	11.26	11.26	11.26	11.26	4	3	1.94238	1.25689	0.9464	1.34027	1.24134	0.737693	2.15371	1.35223
A0A0E0MK96	Uncharacterized protein	15.86	15.86	15.86	12.38	7	5	1.25753	1.58128	1.18337	1.53444	0.800378	0.9911	1.46831	1.44511
Q5ZDX8	Heterogeneous nuclear ribonucleoprotein A2/B1-like	18.57	13.2	13.2	13.2	4	4	1.34652	1.34966	1.06574	1.84026	0.645987	0.861242	1.43891	1.39958
Q94CN9	Dihydrolipoyl dehydrogenase	21.39	16.58	16.58	13.9	8	8	1.45503	1.41806	1.21224	1.20781	0.949856	0.853054	1.42261	1.44395
Q6YX88	Os09g0110400 protein	13.64	14.55	10.3	14.55	2	3	1.30322	1.41342	0.890708	1.44111	0.995869	0.752319	2.34638	1.57373
Q7XHR0	Peptidyl-prolyl cis-trans isomerase	30.62	18.6	26.74	14.73	6	3	1.59423	1.35826	1.50855	1.2024	0.96301	0.863296	1.93346	1.54949
I1QXY0	Uncharacterized protein	16.67	34.62	16.67	16.67	3	2	1.35408	1.3944	1.36676	1.23356	0.901564	0.873816	1.39668	1.34571
A2YRB6	Putative uncharacterized protein	18.05	17.54	14.79	17.54	5	5	1.40948	1.86907	1.22578	1.6339	0.841403	0.760701	1.49803	1.53279
I1PVG9	Uncharacterized protein	20.4	18.41	20.4	18.41	6	4	1.3456	1.26459	0.851613	1.41409	0.836376	0.960849	1.35749	1.52256
Q6ZAE3	Os08g0366100 protein	19.72	19.72	19.72	19.72	3	3	1.39402	1.43394	1.65491	1.13741	0.713677	1.05523	1.26104	1.69892
Q2QW75	Os12g0204500 protein	13.22	24.75	13.22	20	3	4	1.56192	2.95415	0.842539	2.40765	1.63787	0.779012	1.45796	1.38776
A0A0E0GX81	Pyruvate dehydrogenase E1 component subunit alpha	18.35	23.29	15.29	21.18	8	11	1.5376	1.44461	1.0848	0.985137	0.824424	0.689614	1.32518	1.25707
Q7X6F6	OSJNBb0079B02.3 protein	24.97	24.58	21.96	22.22	18	18	1.30185	1.24966	1.07253	1.11081	0.835878	0.916459	1.40664	1.49711
Q69IM6	Os09g0514600 protein	22.78	22.78	22.78	22.78	3	3	1.31063	1.41018	1.17142	1.53369	0.84427	0.811321	1.28955	1.2704
H2KWU8	5-methyltetrahydropteroyltriglutamate-homocysteine methyltransferase, putative, expressed	30.16	30.29	28.59	23.89	29	27	1.28281	1.56276	1.11512	1.29174	0.91712	0.841073	1.41511	1.34857
I1NUS2	Uncharacterized protein	28.22	24.75	21.78	24.75	5	6	1.26036	1.25953	1.24563	1.21299	0.8334	0.915951	1.39061	1.73493
B9FIN1	Uncharacterized protein	33.49	33.49	29.97	30.77	23	25	1.56411	1.42801	1.08656	1.1177	0.865196	1.05996	1.66935	1.84483
Q84V98	Small GTP binding protein	32.52	31.55	32.52	31.55	5	5	1.88834	1.32223	1.32327	1.1992	0.949814	0.988761	1.28942	1.67296
Q6H667	Os02g0643500 protein	39.71	39.71	39.71	36.1	14	12	1.34391	1.40136	1.09697	1.45434	0.863899	0.879492	1.36982	1.48873
I1QF35	Uncharacterized protein	45.07	40	40.9	38.21	24	22	1.30052	1.36253	1.19944	1.25906	0.960862	0.978257	1.28357	1.34108
A0A0E0L2C4	Fructe-bisphphate aldolase	52.6	49.13	45.67	41.18	17	20	1.43247	1.40787	1.30591	1.23229	0.784939	0.879862	1.27671	1.29543
A0A0E0JH69	Uncharacterized protein	41.25	42.8	36.96	41.25	24	27	1.45783	1.32791	1.0142	0.855999	1.00889	1.11277	1.50691	1.55359
I1R7D5	Uncharacterized protein	47.31	50.54	47.31	50.54	4	5	1.28021	1.9338	1.59877	1.24095	0.689841	0.88963	1.29405	1.4604
A3BVS6	Superoxide dismutase [Cu-Zn]	62.07	56.65	62.07	56.65	21	19	1.25996	1.26362	1.23473	1.25498	0.753815	0.830486	1.26942	1.4029
Q2QSI2	Os12g0428000 protein	10.71	19.29	10.71	19.29	1	2	4.46849	2.93923	0.940031	1.84171	6.86356	2.0328	6.60996	0.620179
A0A0E0PB13	Uncharacterized protein	10.32	10.32	10.32	10.32	4	3	1.69843	1.30197	1.73151	1.20515	0.708788	0.713558	1.45983	0.958668
I1Q824	Ferredoxin--NADP reductase	12.4	10.55	10.55	10.55	4	4	1.37011	1.28612	1.19812	1.4071	0.685261	0.639421	1.30962	1.12312
Q8W0W7	Repressor protein	10.85	10.85	10.85	10.85	2	2	1.39117	1.44739	1.32393	0.661863	0.497996	0.620298	0.876345	1.59224
Q7XS47	OSJNBa0035M09.17 protein	17.81	17.81	10.96	13.7	3	2	1.59389	1.4399	0.858649	0.818137	0.745296	0.656367	0.942719	1.08073
A0A0E0PBD5	Uncharacterized protein	18.05	22.52	17.05	14.9	11	10	1.39517	1.64807	0.712293	1.49649	0.774885	0.798823	1.32562	1.10325
Q94CW5	Os01g0862200 protein	22.04	16.67	22.04	16.67	4	4	1.61495	1.48039	1.10447	1.26928	0.778801	0.586695	1.12158	1.31935
Q10P51	Clp amino terminal domain containing protein, expressed	26.29	22.41	22.41	18.97	5	4	1.26986	1.39064	1.1039	1.21372	0.802371	0.773662	1.2989	1.07793
A0A0E0JVJ6	Uncharacterized protein	17.71	26.04	15.97	19.1	4	5	2.22826	2.12891	1.09724	1.53793	0.67249	0.795234	1.17172	1.46823
Q657T1	Peptidyl-prolyl cis-trans isomerase	20.07	20.07	16.67	20.07	4	6	1.38493	1.37679	1.0697	1.03651	0.711772	0.643042	1.1558	1.43662
I1QI83	Uncharacterized protein	26.46	30.16	26.46	30.16	5	7	1.37253	1.50038	1.17803	1.30998	0.790427	0.761201	1.26215	1.06022
I1P6M5	Uncharacterized protein	41.83	41.83	38.93	40.04	26	25	1.38644	1.26928	0.662774	0.85152	0.802738	0.764645	0.951827	0.793809
I1NQS0	Uncharacterized protein	42.81	43.11	40.72	40.72	13	14	1.4954	1.66303	1.19065	1.21128	1.07131	0.755531	1.45576	1.23966
Q10S38	Expressed protein	10.14	10.14	10.14	10.14	1	1	2.35813	1.51607	0.317632	1.64505	0.886484	0.87122	0.872394	0.871425
Q2QPD1	Acyl carrier protein	15.28	11.11	11.11	11.11	1	1	1.44229	1.78398	1.18899	1.41287	0.855057	0.91939	0.951699	1.17081
B9FYF5	Uncharacterized protein	29.85	14.93	14.93	11.57	3	2	1.68277	1.319	1.35575	1.0259	0.558713	0.810027	1.01605	1.08268
Q6EP75	Os02g0677600 protein	11.72	11.72	11.72	11.72	2	3	1.46399	1.57709	1.09849	0.489985	0.500125	1.06243	1.16474	1.51812
I1Q644	Ribomal protein S14	12.62	22.33	12.62	12.62	1	1	1.93016	1.30974	0.897726	1.25755	0.240093	0.818015	0.884897	1.5835
A0A0P0X4M5	Os07g0275100 protein	24.31	18.04	21.96	13.33	10	4	1.2993	1.32873	1.29679	1.215	0.865464	0.720966	1.559	1.23512
Q7XTB1	Eukaryotic translation initiation factor 3 subunit M	23.04	16.59	17.97	15.21	7	6	1.33566	1.33569	1.22147	1.23515	0.728457	1.04024	1.13287	1.44814
Q5TKF9	Os05g0594900 protein	23.23	16.16	16.16	16.16	1	1	1.72493	1.68312	0.814288	2.90363	0.875083	0.565197	1.21577	0.450665
Q8S3R2	Os02g0707100 protein	18.91	18.28	12.18	16.81	6	7	1.45024	1.52159	1.18298	1.29411	0.82541	0.805662	1.07607	1.29342
B8A7C3	Putative uncharacterized protein	18.86	23.91	16.5	20.88	5	5	1.39915	1.42103	1.20459	1.08595	0.614756	0.820754	0.975478	1.25841
Q0DWE9	Os02g0818000 protein (Fragment)	31.02	31.02	26.74	22.46	6	5	1.50451	1.76154	1.0611	1.27432	1.24784	1.17674	1.11482	1.27922
Q2RB31	FHA domain containing protein, expressed	26.52	26.52	26.52	26.52	6	4	1.46004	1.6002	1.23407	1.33088	0.844107	0.743839	1.28564	1.10422
Q6F321	Proteasome subunit alpha type	34.54	39.76	31.33	33.33	7	8	1.48131	1.86493	1.23343	1.70128	0.9661	0.736632	1.02083	1.30914
Q84SC3	Os08g0162800 protein	57.14	79.12	57.14	57.14	7	6	1.30351	1.4308	1.10351	1.08434	0.848903	1.01315	1.08882	1.11774
I1P2D6	Phenylalanine ammonia-lyase	39.23	37.8	36.38	33.38	26	26	0.65254	0.456742	1.13987	1.06046	0.379395	0.316515	1.50227	1.48091
B8BIM0	Putative uncharacterized protein	73.39	68.45	62.88	64.59	122	128	0.757127	0.773201	0.945682	0.999488	1.16887	1.18548	1.55499	1.5382
B8A7P8	Putative uncharacterized protein	37.5	29.28	23.36	25.33	6	9	0.737889	0.602614	0.813046	1.1359	0.707742	0.441167	1.26975	1.19955
A0A0E0JW46	Glyceraldehyde-3-phphate dehydrogenase	16.23	18.85	14.56	15.51	7	9	0.359025	0.65009	0.601601	0.955054	1.08687	0.939092	1.08403	1.42245
I1R2K9	Non-specific lipid-transfer protein	42.15	47.93	42.15	42.15	6	6	0.804211	0.793602	0.816119	0.919496	0.951383	0.901962	0.987586	0.917496
A0A0E0FMY7	Uncharacterized protein	27.62	30.19	24.19	25.39	45	39	3.56577	0.442989	3.05049	0.831161	0.681109	0.667373	0.595472	0.209873
A0A0E0N3L3	Uncharacterized protein	14.86	10.53	13.62	10.53	5	4	1.41385	1.22603	1.03328	2.41566	0.678921	0.62932	2.16136	1.83999
I1P4R4	Uncharacterized protein	16.06	11.4	16.06	11.4	3	2	1.20516	1.98491	1.18646	1.10647	0.785902	0.605717	2.23411	1.34864
Q75LJ7	Os03g0836200 protein	13.17	13.17	13.17	13.17	2	3	1.10144	1.39689	1.28026	1.14304	0.68688	0.78937	1.29574	1.73102
I1P481	Uncharacterized protein	11.14	13.42	11.14	13.42	3	4	2.1148	0.930338	1.62325	1.11619	0.543815	0.76598	1.44345	1.51376
A0A0E0GVC0	Uncharacterized protein	18.36	18.36	14.49	14.49	4	6	1.19236	1.14248	1.21057	1.21585	0.742285	0.74241	1.32701	1.24721
I1PSH5	Uncharacterized protein	16.46	16.46	11.11	16.46	2	3	4.267	0.752407	0.272567	1.27022	0.68827	0.701931	1.97297	1.42489
B9FQ34	Uncharacterized protein	20.73	17.1	17.1	17.1	3	3	1.20185	0.997393	1.17406	0.967123	0.682025	0.742276	1.3569	1.24969
I1NUK3	Uncharacterized protein	21.93	18.72	10.7	18.72	2	4	0.969188	0.85183	0.969603	0.997881	0.773626	0.748278	1.33548	1.35197
I1PXT7	Uncharacterized protein	20.91	22.24	19.39	19.39	8	8	1.8678	1.00868	1.65195	1.04023	0.794447	0.768919	1.29803	1.40818
A0A0E0K2Q8	ATP-dependent Clp protease proteolytic subunit	20.13	22.48	20.13	20.13	11	8	1.15624	1.11244	1.18712	1.10759	0.79516	0.771584	1.39521	1.30405
Q5N7E8	Os01g0283100 protein	17.87	21.29	17.87	21.29	4	4	1.23039	1.43826	1.35002	1.22871	0.800042	0.802462	1.31141	1.58909
Q6H5V4	Os02g0638300 protein	26.85	22.15	22.15	22.15	3	3	1.16118	1.11519	1.12403	1.14084	0.786087	0.788446	1.34252	1.29665
Q6ZIT9	Peptidyl-prolyl cis-trans isomerase	22.61	29.12	19.54	22.22	5	5	1.05817	1.1332	1.21747	1.17559	0.663334	0.76875	1.27668	1.57465
Q0J3W2	L-ascorbate peroxidase	41.58	30.24	26.12	24.05	8	9	1.0762	1.01602	1.1034	1.06081	0.745781	0.752462	1.26985	1.43002
A0A0E0NIB1	Uncharacterized protein	27.56	29.33	22.22	25.33	4	5	1.03119	1.29309	1.20123	1.60639	0.764573	0.692164	1.45696	1.68793
Q6EUQ9	Os02g0175400 protein	31.88	28.82	28.34	26.09	27	25	0.911468	1.24823	0.939564	1.35141	0.729442	0.789044	1.29227	1.26796
Q7F2X8	Os01g0916600 protein	33.33	36.67	33.33	33.33	5	5	1.16823	1.10728	1.25243	1.23131	0.641514	0.760541	1.38613	1.38992
I1Q3R7	Uncharacterized protein	32.33	35.78	28.45	35.78	5	8	1.6578	1.18023	1.65766	0.899379	0.714621	0.697356	1.72331	1.47358
Q67UL5	Putative fructokinase	38.63	41.32	38.63	39.85	21	20	1.0686	1.22699	1.14914	1.26684	0.757618	0.74437	1.25308	1.38937
Q84PB4	Chloroplast photystem I reaction center subunit II-like protein	55.17	50.25	46.8	42.86	48	43	1.13484	1.07906	1.21324	1.20606	0.77952	0.780144	1.38915	1.29209
A0A0E0R1D7	Uncharacterized protein	54.27	44.51	43.9	43.9	9	9	0.959128	1.317	1.08898	1.30771	0.764868	0.557717	1.25609	1.88249
I1PQ18	Aminomethyltransferase	54.39	48.78	50.49	45.12	41	35	1.15085	1.09587	1.35744	1.17091	0.725428	0.770393	1.30347	1.35756
B8BF46	Annexin	23.21	13.47	18.91	10.32	6	3	1.21875	1.23307	1.21768	1.22839	0.838124	0.78171	1.47699	1.50263
Q10R45	Alanine-glyoxylate aminotransferase 2, mitochondrial, putative, expressed	10.29	12.14	10.29	10.49	4	6	1.01729	1.19832	1.39848	1.11066	0.842307	0.835644	1.57448	1.30742
Q6Z8Z7	Hydroperoxide lyase	19.51	13.96	14.99	12.32	5	4	1.11866	0.937352	1.16464	1.08728	0.891675	0.768147	1.31214	1.25118
I1NRJ1	Phphotransferase	17.59	17	12.65	13.24	6	5	0.919979	1.43989	1.2603	1.22364	0.831407	0.783907	1.53909	1.27145
Q10MY4	Os03g0289400 protein	19.43	13.74	19.43	13.74	4	3	1.14948	0.912733	1.23764	0.959883	0.99159	1.00024	1.63296	1.67661
Q9FPE6	Alpha-1,4 glucan phosphorylase (Fragment)	16.19	18.05	12.36	13.97	8	9	1.0118	1.19546	1.01018	1.19209	0.953748	0.759293	1.32528	1.29824
A0A0E0REJ0	Uncharacterized protein	20.06	20.71	15.57	15.57	11	9	1.14107	1.29882	1.15449	1.48589	0.80355	0.911596	1.43712	1.44992
Q75M19	Eukaryotic translation initiation factor 3 subunit F	29.93	22.18	19.01	16.55	4	4	0.997579	1.07557	1.65468	1.12867	0.939996	0.789916	1.33384	1.38086
Q6H748	Os02g0197600 protein	17.47	22.68	17.47	17.47	7	6	1.13057	1.20972	1.13905	1.29774	0.886905	0.913144	1.45931	1.46624
Q6EUK2	Os02g0234800 protein	25.7	21.48	23.94	17.96	9	5	1.31038	1.24288	1.13772	1.86779	0.682387	1.24798	1.25524	1.7616
Q5U1F5	Peroxidase	22.09	27.33	22.09	21.51	6	5	1.31054	1.24446	1.24944	1.06456	0.840416	0.817798	1.49697	1.3083
B9G0N8	Uncharacterized protein	33.72	25.92	29.82	22.02	16	11	1.0695	1.01225	1.21106	1.22158	0.835147	0.782764	1.61599	1.36896
Q6Z875	Os02g0325100 protein	30.55	22.43	28.4	22.43	7	5	1.11942	1.18128	1.29939	1.17205	0.917917	0.984236	1.51589	1.46993
Q53N83	Chlorophyll A-B binding protein, expressed	44.17	30.04	38.52	24.03	16	12	1.06007	1.05653	1.07711	1.0444	0.955616	0.934691	1.35207	1.32633
Q6Z411	Chlorophyll a/b-binding protein	31.03	31.03	31.03	24.83	14	14	1.01886	0.989143	1.30507	1.13448	0.994978	0.971333	1.32358	1.28117
Q7XV11	OSJNBa0036B21.6 protein	23.41	30.95	23.41	25	17	18	1.06534	1.02727	1.19601	1.22545	0.909238	0.914736	1.40657	1.32726
Q5JLP6	S-formylglutathione hydrolase	27.4	26.03	22.95	26.03	5	7	0.875593	1.00429	1.04469	1.1135	0.948169	0.819459	1.42744	1.36967
Q8S5T1	Glutathione reductase, chloroplast, putative, expressed	34.23	34.23	33.15	27.57	19	16	1.14471	1.26459	1.08211	1.1949	0.920983	0.892792	1.35078	1.31475
I1QBK0	Uncharacterized protein	24.39	29.62	19.16	29.62	9	12	1.25576	1.10803	1.13416	1.13474	0.915708	0.878564	1.49891	1.5154
I1QEF5	Uncharacterized protein	48.5	43.61	46.24	37.97	19	20	1.16936	1.1168	1.30073	1.15509	0.839985	0.730411	1.42969	1.4072
Q10T66	Expressed protein	54.68	54.19	54.68	51.23	11	10	1.32171	1.22534	1.11092	1.16599	0.740954	0.806444	1.31065	1.36336
Q7XI22	Os07g0186400 protein	10.09	10.09	10.09	10.09	2	2	1.04788	1.0122	1.48789	0.774406	0.893656	1.12012	1.6673	1.72448
Q7XU28	OSJNBb0034G17.8 protein	13.7	12.54	12.54	10.2	5	2	1.12243	1.10078	1.14597	0.710009	0.908809	0.917696	1.75601	1.38272
A0A0E0HX24	Uncharacterized protein	10.26	14.74	10.26	10.26	4	5	1.09155	1.64845	1.20629	1.78789	0.921615	0.696122	1.48711	1.52149
A0A0E0PHR6	Importin subunit alpha	13.84	13.32	13.84	10.38	6	4	1.38652	1.17488	1.3334	1.10936	0.909324	0.808878	1.38149	1.35197
A0A0E0LZ16	Uncharacterized protein	10.7	14.42	10.7	10.7	2	2	1.41105	1.08359	1.52418	0.964384	0.87569	1.10443	1.45571	1.57093
A0A0E0QJF1	Uncharacterized protein	10.81	13.51	10.81	10.81	5	4	0.689129	1.19332	1.38409	1.01865	0.72171	1.06047	2.56599	1.84309
A0A0E0QGN7	Uncharacterized protein	14.34	12.77	14.34	11	6	6	1.09109	1.07449	1.07791	0.99927	0.776765	0.880582	1.25261	1.28199
B9FLJ3	Uncharacterized protein	18.88	15.44	15.6	11.08	10	7	1.11216	1.2539	1.22518	1.57665	0.794238	0.811267	1.83445	1.71205
A2WL16	Putative uncharacterized protein	15.41	14.5	15.41	11.18	4	3	1.03386	0.936828	0.917753	1.07563	0.816727	0.723094	1.39015	1.27792
Q7XRA8	OSJNBa0006B20.18 protein	11.31	11.31	11.31	11.31	2	2	1.22807	1.60352	1.08027	1.18056	0.957067	0.513538	1.7269	1.34671
Q6YUS0	Os02g0121000 protein	13.76	15.17	11.46	11.46	4	4	1.11721	1.04374	1.28857	0.934946	0.932153	0.798217	1.62066	1.27825
Q653F6	Putative t-complex protein 1 theta chain	17.5	14.29	14.64	11.61	8	7	1.28947	0.97365	1.24677	1.10821	1.15996	0.915871	1.79392	1.61708
I1PGZ6	Uncharacterized protein	27.06	26.47	15.29	11.76	2	2	1.23274	1.00384	1.20636	1.06002	0.933679	0.80663	1.36397	1.25559
Q6Z7F5	Os02g0564000 protein	22.36	11.81	19.83	11.81	3	2	1.20573	0.671653	1.4917	0.845482	0.818811	1.14484	1.50667	1.69802
Q0J9B4	Os04g0662800 protein	14.75	13.48	13.48	12.02	5	5	1.05577	1.0963	1.02761	1.61802	0.974547	1.11103	1.57255	1.40448
Q7XTL6	OSJNBa0070M12.12 protein	16.9	16.9	12.21	12.21	2	2	0.961407	1.2189	1.00257	1.39633	0.830519	0.727373	1.58033	1.47003
A0A0E0ILV6	Uncharacterized protein	10.47	12.29	10.47	12.29	6	8	1.21171	1.34591	0.964339	1.29233	0.821496	0.891267	1.6178	1.69331
A0A0E0FTZ2	Uncharacterized protein	16.65	15.64	13.77	12.52	9	10	1.25339	1.17518	1.13481	1.14692	0.952841	0.826197	1.45238	1.30263
Q6L4H5	Os05g0549700 protein	13.05	12.67	10.56	12.67	5	7	0.729567	1.32957	0.559726	1.28025	1.08169	0.848754	1.79253	1.27801
Q75IZ9	Gluce-6-phphate 1-dehydrogenase	12.82	16.46	12.82	12.82	7	7	0.810814	1.40671	0.905512	1.18017	0.842163	0.894964	1.52411	1.43981
I1QQ49	Uncharacterized protein	19.05	14.29	15.48	12.86	5	4	1.47126	0.542771	1.4668	0.743828	0.906934	1.19919	1.80891	1.45052
A0A0E0QVG5	Uncharacterized protein	15.73	12.94	15.73	12.94	13	8	0.93772	1.28958	1.18801	1.2133	0.841659	0.862364	1.41733	1.49313
Q8W316	Expressed protein	17.65	16.47	13.53	13.53	2	2	1.11003	0.925259	1.11694	1.17953	0.954137	0.719248	1.25634	1.24796
Q7XIK0	Os07g0565600 protein	18.71	20.65	12.69	13.55	6	7	1.09335	0.998064	1.21702	0.97215	0.876047	0.832056	1.62161	1.2791
I1NQL2	Uncharacterized protein	27.16	24.69	27.16	13.58	3	2	0.957941	1.55003	1.00828	1.38224	0.817604	0.864784	1.51669	1.47775
I1P5B1	Proliferating cell nuclear antigen	14.45	16.73	11.41	13.69	3	5	1.34354	1.21805	1.12033	1.30138	0.825	0.878901	1.30597	1.43557
Q84QW4	Os08g0524400 protein	11.41	14.07	11.41	14.07	2	3	1.1915	1.2113	1.28188	1.0847	2.2437	1.03621	2.7143	1.65845
Q5VS74	Acetyltransferase component of pyruvate dehydrogenase complex	18.36	16.36	17.64	14.18	10	6	1.11523	1.21789	1.21687	1.1568	0.742247	0.871639	1.65932	1.24647
A0A0E0ISY9	Uncharacterized protein	19.7	15.68	17.66	14.41	30	25	1.1286	1.17755	1.29165	1.23266	0.858927	0.801185	1.39503	1.3025
Q7Y1V2	Eukaryotic translation initiation factor 1A	14.58	14.58	14.58	14.58	2	2	0.810089	1.3645	1.32302	1.03543	1.17422	0.641075	1.75446	1.30581
Q7XAL3	Acetyltransferase component of pyruvate dehydrogenase complex	21.07	17.01	18.85	14.6	9	6	1.14055	1.43682	1.23326	1.16721	0.946069	0.85042	1.83855	1.34342
Q2QVC1	Argininosuccinate synthase, chloroplast, putative, expressed	18.09	16.63	18.09	14.76	9	7	1.09795	1.09598	1.11624	1.40521	0.827973	0.938987	1.49449	1.46665
A0A0E0G5N8	Uncharacterized protein	17.23	20.31	14.77	14.77	6	7	1.29447	1.15007	1.29245	1.17592	0.984164	0.765644	1.31646	1.37368
A0A0E0NQV9	Uncharacterized protein	22.64	22.64	17.92	15.09	3	3	1.23464	1.45251	1.13706	1.39252	0.828467	0.632905	1.82936	1.47755
J3RG79	50S ribomal protein L33, chloroplastic	15.15	15.15	15.15	15.15	1	1	0.877851	0.914589	0.727892	0.978727	0.977163	1.43456	1.3254	1.68844
Q8H3M0	Os08g0428800 protein	21.91	15.17	21.91	15.17	3	2	1.22324	1.35575	1.19204	1.32301	0.859308	0.695129	1.6446	1.68837
Q6L4V8	Os05g0510100 protein	15.61	15.61	15.61	15.61	2	2	0.907436	0.751451	1.38927	0.961568	0.539125	1.61609	2.0731	2.62217
Q5VME5	Glycosyltransferase	12.89	21	12.89	15.8	6	7	1.23961	1.18657	1.09413	1.13506	0.852006	0.703498	1.73155	1.34321
Q6ZLM6	Os07g0246300 protein	21.59	21.59	19.68	15.87	5	4	1.57144	1.14873	1.92068	1.17245	0.859915	0.820784	1.58481	1.38264
B8B9N6	Putative uncharacterized protein	20.47	20.08	17.32	15.94	8	6	1.0756	1.2757	1.3793	1.19045	0.961217	0.898873	1.49012	1.28638
B7EA73	Puromycin-sensitive aminopeptidase	16.91	19.84	14.66	16.01	13	16	1.12174	1.04124	1.07026	1.01311	0.869224	0.756618	1.40417	1.27315
B8AKM3	Putative uncharacterized protein	18.3	16.45	18.3	16.45	9	8	1.3268	1.20053	1.22337	1.19578	0.853934	0.817183	1.44722	1.29221
Q650W6	Os09g0565200 protein	20.5	22.67	16.46	16.46	6	5	1.18974	1.15683	1.04179	0.961362	0.873998	0.824936	1.3284	1.36856
Q8LMR3	Nascent polypeptide-associated complex alpha subunit, putative, expressed	24.89	17.19	24.89	17.19	6	4	1.21072	1.12973	1.06234	1.01297	0.919726	0.991816	1.41237	1.40636
I1QAG2	Uncharacterized protein	22.76	19.66	18.28	17.24	8	7	1.19193	1.26019	1.11418	1.19674	0.986922	0.977096	1.4009	1.34122
Q10HI8	Lysine--tRNA ligase	26.72	25.88	25.38	17.31	13	9	1.17913	1.24792	1.26237	1.21969	0.876502	0.966856	1.34936	1.3887
Q10A14	Alanine--tRNA ligase	22.82	20.82	18.32	17.62	17	15	1.09695	1.07266	1.16609	1.18348	0.928539	0.916455	1.52945	1.49751
B8AM29	Putative uncharacterized protein	20.79	19.64	19.97	17.82	10	9	1.23779	1.32729	1.19198	1.14335	0.848276	0.904078	1.28632	1.29188
A0A0E0JBB8	Uncharacterized protein	24.02	20.11	21.79	17.88	6	5	1.08424	1.25518	0.983602	1.17601	0.9876	0.9157	1.37757	1.39421
I1PZV7	Proteasome subunit alpha type	18.4	22	18.4	18.4	6	5	1.17162	1.21392	1.272	1.24379	0.839293	0.884015	1.43731	1.34498
Q9LST8	Proteasome subunit beta type	18.75	20.59	15.44	18.75	5	6	1.08087	1.25928	1.21239	1.49631	0.822781	0.909497	1.3096	1.43818
A2ZW27	Ketol-acid reductoisomerase	20.14	22.03	16.7	18.76	14	16	1.43437	1.22703	1.23051	1.20442	1.00915	1.01644	1.46545	1.27304
Q5Z6U5	T-complex protein 1 subunit gamma	26.16	22.94	23.48	18.82	11	9	1.25496	1.14536	1.21041	1.22951	0.891927	0.93489	1.27657	1.28611
Q5ZDI7	Os01g0617900 protein	25.71	22.22	22.22	19.05	10	9	1.03012	1.39525	1.20305	1.37028	0.806232	0.914567	1.4087	1.47189
Q8H8U5	Protein IN2-1 homolog B	27.05	24.59	23.77	19.26	4	3	1.29765	0.900824	1.24803	0.986087	0.863235	0.729945	1.66781	1.25319
A0A0E0GHK1	Uncharacterized protein	16.19	23.01	15.06	19.32	6	6	1.10851	1.25158	1.23686	1.3128	0.736316	0.914231	1.25885	1.49361
Q6YYV1	Polyadenylate-binding protein	25.08	21.45	18.88	19.34	13	13	1.06851	1.04886	1.11734	1.27507	0.910662	0.90149	1.37081	1.40318
Q69YA2	3-oxoacyl-[acyl-carrier-protein] synthase	18.71	20.86	17.2	19.35	8	7	1.28578	1.11185	1.29015	1.20461	0.744807	0.951043	1.57631	1.5148
Q7JAI4	NADH dehydrogenase subunit 9	19.47	19.47	19.47	19.47	3	3	1.36724	1.16628	0.856013	1.42143	0.875395	0.853133	1.33801	1.46145
Q8W0I1	Os01g0673600 protein	19.61	19.61	19.61	19.61	3	4	0.805815	0.772917	0.85047	0.8667	1.07137	0.808822	1.54509	1.28858
I1Q088	Uncharacterized protein	38.03	26.06	26.76	19.95	17	12	1.23516	1.04414	1.16216	1.12857	0.82183	0.798228	1.31625	1.31768
Q7XHS1	2Fe-2S iron-sulfur cluster protein-like	20	20	20	20	5	5	1.05392	1.41767	1.13102	1.15249	0.926989	0.762787	1.40438	1.41619
B8AY53	Putative uncharacterized protein	23.62	24.31	19.42	20.03	21	23	1.06144	1.0196	1.09989	1.00702	0.867318	0.789064	1.38327	1.29156
Q5Z790	Os06g0531200 protein	18.02	22.08	15.48	20.05	7	8	1.17332	1.00491	1.24508	1.10372	0.894917	0.961515	1.65367	1.59081
I1NZZ3	Uncharacterized protein	23.32	20.12	20.12	20.12	5	7	1.24169	1.14505	1.08652	1.54866	1.15106	0.930342	1.71495	1.48546
Q9AY71	Obg-like ATPase 1	30.63	25.52	30.63	20.65	12	7	1.26904	1.18527	1.18579	1.09457	0.859425	0.872821	1.53046	1.46994
A3BQD6	Uncharacterized protein	39.3	33.55	30.99	21.09	11	8	1.14948	1.1966	1.25299	1.2147	0.901707	0.928749	1.28723	1.38618
Q6ASR1	Chaperonin protein	21.5	25.61	16.26	21.5	7	10	1.1737	1.06662	1.20654	1.25948	0.808493	0.895521	1.35194	1.4058
A0A0E0FY40	Uncharacterized protein	22.76	23.04	21.68	21.68	8	9	1.14506	1.23457	1.16351	1.41572	1.01799	1.02636	1.58501	1.59804
I1P079	Uncharacterized protein	41.09	36.43	34.88	21.71	4	3	1.07415	1.21334	1.53625	1.1551	0.962221	0.855171	1.39159	1.66881
Q6ETQ7	Hydroxyproline-rich glycoprotein-like	24.27	21.76	24.27	21.76	10	10	0.887589	1.0625	1.13716	1.22342	0.850902	0.846573	1.35924	1.45226
Q93Y73	Aspartate-semialdehyde dehydrogenase family protein, expressed	24.27	25.07	22.4	22.13	7	6	1.20433	1.26648	1.13491	1.14988	0.835115	0.802838	1.48202	1.3601
Q5JK67	Os01g0958100 protein	27.82	24.52	22.04	22.31	8	8	1.20827	1.28751	0.910584	1.32338	0.858069	0.812454	1.28981	1.37472
I1QGW0	Uncharacterized protein	27.55	22.31	27.55	22.31	9	7	1.19809	1.48839	1.17839	1.431	0.806424	0.690429	1.59945	1.26571
Q10M57	14 kDa zinc-binding protein, putative, expressed	28.68	22.48	28.68	22.48	3	2	1.48775	0.96181	1.65235	1.17999	0.76259	0.89329	1.37089	1.28519
Q9FTN6	Os01g0106300 protein	33.65	27.04	27.99	22.64	9	6	1.32911	1.2429	1.205	1.21542	1.09311	0.706267	1.55277	1.35263
A0A0E0NPC0	Uncharacterized protein	28.73	27.39	22.72	22.72	12	13	1.06912	1.9528	1.52855	1.20164	1.18733	1.04061	1.46368	2.28308
Q7XBW1	NADH-ubiquinone oxidoreductase, putative, expressed	30.48	30.48	22.86	22.86	2	2	1.30334	1.08198	1.03893	1.21585	0.88768	0.78138	1.55308	1.41927
B9GCT1	Uncharacterized protein	22.92	22.92	22.92	22.92	2	2	1.83899	1.18471	1.59357	1.03833	1.13569	0.99339	2.15612	1.38661
A0A0E0QHR7	Gluce-1-phphate adenylyltransferase	36.24	30.49	23.87	23	13	10	1.09368	1.35622	1.0845	1.29006	0.905263	0.907953	1.4648	1.36142
Q0J1E1	Os09g0446800 protein	26.31	26.73	25.46	23.06	24	19	1.05639	1.0643	1.14928	1.08068	0.84818	0.86836	1.36724	1.33072
A0A0E0PIV4	Uncharacterized protein	23.34	33.75	23.34	23.34	10	10	1.20358	1.20503	1.23931	1.33288	0.823015	0.751499	1.4186	1.32357
A2WNV6	Putative uncharacterized protein	25.82	23.36	19.9	23.36	9	11	1.21886	1.29701	1.16335	1.08841	0.97142	0.876171	1.32313	1.34873
B8BGQ8	Uncharacterized protein	25.26	31.84	18.42	23.42	7	9	1.49815	1.1331	1.18143	1.31518	0.903092	0.860833	1.40504	1.32743
A0A0E0NMS0	S-(hydroxymethyl)glutathione dehydrogenase	28.23	28.23	27.16	23.49	15	16	1.13005	1.07347	1.14433	1.0852	0.825692	0.876357	1.39912	1.33046
Q69UF2	Os06g0594100 protein	27.19	28.8	24.19	23.73	9	9	1.02575	1.05354	1.09698	1.31259	0.68689	0.829564	1.26832	1.55617
Q0E0G3	Os02g0553200 protein	24.9	27.82	21.13	23.85	13	15	1.05939	1.11209	1.15327	1.15901	0.843666	0.837316	1.36496	1.26984
I1R236	Uncharacterized protein	24.1	24.1	24.1	24.1	3	4	1.15357	1.09935	1.07283	1.03642	1.22061	1.05761	1.31421	1.30208
Q0J0R1	Os09g0487500 protein	24.79	24.79	24.79	24.79	2	2	1.26876	1.23555	1.47497	1.17477	0.821536	0.878304	1.34462	1.38064
A0A0P0YB77	Os12g0541500 protein	28.24	26.35	27.07	25.18	17	14	0.798036	1.24311	0.943045	0.918321	2.16931	0.768584	2.34042	1.26509
Q8S6H1	Photystem II protein D1	27.76	27.48	27.76	25.21	19	18	1.12124	0.921819	1.14108	1.09314	1.086	1.11555	1.29653	1.27713
Q53PA7	2-oxoglutarate/malate translocator (Clone OMT103), mitochondrial membrane-pro millet	29.13	35.92	29.13	25.24	10	10	1.18911	1.18029	1.07661	1.0042	0.866969	0.649977	1.28176	1.28763
A0A0E0QDY5	60S acidic ribomal protein P0	31.03	25.39	31.03	25.39	9	7	0.948672	1.13359	1.01854	1.18609	0.804051	0.933821	1.26076	1.2993
Q8LP96	Moco containing protein	28.21	25.44	23.43	25.44	9	11	1.03704	1.22991	1.14089	1.26635	0.878199	0.961485	1.35205	1.56941
I1P010	Uncharacterized protein	23.83	27.49	20.98	25.46	12	13	1.32407	1.08507	0.998324	1.0615	0.82639	1.05379	1.42632	1.25995
A0A0E0NUH3	Uncharacterized protein	28.99	27.29	24.88	26.33	10	11	1.25665	1.21562	1.22894	1.20183	0.880416	0.882504	1.43752	1.43037
Q943K1	Os01g0869800 protein	42.16	32.46	39.18	26.49	13	9	0.968375	0.875477	1.07749	1.21494	0.958697	0.994831	1.4309	1.44817
Q9ZSU5	Photosystem-1 F subunit	30.93	31.78	26.69	26.69	11	11	1.06939	0.977771	1.21155	1.13163	0.871435	0.840008	1.47571	1.3096
I1NTN8	Uncharacterized protein	29.2	31.86	26.84	26.84	12	11	1.16982	0.959338	1.20851	1.12896	0.901787	0.937619	1.38337	1.36886
Q7X9A7	60 kDa chaperonin alpha subunit	30.31	29.28	22.09	27.05	23	29	1.04403	0.875407	1.39286	1.06255	0.845559	0.800721	1.5375	1.37361
Q6AVG2	Expressed protein	34.88	27.91	34.11	27.91	4	3	0.863262	1.11163	0.952231	1.54483	1.25945	0.828919	1.93152	1.4898
A3CB05	Serine hydroxymethyltransferase	30.87	32.89	22.37	28.19	12	15	1.10995	1.3691	1.12564	1.05967	0.898057	0.875962	1.38949	1.44646
Q8GSE8	Os07g0162500 protein	29.88	29.27	29.27	29.27	8	8	1.03645	1.19621	1.15127	1.58049	0.868865	1.00308	1.38051	1.45599
Q2RBC6	Elongation factor P, putative, expressed	24.89	29.69	24.89	29.69	7	7	1.17755	1.05791	1.3081	1.17771	0.823807	0.81983	1.24536	1.27047
Q8H4E0	Os07g0630800 protein	33.66	31.68	27.97	29.7	13	10	1.0005	0.96399	1.02272	1.39049	0.917293	0.867501	1.49417	1.45085
I1QS22	Uncharacterized protein	33.55	38.02	27.8	29.71	13	17	1.0538	1.25061	1.09364	1.98382	0.871077	0.76924	1.37512	1.28908
Q75M32	Peptidyl-prolyl cis-trans isomerase	45.2	33.2	33.2	30.4	11	11	1.06025	1.15935	1.18786	1.2074	0.850611	0.802204	1.44264	1.45415
I3QD65	Chlorophyll a/b binbing protein	38.78	42.97	27.76	30.8	9	8	1.00544	0.930357	1.20658	1.1447	0.952228	0.817674	1.51523	1.31968
Q10L93	50S ribosomal protein L6, putative, expressed	30.97	34.96	30.97	30.97	7	7	1.07498	1.12813	1.04337	1.15398	0.869892	0.816056	1.36734	1.24539
Q6Z730	Eukaryotic translation initiation factor 3 subunit J	34.2	34.2	27.71	31.17	5	5	0.912973	0.755505	0.89065	1.09032	0.990093	0.887807	1.5521	1.6788
Q5Z4M6	Os06g0308000 protein	40.04	42.27	36.13	31.47	20	17	1.01521	1.02555	0.900772	0.946355	0.85938	0.809107	1.27111	1.25767
Q9LG77	Os01g0191200 protein	36.96	34.65	34.65	34.65	9	9	1.15121	1.06371	0.969798	1.14185	0.883152	0.73955	1.29259	1.37363
A0A0E0GVM8	Chalcone-flavonone isomerase family protein	41.63	39.06	39.06	34.76	9	8	1.15588	0.967096	1.19432	1.12639	0.903355	0.827332	1.46011	1.27952
A0A0E0ND37	Uncharacterized protein	46.67	42.32	41.45	35.65	17	15	1.09962	1.23737	1.11435	1.17652	0.907851	0.870774	1.52553	1.30086
A0A0E0H2K9	Uncharacterized protein	38.91	43.09	27.01	36.33	12	16	1.14134	1.20805	1.19048	1.21509	0.880025	0.868116	1.42316	1.38774
Q9ASP4	Dihydrolipoyl dehydrogenase	44.33	49.7	42.15	36.58	21	18	1.13429	1.23167	1.1968	1.22532	0.941222	0.914702	1.48404	1.44663
B8BNI2	Putative uncharacterized protein	38.95	44.77	38.95	38.95	23	24	1.10575	1.19397	1.22557	1.26184	0.81167	0.798205	1.33664	1.27704
A0A0E0KIQ0	Gluce-1-phphate adenylyltransferase	38.26	41.03	35.5	39.45	16	18	0.96582	1.10369	1.12132	1.1219	0.847706	0.844953	1.33209	1.33501
Q69RJ0	Ferredoxin-dependent glutamate synthase, chloroplastic	39.63	41.11	36.59	39.88	85	85	1.12645	1.10339	1.09038	1.06654	0.859639	0.854117	1.31588	1.27906
A0A0E0L0N3	Uncharacterized protein	48.27	46.53	41.62	39.88	44	39	1.09795	1.00045	1.02889	1.06865	0.914087	0.847504	1.31624	1.37717
I1QCX5	Uncharacterized protein	42.86	42.86	40.18	40.18	9	9	1.23949	1.2422	1.07281	1.80856	0.38154	1.09483	1.57866	1.51767
Q5N725	Fructose-bisphosphate aldolase	50	49.44	41.62	41.9	18	23	1.21782	1.3788	1.10807	1.52134	0.844853	0.893185	1.54292	1.57251
Q9FVI3	Alpha-tubulin	44.79	45.01	38.14	42.79	20	20	1.49755	1.03672	0.903992	0.97946	1.10728	1.25622	1.62751	1.7488
Q6YSX0	Os07g0674200 protein	40	44.62	40	44.62	8	10	1.73643	1.16373	1.56097	0.964775	0.882918	0.724629	1.37692	1.50876
Q53RP2	Remorin, C-terminal region family protein, expressed	49.71	45.61	45.61	45.61	10	9	1.01964	1.05766	1.03316	1.1155	0.750943	0.862593	1.29335	1.30228
Q5JNB0	Cysteine synthase	50	49.49	48.22	46.45	24	21	0.973123	1.02764	1.0826	1.13877	0.843468	0.86731	1.37285	1.38651
Q94DL4	Os01g0964133 protein	51.99	50.66	41.91	46.68	22	18	0.860048	1.55193	0.748757	2.32341	0.664737	1.11926	1.97327	1.88948
Q69UU3	Os07g0108300 protein	52.37	50.1	49.69	48.45	38	40	1.07248	1.06098	1.09092	1.07945	0.830861	0.774757	1.30705	1.25366
B8ACI7	Putative uncharacterized protein	71.17	57.66	42.34	52.25	8	7	1.08998	1.24239	1.08712	1.30471	0.93773	0.889522	1.30244	1.27879
Q8GTK4	Os07g0141400 protein	62.6	61.81	55.12	58.66	58	53	1.16363	1.15199	1.20076	1.24336	0.825274	0.830541	1.25931	1.24959
J7EYN3	ATP synthase subunit beta, chloroplastic	68.67	68.47	66.47	61.65	107	96	1.06037	1.06758	1.00848	1.01946	0.887602	0.860536	1.30876	1.27134
J3RG68	Photystem I iron-sulfur center	90.12	90.12	82.72	82.72	20	23	1.19768	1.1967	1.2603	1.24242	0.851013	0.850201	1.34428	1.35901
A0A0E0P9U4	Zeaxanthin epoxidase, chloroplastic	12.29	11.68	10.93	11.08	6	6	1.03683	1.25162	1.16327	1.39761	0.782824	0.723128	1.06538	1.15818
Q75LC1	Putative ribosomal S1 protein (With alternative splicing)	17.94	13.46	17.94	13.46	5	4	1.15702	0.998747	1.1262	1.16477	0.733476	0.681333	1.13282	0.999337
Q651B0	Peptidyl-prolyl cis-trans isomerase	30.73	29.05	15.64	17.88	2	3	1.35245	1.01925	0.901227	0.883099	0.782704	0.575249	0.866355	0.842219
A0A0E0P3E3	Uncharacterized protein	18.63	20	17.89	19.25	14	13	1.04415	0.937701	0.963324	0.865333	0.797533	0.70207	1.21692	1.05391
Q945W2	Glutathione S-transferase GSTU6, putative, expressed	25.1	27.16	20.99	21.81	5	5	0.734081	1.51045	0.978437	1.12342	0.719178	0.802374	1.47477	0.934696
Q2QNV2	Fiber protein Fb19, putative, expressed	21.89	21.89	21.89	21.89	5	3	1.29186	1.05476	1.38651	0.907007	0.5647	0.765074	1.21248	1.29892
I1P727	Uncharacterized protein	30.82	28.67	28.67	25.09	11	10	1.06784	1.11911	1.00675	1.11981	0.784284	0.7795	1.2103	1.07309
A0A0E0HLM2	Uncharacterized protein	13.31	10.08	11.69	10.08	5	5	0.969105	0.913055	1.17632	1.32429	0.636939	0.599339	1.31458	0.887419
A3AHG6	Uncharacterized protein	12.22	11.39	10.21	10.14	13	11	1.13373	1.17066	1.06349	1.0289	0.708098	0.731117	1.37372	1.06426
Q2QQD1	DnaJ domain containing protein, expressed	13.62	10.21	13.62	10.21	3	2	0.839932	0.964299	0.801787	0.994241	0.712077	0.652222	1.2201	1.40045
A0A0E0QU59	Uncharacterized protein	14.2	14.2	14.2	11.11	8	6	1.27421	0.84558	1.49621	1.21218	0.616446	0.734151	1.37452	1.23907
B9F642	Uncharacterized protein	19.34	11.11	19.34	11.11	2	2	1.05943	1.1329	1.40135	0.849067	0.725633	0.79218	1.23045	1.14902
Q5NAM3	Branched-chain amino acid aminotransferase-like	16.27	13.86	12.05	11.14	3	3	0.747246	1.09985	0.833367	1.1982	0.709589	0.575306	1.18145	0.851438
A0A0B4U0L7	Dehydrogenase (Fragment)	12.5	13.95	12.5	12.5	4	4	0.985399	0.955452	0.854969	1.21288	0.548375	0.44147	0.90699	0.847494
A3AX85	Uncharacterized protein	14.8	14.7	13.51	12.71	11	10	1.30987	1.17471	0.886666	1.22594	0.622274	0.693836	0.770655	1.09229
Q0DCI1	Pyrophosphate--fructose 6-phosphate 1-phosphotransferase subunit alpha	15.92	18.81	12.54	13.5	7	8	1.12695	1.4595	0.960972	1.11147	0.798701	0.604227	1.1741	0.978043
Q7XBR2	ATP-dependent Clp protease proteolytic subunit	13.65	13.65	13.65	13.65	4	4	1.14101	0.991124	1.01062	0.941932	0.641272	0.769924	0.659542	1.04575
I1PHF3	Uncharacterized protein	16.07	13.69	13.69	13.69	2	2	1.03153	1.08053	1.2448	1.25527	0.79567	0.750795	0.983945	1.1913
Q2R066	Os11g0657300 protein	13.95	13.95	13.95	13.95	1	1	0.630117	0.993225	0.704046	1.87319	0.391497	0.488448	0.594214	1.05295
B8AN25	Putative uncharacterized protein	25.15	14.04	21.05	14.04	4	3	0.906871	1.02023	1.18379	1.30176	0.700601	0.601794	0.811246	0.668905
A2Z3W4	Putative uncharacterized protein	23.1	21.06	18.91	14.5	11	9	0.861425	0.929642	1.11058	1.30668	0.741453	0.6687	1.11538	1.14477
A0A0E0LJV2	Uncharacterized protein	24.39	14.63	14.63	14.63	5	4	1.10366	1.17237	1.2404	0.918022	0.698218	0.615602	1.23114	1.11819
Q5KQH5	putative 2,3-bisphosphoglycerate-independent phosphoglycerate mutase	20.39	20.04	15.21	14.67	9	10	1.12692	1.01069	1.09677	1.03097	0.782918	0.791398	1.20145	1.26442
Q6L5F0	Os05g0578000 protein	18.82	18.82	18.82	14.76	4	4	0.81401	0.741735	1.23536	0.767709	0.566731	0.702138	1.11385	1.07562
Q10LW5	ATP-dependent transporter ycf16, putative, expressed	17.68	19.29	17.68	15.43	6	5	1.17502	1.28835	1.25087	1.18546	0.742776	0.802677	1.20872	1.39031
Q6Z671	Os02g0720900 protein	22.71	15.5	13.97	15.5	5	6	1.64368	0.94073	1.55378	1.01711	0.733082	0.609663	1.18216	1.13072
I1P5N7	Uncharacterized protein	21.08	15.67	21.08	15.67	7	4	1.39676	0.778159	1.30997	0.905827	0.73697	0.642521	1.27215	0.974722
Q75L18	Os05g0112800 protein	10.29	16.54	10.29	16.54	2	3	1.29131	1.04787	1.04551	1.13983	0.790671	0.728953	1.47893	1.15622
A0A0E0R9E6	Uncharacterized protein	15.02	17.96	11.61	16.56	7	8	0.895179	1.41052	0.996233	1.69295	0.627415	0.789867	1.05514	1.21582
Q69QQ8	Os09g0481800 protein	16.88	16.88	16.88	16.88	3	3	0.978527	1.84881	1.144	0.837926	0.625662	0.00740741	1.20446	1.96136
Q5Z9X3	Glycosyltransferase	14.26	19.5	11.53	17.19	4	6	0.995155	1.60749	1.15462	0.941699	0.753705	0.398925	1.59666	0.980158
Q25AG7	B1011H02.3 protein	17.78	22.22	17.78	17.22	4	3	0.952478	0.840885	1.13032	0.976541	0.569426	0.597959	0.888639	0.767838
Q6YUV4	Os02g0189000 protein	17.81	17.81	12.33	17.81	2	3	0.896713	0.581709	1.0739	0.969472	0.707152	0.656699	1.0826	1.20111
A0A0E0GTS6	Uncharacterized protein	22.8	21.6	20	17.87	20	18	1.20448	1.15391	1.1989	1.10236	0.730066	0.766541	1.1711	1.13548
Q6Z6Y1	Os02g0130100 protein	22.75	18.04	18.04	18.04	3	3	1.02576	1.14617	1.02599	1.21593	0.583899	0.748949	1.17174	1.19171
A0A0E0I6S7	Uncharacterized protein	23	18.67	15	18.67	3	4	1.34772	0.733226	0.903853	1.24475	0.802384	0.482442	1.59968	0.980651
I1PQM2	Uncharacterized protein	18.82	18.82	18.82	18.82	1	1	0.83981	0.984426	0.652145	1.32946	0.551459	0.334573	0.873408	1.26567
Q7XS58	Cysteine synthase	23.34	23.34	19.36	19.36	7	8	0.98744	0.975616	1.09246	1.06445	0.68731	0.646795	1.10461	1.1092
I1QAQ8	Uncharacterized protein	19.73	24.75	19.73	19.73	9	8	1.15979	1.19765	0.789185	0.959223	0.728433	0.798803	1.04482	1.04252
I1NMP4	S-adenylmethionine synthase	36.29	23.6	29.19	20.05	12	5	1.21885	1.17831	1.21682	1.29139	0.651542	0.59679	1.24117	1.23676
Q852A3	Expressed protein	15.18	21.4	15.18	21.4	3	4	0.928327	1.21944	1.00455	1.17041	0.757419	0.757639	1.3629	1.14135
Q8L472	Os07g0105600 protein	29.73	21.62	25.68	21.62	5	5	1.10766	1.18397	0.984992	1.04517	0.745049	0.792984	1.27265	1.23099
A0A0E0LQL5	Uncharacterized protein	22.71	22.71	22.71	22.71	4	3	0.983226	1.31089	1.01109	0.941155	0.741667	0.37584	1.35943	1.09783
A0A0E0QSF7	Uncharacterized protein	23.64	22.83	23.64	22.83	6	5	1.19068	1.07147	1.31847	1.19008	0.661977	0.775933	1.28246	1.16447
Q53MP2	Beta-D-xylidase	27.89	25.55	19.84	23.35	14	14	1.16504	0.894569	0.844787	0.853596	0.789092	0.744637	1.10836	0.969998
Q2R0I1	Dirigent-like protein, expressed	27.5	27.5	23.75	23.75	2	3	1.32867	1.02907	0.874179	0.801579	0.742729	0.697883	1.06077	1.21418
A0A0E0LPZ4	Uncharacterized protein	31.99	24.73	27.42	23.92	17	14	1.21725	1.07018	0.675481	1.6354	0.599976	0.740401	0.916898	1.3673
Q75IQ9	putative 6-phphofructo-2-kinase (EC 2.7.1.105) / fructe-2, 6-bisphphate 2-phphatase (EC 3.1.3.46)	26.68	25	23.32	25	14	15	1.02575	1.00863	1.03519	1.09214	0.803784	0.729225	1.34022	1.22954
I1R8W5	Uncharacterized protein	25.51	25.51	24.49	25.51	2	3	0.872996	0.811144	1.05935	1.25708	0.787038	0.792371	1.17376	0.990946
Q8H8C2	Putative uncharacterized protein OJ1134F05.7	28.82	30.08	25.81	25.81	11	12	1.50207	1.18772	1.28275	1.1737	0.739549	0.780773	1.08694	1.32267
Q94GE8	Expressed protein	29.41	29.41	29.41	29.41	7	7	1.16587	1.14619	0.990271	1.07168	0.740851	0.759598	1.2754	1.21459
Q10PV6	50S ribomal protein L15, chloroplast, putative, expressed	34.6	36.12	26.62	30.04	12	15	1.06703	1.15416	1.06194	1.18591	0.771405	0.789581	1.23226	1.23633
Q7XC37	Nucleide diphphate kinase	31.13	37.75	31.13	31.13	5	6	1.39726	0.909541	1.25923	0.907602	0.770664	0.70674	1.22886	1.1061
A0A0E0IFS7	Uncharacterized protein	37.1	37.1	30.65	31.45	4	4	0.915141	0.98573	0.892843	1.06985	0.622409	0.694797	1.10676	1.20759
A0A0E0PC43	Uncharacterized protein	35.45	31.82	31.82	31.82	6	5	1.04401	1.00659	0.828005	0.981504	0.684788	0.709984	1.09412	1.11385
Q69MW7	DNA binding protein PF1	33.8	33.8	33.8	33.8	7	7	1.15158	0.985796	1.31883	1.09788	0.724042	0.665663	1.29313	1.0939
Q0DIC9	Os05g0400400 protein	37.1	37.1	20.97	35.48	2	3	1.0653	1.10546	1.17637	0.916352	0.728598	0.502095	1.21796	0.995776
Q9XGU8	Isocitrate dehydrogenase [NADP]	29.85	44.9	29.85	37.86	18	23	1.19953	1.01729	1.12093	1.15904	0.73136	0.6913	1.31661	1.10708
Q10MS5	40S ribomal protein S7, putative, expressed	35.42	39.58	35.42	39.58	6	8	1.03239	0.860919	1.20835	1.1781	0.703649	0.724423	1.06554	1.03541
Q8S2Q8	Os01g0198900 protein	40.74	44.91	40.74	40.74	5	5	1.26808	0.616636	1.48757	0.897525	0.607077	0.442053	1.22609	0.952071
I1PFA0	Serine hydroxymethyltransferase	54.62	53.05	42.24	41.85	42	36	1.08055	1.04353	1.03608	1.02271	0.796223	0.77319	1.19328	1.14183
Q69WH2	Os06g0332800 protein	51.91	41.98	51.91	41.98	6	7	0.941396	0.656202	0.431265	0.954231	0.72882	0.757601	1.33233	0.955964
P41344	Ferredoxin--NADP reductase, leaf isozyme, chloroplastic	56.63	57.46	45.58	46.41	39	33	1.08255	1.07079	1.02657	1.06169	0.744371	0.688931	1.11764	1.06496
Q6ZX06	Non-specific lipid-transfer protein	38.98	53.39	38.98	47.46	5	4	2.33112	0.589564	1.87413	0.697489	0.622866	0.674923	1.18905	1.16255
Q6F331	Os05g0490100 protein	75.89	54.46	50	49.11	6	5	1.22391	1.03593	1.22794	1.14423	0.74307	0.801034	1.2088	1.25554
I1Q848	Uncharacterized protein	66.12	61.52	62.6	59.62	39	41	1.10288	1.16868	1.01527	0.986693	0.709971	0.790541	1.20444	1.17988
I3QD83	Glycin-rich RNA binding protein	67.08	72.67	67.08	60.87	9	10	1.23483	1.13704	1.41428	1.04808	0.782665	0.553788	1.16315	1.4914
I1R2L1	Non-specific lipid-transfer protein	77.78	77.78	71.79	77.78	16	16	1.00471	1.21259	0.990243	0.748727	0.733529	0.63626	1.17497	1.22191
