# Supplementary material for: Quantitative Proteomic Analysis Provides Insights into Rice Defense Mechanisms against Magnaporthe oryzae
Source: Int J Mol Sci. 2018 Jul 3;19(7):1950. doi: 10.3390/ijms19071950 (PMC6073306; doi:10.3390/ijms19071950)
Supplement: Supplementary file 1 [file ijms-19-01950-s001.zip › Supplementary Files/Table S1.xlsx]

## Sheet: Replicate 1
Table S1. Summary of rice proteins identified in two independent quantitative proteomic analysis
	Unused	Total	%Cov	%Cov(50)	%Cov(95)	Accession	Name	Species	Peptides(95%)	Guy11-24 hpi/0 hpi	PVal Guy11-24 hpi/0 hpi	EF Guy11-24 hpi/0 hpi	Guy11-72 hpi/0 hpi	PVal Guy11-72 hpi/0 hpi	EF Guy11-72 hpi/0 hpi	JS153-24 hpi/0 hpi	PVal JS153-24 hpi/0 hpi	EF JS153-24 hpi/0 hpi	JS153-72 hpi/0 hpi	PVal JS153-72 hpi/0 hpi	EF JS153-72 hpi/0 hpi
1	172.47	172.47	86.78	79.75	73.97	I1QWG3	Uncharacterized protein OS=Oryza glaberrima PE=3 SV=1	ORYGL	337	1.07981	0.186519	1.17975	0.967196	0.00730442	1.15913	0.772702	0.537022	1.14785	1.18586	0.0547936	1.12724
2	109.56	109.56	54.24	39.63	36.59	Q69RJ0	Ferredoxin-dependent glutamate synthase, chloroplastic OS=Oryza sativa subsp. japonica GN=GLU PE=2 SV=2	ORYSJ	85	1.12645	0.267401	1.128	1.09038	0.0545525	1.09377	0.859639	0.0141338	1.12483	1.31588	0.779328	1.09851
3	91.57	91.57	77.04	73.39	62.88	B8BIM0	Putative uncharacterized protein OS=Oryza sativa subsp. indica GN=OsI_37096 PE=4 SV=1	ORYSI	122	0.757127	0.055704	1.62525	0.945682	0.31743	1.84447	1.16887	0.399779	4.40431	1.55499	0.707042	3.26584
4	81.78	81.78	76.31	68.67	66.47	J7EYN3	ATP synthase subunit beta, chloroplastic OS=Oryza sativa subsp. indica GN=atpB PE=3 SV=1	ORYSI	107	1.06037	0.0207843	1.11232	1.00848	0.00480235	1.11626	0.887602	0.0315191	1.17752	1.30876	0.82326	1.1857
5	78.02	78.17	65.28	51.28	47.64	Q84ZY2	Putative transketolase OS=Oryza sativa subsp. japonica GN=134P10.11 PE=4 SV=1	ORYSJ	66	1.03826	0.0295244	1.14204	1.06366	0.090214	1.14066	0.895853	0.0316132	1.18776	1.26171	0.449852	1.15947
6	73.72	73.9	69.63	63.12	59.17	Q7DNB0	ATP synthase subunit alpha, chloroplastic OS=Oryza sativa subsp. japonica GN=atpA PE=3 SV=1	ORYSJ	65	1.07369	0.0192323	1.09913	1.03556	0.00979301	1.10747	0.881122	0.0168991	1.14924	1.2837	0.477446	1.11527
7	63.57	64	37.82	27.12	25.42	B8BNQ4	Putative uncharacterized protein OS=Oryza sativa subsp. indica GN=OsI_37876 PE=3 SV=1	ORYSI	43	1.15171	0.707414	1.30635	1.39514	0.102122	1.21919	0.787146	0.668355	1.37042	1.49208	0.581022	1.56993
8	58.82	58.82	61.9	50.42	48.25	Q9LWT6	Os06g0114000 protein OS=Oryza sativa subsp. japonica GN=Os06g0114000 PE=2 SV=1	ORYSJ	57	1.0096	0.0142933	1.14648	1.03671	0.0607116	1.15634	0.943411	0.000101541	1.10663	1.25263	0.328265	1.13983
9	58.2	58.29	55.49	48.27	41.62	A0A0E0L0N3	Uncharacterized protein OS=Oryza punctata PE=3 SV=1	ORYPU	44	1.09795	0.590578	1.46554	1.02889	0.184262	1.26048	0.914087	0.0732906	1.26531	1.31624	0.861129	1.17903
10	57.04	57.21	55.13	48.93	43.59	A0A0E0R4S0	Fructose-bisphosphate aldolase OS=Oryza rufipogon PE=3 SV=1	ORYRU	66	0.973935	0.000267655	1.10303	0.990474	0.00286586	1.11797	0.896054	0.000768779	1.10327	1.18651	0.0206431	1.10128
11	56.23	56.36	68.77	53.75	50.75	Q943W1	Os01g0501800 protein OS=Oryza sativa subsp. japonica GN=Os01g0501800 PE=2 SV=1	ORYSJ	86	1.08537	0.0637002	1.11747	1.12371	0.415	1.15691	0.831753	0.104025	1.15299	1.25352	0.342642	1.14272
12	54.16	54.25	45.02	29	26.43	A0A0E0N8J2	Ferredoxin--NADP reductase OS=Oryza rufipogon PE=3 SV=1	ORYRU	48	1.19585	0.976289	2.09011	1.10724	0.847032	2.9972	0.894958	0.658046	3.41923	1.06384	0.138302	1.43029
13	54.13	54.48	31.98	19.82	16.35	A0A0E0MBH4	Clathrin heavy chain OS=Oryza punctata PE=3 SV=1	ORYPU	30	1.31838	0.217787	1.15713	1.48204	0.00943109	1.17533	0.953239	0.000219981	1.13129	1.64139	3.39615e-05	1.09191
14	52.98	52.98	49.79	44.35	39.77	Q0J0U8	Heat shock protein OS=Oryza sativa subsp. japonica GN=Os09g0482400 PE=2 SV=1	ORYSJ	45	0.300109			2.40594			0.438586			1.88337
15	51.98	52.05	44.01	32.62	30.01	Q6H4L2	Elongation factor 2 OS=Oryza sativa subsp. japonica GN=Os02g0519900 PE=2 SV=1	ORYSJ	39	1.13493	0.718417	1.40155	1.22636	0.746173	1.20554	0.907099	0.01499	1.17322	1.41388	0.404036	1.15298
16	51.55	51.72	42.28	33.95	29.53	A0A0E0NW93	Sucrose synthase OS=Oryza rufipogon PE=3 SV=1	ORYRU	33	1.37927	0.393912	1.40238	0.992037	0.0110047	1.13941	0.969064	0.0162331	1.23055	1.37318	0.700053	1.17995
17	50.9	50.9	53.19	47.25	41.88	Q2QPR0	Phenylalanine ammonia-lyase OS=Oryza sativa subsp. japonica GN=LOC_Os12g33610 PE=3 SV=1	ORYSJ	35	1.22136	0.89949	1.24843	1.49626	0.0210096	1.20997	0.908893	0.0160798	1.17651	1.6046	0.00456986	1.12903
18	50.56	50.68	60.73	49.25	47.25	A0A0E0MLB6	Uncharacterized protein OS=Oryza punctata PE=3 SV=1	ORYPU	47	1.01664	0.0759219	1.20891	1.0011	0.0585297	1.19758	0.939019	0.0448713	1.25994	1.24443	0.452119	1.20903
19	49.67	49.67	41.38	32.95	29.46	I1Q3M1	Uncharacterized protein OS=Oryza glaberrima PE=3 SV=1	ORYGL	40	1.22081	0.979173	167.18	1.08346	0.81396	53.4251	1.11047	0.443062	73.5361	1.732	0.257162	4.14044
20	49.57	49.57	72.09	66.12	62.6	I1Q848	Uncharacterized protein OS=Oryza glaberrima PE=4 SV=1	ORYGL	39	1.10288	0.629659	1.51398	1.01527	0.457177	1.61366	0.709971	0.799324	1.46222	1.20444	0.469869	1.36992
21	48.74	48.75	53.39	41.12	38.77	Q5VR43	Os01g0180300 protein OS=Oryza sativa subsp. japonica GN=Os01g0180300 PE=2 SV=1	ORYSJ	28	1.09343	0.0983071	1.12346	1.08218	0.327533	1.21769	0.883451	0.0129077	1.14497	1.22287	0.541706	1.33422
22	47.93	50.65	27.56	15.03	10.83	A0A0E0PK84	Uncharacterized protein OS=Oryza rufipogon PE=4 SV=1	ORYRU	26	1.12417	0.260443	1.13247	1.04091	0.0161121	1.11275	0.876166	0.116776	1.23775	1.27235	0.454945	1.13616
23	46.89	47.17	63.06	54.62	42.24	I1PFA0	Serine hydroxymethyltransferase OS=Oryza glaberrima PE=3 SV=1	ORYGL	42	1.08055	0.178918	1.17707	1.03608	0.202702	1.24608	0.796223	0.290893	1.14899	1.19328	0.0439237	1.11365
24	45.61	45.89	38.23	25.17	21.84	A0A0E0FNB1	Uncharacterized protein OS=Oryza nivara PE=3 SV=1	ORYNI	25	1.26329	0.649031	1.23741	1.38735	0.215182	1.28236	0.821217	0.093773	1.12989	1.3472	0.892322	1.16966
25	45.56	45.97	44.71	27.89	25.52	Q7XD45	Chloroplast inner envelope protein, putative, expressed OS=Oryza sativa subsp. japonica GN=LOC_Os10g35010 PE=4 SV=2	ORYSJ	29	0.847133	0.185703	3.83362	0.921704	0.298237	5.18245	0.828919	0.481634	3.8532	1.17348	0.439476	3.81951
26	45.14	45.14	71.65	62.6	55.12	Q8GTK4	Os07g0141400 protein OS=Oryza sativa subsp. japonica GN=OJ1351_C05.112 PE=2 SV=1	ORYSJ	58	1.16363	0.58354	1.14299	1.20076	0.888132	1.13833	0.825274	0.0849264	1.13334	1.25931	0.384351	1.14687
27	44.84	45.24	62.04	49.9	47.36	B8AEQ9	Elongation factor Tu OS=Oryza sativa subsp. indica GN=OsI_07899 PE=3 SV=1	ORYSI	64	1.12481	0.328119	1.15658	1.10501	0.209032	1.12902	0.908404	0.00245684	1.12617	1.2589	0.384261	1.14703
28	44.61	44.61	82.29	68	58.29	A0A0E0RFV9	Ribulose bisphosphate carboxylase small chain OS=Oryza rufipogon PE=3 SV=1	ORYRU	55	1.20218	0.981251	1.22458	1.03055	0.125067	1.21168	0.811267	0.200534	1.15935	1.2268	0.562192	1.36274
29	43.26	43.9	64.54	57.4	53.32	Q84JG8	Sedoheptulose-1,7-bisphosphatase OS=Oryza sativa subsp. indica GN=OsI_14458 PE=2 SV=1	ORYSI	38	1.04556	0.124321	1.20294	0.968378	0.00479743	1.14445	0.880859	0.000833056	1.09518	1.17939	0.0643747	1.13976
30	43.04	43.04	64.95	52.37	49.69	Q69UU3	Os07g0108300 protein OS=Oryza sativa subsp. japonica GN=P0585H11.115 PE=2 SV=1	ORYSJ	38	1.07248	0.414922	1.33936	1.09092	0.440156	1.2609	0.830861	0.417269	1.33614	1.30705	0.840611	1.22673
31	42.8	42.9	55.18	45.5	45.5	Q9SNK3	Glyceraldehyde-3-phosphate dehydrogenase OS=Oryza sativa subsp. japonica GN=OJ1528D07.7 PE=3 SV=1	ORYSJ	56	1.02517	0.170169	1.27759	1.02238	0.0450918	1.1596	0.921498	0.0252897	1.20254	1.15396	0.0537043	1.15872
32	42.44	42.44	39.45	28.05	25.65	Q2QP54	Elongation factor Ts OS=Oryza sativa subsp. japonica GN=Os12g0541500 PE=3 SV=1	ORYSJ	30	1.02031	0.090255	1.21775	1.00757	0.0308575	1.15993	0.946284	0.00266466	1.14996	1.25607	0.551248	1.23829
33	42.1	44.52	56.59	47.07	45.05	A0A0E0PK63	Uncharacterized protein OS=Oryza rufipogon PE=4 SV=1	ORYRU	28	1.10723	0.366126	1.2099	1.14991	0.679275	1.18812	0.917075	0.00658973	1.15828	1.37266	0.526673	1.09867
34	42.06	42.52	38.49	29.34	25.45	Q01KM8	Plasma membrane ATPase OS=Oryza sativa GN=OSIGBa0158D24.1 PE=3 SV=1	ORYSA	28	1.06415	0.677294	1.88572	1.51584	0.412611	1.85943	1.04329	0.0111409	1.28282	1.91424	1.31171e-05	1.11801
35	41.9	41.99	37.73	30.16	28.59	H2KWU8	5-methyltetrahydropteroyltriglutamate-homocysteine methyltransferase, putative, expressed OS=Oryza sativa subsp. japonica GN=LOC_Os12g42884 PE=3 SV=1	ORYSJ	29	1.28281	0.801599	11.8679	1.11512	0.86546	48.0668	0.91712	0.300103	3.98814	1.41511	0.683257	4.02542
36	41.75	43.85	45.48	38.23	35.97	Q651T8	Os06g0662000 protein OS=Oryza sativa subsp. japonica GN=Os06g0662000 PE=3 SV=1	ORYSJ	32	1.28306	0.592885	1.31358	1.49991	0.0538745	1.26663	0.894209	0.0482107	1.20473	1.62003	0.0140564	1.14929
37	41.73	44.24	31.64	19.7	17.66	A0A0E0ISY9	Uncharacterized protein OS=Oryza nivara PE=3 SV=1	ORYNI	30	1.1286	0.417986	1.17964	1.29165	0.310724	1.17813	0.858927	0.163349	1.23821	1.39503	0.608247	1.19919
38	41.13	41.29	74.88	54.39	50.49	I1PQ18	Aminomethyltransferase OS=Oryza glaberrima PE=3 SV=1	ORYGL	41	1.15085	0.708397	1.58002	1.35744	0.359342	1.61382	0.725428	0.956655	4.32746	1.30347	0.927261	2.57315
39	40.96	42.62	55.12	41.81	40.64	I1Q5F3	Uncharacterized protein OS=Oryza glaberrima PE=3 SV=1	ORYGL	35	1.05687	0.198973	1.23092	1.0665	0.373489	1.29108	0.899738	0.106708	1.2731	1.34865	0.863312	1.14915
40	40.79	43	36	27.8	23.44	Q8H4V1	Os08g0366000 protein OS=Oryza sativa subsp. japonica GN=OJ1484_G09.129-1 PE=2 SV=1	ORYSJ	30	1.26698	0.80835	1.58832	1.56689	0.00096457	1.13309	0.848813	0.279149	1.31065	1.44825	0.503731	1.31301
41	40.27	40.65	45.93	39.23	36.38	I1P2D6	Phenylalanine ammonia-lyase OS=Oryza glaberrima PE=3 SV=1	ORYGL	26	0.65254	0.000647368	1.35629	1.13987	0.441662	1.12427	0.379395	1.49324e-07	1.16776	1.50227	0.0616397	1.13412
42	39.98	40.5	62.07	55.17	46.8	Q84PB4	Chloroplast photosystem I reaction center subunit II-like protein OS=Oryza sativa subsp. japonica GN=Os08g0560900 PE=2 SV=1	ORYSJ	48	1.13484	0.342696	1.14321	1.21324	0.76067	1.14428	0.77952	0.486468	1.17038	1.38915	0.511168	1.14352
43	39.38	40	42.66	25.24	23.44	Q6AVA8	Pyruvate, phosphate dikinase 1, chloroplastic OS=Oryza sativa subsp. japonica GN=PPDK1 PE=1 SV=1	ORYSJ	28	1.15395	0.611678	1.19617	1.29473	0.248504	1.16194	0.831671	0.142343	1.17367	1.23826	0.404561	1.20379
44	38.84	39.37	67.04	60.89	52.79	Q84NW1	Os07g0513000 protein OS=Oryza sativa subsp. japonica GN=P0580A11.134 PE=2 SV=1	ORYSJ	42	1.15273	0.662481	1.23455	1.0281	0.0660094	1.17064	0.866476	0.147164	1.2438	1.20797	0.478989	1.33479
45	38.48	38.53	59.75	46	39.01	A0A0E0HGC5	Phosphoglycerate kinase OS=Oryza nivara PE=3 SV=1	ORYNI	51	0.955246	0.244965	1.50942	0.961498	0.02631	1.2022	0.912279	0.0061606	1.1478	1.25737	0.466173	1.18385
46	38.26	38.82	36.45	29.23	25.44	Q9AQZ5	70 kDa heat shock protein OS=Oryza sativa subsp. japonica GN=Os01g0180800 PE=2 SV=1	ORYSJ	26	1.31314	0.674559	1.56642	1.4269	0.154726	1.30183	0.755298	0.945713	1.87529	1.39041	0.669824	1.24005
47	38.15	38.23	50.67	36.53	32.49	Q0JMV6	Os01g0357100 protein OS=Oryza sativa subsp. japonica GN=Os01g0357100 PE=4 SV=1	ORYSJ	27	1.07999	0.24651	1.21259	0.778083	0.000833206	1.24582	0.846316	0.150198	1.20551	1.08589	0.0111383	1.16381
48	37.85	37.85	65.36	57.54	50.56	Q69V57	Fructose-bisphosphate aldolase OS=Oryza sativa subsp. japonica GN=Os06g0608700 PE=2 SV=1	ORYSJ	39	1.0462	0.437304	1.46641	1.06507	0.480934	1.39578	0.82588	0.37772	1.2954	1.25514	0.696366	1.39018
49	37.81	38.1	44.17	34.33	31.22	A0A0E0PC33	Elongation factor G, chloroplastic OS=Oryza rufipogon PE=3 SV=1	ORYRU	28	1.03347	0.0450349	1.16142	0.954574	0.00779112	1.16813	0.881929	0.00589932	1.12502	1.32484	0.936954	1.18149
50	37.58	37.59	66.22	61.44	51.33	Q2QSR7	Os12g0420200 protein OS=Oryza sativa subsp. japonica GN=Os12g0420200 PE=4 SV=2	ORYSJ	26	1.07482	0.0852555	1.1408	0.983753	0.0166255	1.1639	0.827116	0.192771	1.18679	1.20213	0.192933	1.17457
51	37.38	37.52	52.47	42.01	40.24	Q8S4Y9	Glyceraldehyde-3-phosphate dehydrogenase OS=Oryza sativa PE=2 SV=1	ORYSA	30	1.12575	0.682392	1.41687	1.26089	0.571554	1.23707	0.817986	0.3728	1.25998	1.33713	0.975357	1.21425
52	37.35	37.41	38.23	18.74	18.08	A0A0E0R4D4	Uncharacterized protein OS=Oryza rufipogon PE=3 SV=1	ORYRU	23	1.14779	0.599154	1.21132	1.03533	0.309906	1.32615	0.836773	0.259286	1.24727	1.26062	0.640109	1.28334
53	36.95	37.2	29.13	23.62	19.42	B8AY53	Putative uncharacterized protein OS=Oryza sativa subsp. indica GN=OsI_18487 PE=4 SV=1	ORYSI	21	1.06144	0.337627	1.3112	1.09989	0.308893	1.17256	0.867318	0.127205	1.23068	1.38327	0.689647	1.21042
55	36.75	38.26	52.08	41.29	35.13	A0A0E0MID1	Uncharacterized protein OS=Oryza punctata PE=3 SV=1	ORYPU	41	1.01187	0.703531	82.474	1.19561	0.990547	39.8264	0.707764	0.737974	3.76419	1.44245	0.588161	3.75553
56	36.51	36.51	41.05	26.97	24.34	A3BFF4	Uncharacterized protein OS=Oryza sativa subsp. japonica GN=OsJ_22671 PE=3 SV=1	ORYSJ	18	1.18571	0.89022	1.27223	1.86714	0.000319271	1.23524	0.829394	0.234648	1.21358	1.6008	0.0740772	1.22467
57	36.34	36.61	45.91	41.25	36.96	A0A0E0JH69	Uncharacterized protein OS=Oryza punctata PE=3 SV=1	ORYPU	24	1.45783			1.0142			1.00889			1.50691
58	35.24	36.43	32.09	24.95	19.77	A0A0E0HXE6	Pyruvate kinase OS=Oryza nivara PE=3 SV=1	ORYNI	17	0.971179	0.124316	1.32762	1.32074	0.599368	1.51675	0.859297	0.432298	1.48544	1.40545	0.774577	1.4756
59	34.81	34.92	53.26	40.04	36.13	Q5Z4M6	Os06g0308000 protein OS=Oryza sativa subsp. japonica GN=Os06g0308000 PE=2 SV=1	ORYSJ	20	1.01521	0.0791677	1.21345	0.900772	0.017123	1.24945	0.85938	0.109615	1.20403	1.27111	0.331719	1.1062
60	34.38	34.38	61.92	54.15	48.7	Q6YU90	Os02g0101500 protein OS=Oryza sativa subsp. japonica GN=B1370C05.18-1 PE=2 SV=1	ORYSJ	27	1.09332	0.548926	1.39966	1.08489	0.453261	1.29193	0.781683	0.546388	1.20331	1.22977	0.461574	1.2551
61	34.04	34.07	36.7	27.06	22.02	A0A0E0FGW9	Phospholipase D OS=Oryza nivara PE=3 SV=1	ORYNI	16	1.13441	0.615755	1.28786	1.41019	0.0769399	1.20979	0.832316	0.204575	1.20744	1.57741	0.00339843	1.10694
62	33.81	33.94	70.11	59.43	51.25	Q0JKY8	Carbonic anhydrase (Fragment) OS=Oryza sativa subsp. japonica GN=Os01g0639900 PE=3 SV=1	ORYSJ	64	1.03727	0.0562864	1.16691	1.00168	0.0074663	1.12511	0.830656	0.055411	1.12481	1.18362	0.0480057	1.1251
63	33.63	33.64	47.08	37.37	31.32	A0A0E0GUE4	Uncharacterized protein OS=Oryza nivara PE=4 SV=1	ORYNI	25	1.02494	0.422482	1.5329	1.13772	0.778034	1.41247	0.854476	0.232326	1.28236	1.35084	0.915281	1.30175
64	33	33	42.22	31.31	28.26	Q5QMK7	Os01g0817700 protein OS=Oryza sativa subsp. japonica GN=Os01g0817700 PE=2 SV=1	ORYSJ	16	1.10614	0.877149	3.65579	1.46404	0.719948	3.84448	0.921239	0.28816	1.58084	1.39963	0.716402	1.36583
65	32.47	33.27	55.27	44.33	42.15	Q9ASP4	Dihydrolipoyl dehydrogenase OS=Oryza sativa subsp. japonica GN=Os01g0328700 PE=4 SV=1	ORYSJ	21	1.13429	0.580772	1.32184	1.1968	0.955086	1.27823	0.941222	0.276143	1.69501	1.48404	0.257822	1.25295
66	32.27	32.62	32.57	25.74	19.59	A0A0E0IY89	Uncharacterized protein OS=Oryza nivara PE=4 SV=1	ORYNI	20	1.29747	0.402713	1.20123	1.42199	0.226068	1.34981	0.87607	0.181238	1.29049	1.67077	0.0568745	1.26244
67	32.17	32.28	40.26	31.19	27.89	A0A0E0NPB9	Uncharacterized protein OS=Oryza rufipogon PE=3 SV=1	ORYRU	19	1.07551	0.459292	1.71163	1.30932	0.470616	1.59038	0.823159	0.40428	1.54155	1.43275	0.667251	1.85919
68	32.03	32.37	55.7	38.48	34.68	Q10QZ6	Elongation factor 1-alpha OS=Oryza sativa subsp. japonica GN=LOC_Os03g08010 PE=2 SV=1	ORYSJ	29	1.20996	0.950195	1.15346	1.35659	0.0974615	1.17055	0.890045	0.138179	1.28384	1.4326	0.29578	1.15172
69	31.81	31.91	35.79	26.31	25.46	Q0J1E1	Os09g0446800 protein OS=Oryza sativa subsp. japonica GN=Os09g0446800 PE=3 SV=1	ORYSJ	24	1.05639	0.202866	1.23246	1.14928	0.717716	1.22321	0.84818	0.018053	1.1156	1.36724	0.673271	1.13099
70	31.61	31.61	50.25	42.71	35.93	A0A0E0R0E6	Malate dehydrogenase OS=Oryza rufipogon PE=3 SV=1	ORYRU	23	1.06942	0.433765	1.37816	1.37008	0.158569	1.22587	0.866583	0.0164312	1.13051	1.42416	0.5071	1.23369
71	31.54	32.58	40.41	27.54	24.32	A0A0E0Q1F3	Uncharacterized protein OS=Oryza rufipogon PE=3 SV=1	ORYRU	21	1.15659	0.768184	1.33496	1.10518	0.484891	1.24662	0.901232	0.16933	1.33489	1.47153	0.344904	1.23964
72	31.49	32.38	59.05	40.95	38.46	Q337I1	IAP100, putative, expressed OS=Oryza sativa subsp. japonica GN=LOC_Os10g35030 PE=4 SV=1	ORYSJ	24	0.938664	0.315355	1.6924	0.853948	0.197938	1.71046	0.802329	0.231243	1.14981	1.07144	0.00209944	1.12575
73	31.45	31.45	66.67	52.38	49.6	Q69Y99	Chaperonin OS=Oryza sativa subsp. japonica GN=P0528E04.36-1 PE=2 SV=1	ORYSJ	25	1.07796	0.542004	1.52387	1.0217	0.0833994	1.19765	0.857602	0.178303	1.26514	1.28122	0.721223	1.29798
74	31.31	31.41	66.88	56.49	55.19	I1PYP1	Plastocyanin OS=Oryza glaberrima PE=3 SV=1	ORYGL	37	1.16772	0.828557	4.22024	1.13259	0.735765	4.20878	0.819981	0.534154	4.21173	1.24024	0.639223	4.24264
75	31.28	31.67	37.53	23.53	20.89	S4U073	RNA binding protein OS=Oryza sativa PE=2 SV=1	ORYSA	19	1.26024	0.736109	1.32592	1.3397	0.308189	1.2719	0.783988	0.652169	1.3043	1.2833	0.647966	1.19336
76	31.16	31.26	26.27	16.26	14.13	I1P2W7	Uncharacterized protein OS=Oryza glaberrima PE=4 SV=1	ORYGL	16	1.18619	0.894982	1.28416	1.36468	0.0328183	1.13149	0.835719	0.20432	1.21529	1.31071	0.89245	1.30747
77	30.94	34.29	58.46	54.9	49.26	I1PMF5	Glyceraldehyde-3-phosphate dehydrogenase OS=Oryza glaberrima PE=3 SV=1	ORYGL	25	1.10979	0.787355	2.42724	1.323	0.671875	2.05051	0.958152	0.0539625	1.30412	1.44473	0.726905	1.94597
78	30.86	31.31	34.38	24.84	21.96	A0A0E0GFB4	Uncharacterized protein OS=Oryza nivara PE=3 SV=1	ORYNI	21	1.08077	0.204832	1.19086	1.20241	0.947031	1.36969	0.907344	0.1279	1.30769	1.33671	0.984526	1.31455
79	30.73	30.75	53.73	36.98	31.88	Q9LLR2	Aldehyde dehydrogenase OS=Oryza sativa GN=Aldh PE=2 SV=1	ORYSA	19	1.17863	0.821551	1.22534	1.34602	0.257076	1.24795	0.829378	0.0635843	1.12774	1.45234	0.400847	1.23367
80	30.24	30.24	43.29	38.9	37.26	Q7X7H3	OSJNBa0076N16.12 protein OS=Oryza sativa subsp. japonica GN=Os04g0490800 PE=2 SV=2	ORYSJ	27	1.11771	0.375383	1.19577	0.95835	0.00297914	1.13412	0.792664	0.53738	1.26392	1.27021	0.615985	1.22978
81	30.23	30.9	28.33	18.73	17.16	Q2R3E0	Alpha-mannosidase OS=Oryza sativa subsp. japonica GN=LOC_Os11g32260 PE=2 SV=1	ORYSJ	18	1.32673	0.350916	1.23696	1.45392	0.0589479	1.23174	0.940241	0.116306	1.35595	1.50379	0.195567	1.20782
82	30.2	30.2	56.35	50	48.22	Q5JNB0	Cysteine synthase OS=Oryza sativa subsp. japonica GN=Os01g0978100 PE=2 SV=1	ORYSJ	24	0.973123	0.44346	1.84215	1.0826	0.420112	1.294	0.843468	0.108563	1.18038	1.37285	0.737616	1.2143
83	30.13	30.26	32.79	23.69	19.28	A0A0E0NC86	Peroxidase OS=Oryza rufipogon PE=3 SV=1	ORYRU	24	2.27651	0.766125	3129.9	3.92943	0.528143	888.074	1.04719	0.345677	3.37855	2.47831	0.225486	4.66661
84	30.1	36.91	49.77	37.29	33.53	Q6Z7B0	Dnak-type molecular chaperone Bip OS=Oryza sativa subsp. japonica GN=Os02g0115900 PE=2 SV=1	ORYSJ	32	1.16919	0.764846	1.2337	1.66599	0.0118222	1.28408	0.826681	0.554106	1.47186	1.52513	0.285502	1.29511
85	29.9	29.91	53.17	43.92	41.8	I1QUJ0	Uncharacterized protein OS=Oryza glaberrima PE=4 SV=1	ORYGL	23	1.17003	0.892593	1.64042	1.41755	0.339591	1.49616	0.764541	0.854581	1.48188	1.39307	0.836351	1.62173
86	29.83	30.06	37.48	34.23	33.15	Q8S5T1	Glutathione reductase, chloroplast, putative, expressed OS=Oryza sativa subsp. japonica GN=OJ1607A12.5 PE=2 SV=1	ORYSJ	19	1.14471	0.672714	1.29149	1.08211	0.402026	1.26866	0.920983	0.0435706	1.23423	1.35078	0.915189	1.29517
88	29.63	29.98	34.53	21.41	19.31	Q7XE16	Cell division cycle protein 48, putative, expressed OS=Oryza sativa subsp. japonica GN=LOC_Os10g30580 PE=4 SV=2	ORYSJ	15	1.54264	0.78293	6979.14	1.34767	0.451289	3.86279	0.670562	0.848308	182.509	1.95005	0.658011	3327.32
87	29.63	32.1	30.93	22.82	18.32	Q10A14	Alanine--tRNA ligase OS=Oryza sativa subsp. japonica GN=LOC_Os10g10244 PE=2 SV=1	ORYSJ	17	1.09695	0.427666	1.27674	1.16609	0.881887	1.33723	0.928539	0.0127438	1.18632	1.52945	0.141599	1.20701
89	29.47	32.5	33.68	19.83	18.53	A2X8T8	Putative uncharacterized protein OS=Oryza sativa subsp. indica GN=OsI_08650 PE=4 SV=1	ORYSI	21	1.17316	0.767477	1.20647	1.37346	0.142041	1.21686	0.723183	0.817202	1.24163	1.27451	0.746524	1.3376
90	29.46	29.5	47.99	37.79	29.77	A3AC84	Uncharacterized protein OS=Oryza sativa subsp. japonica GN=OsJ_08704 PE=3 SV=1	ORYSJ	21	1.1178	0.557907	1.30548	1.44466	0.0581771	1.22273	0.849076	0.195734	1.23961	1.39223	0.429733	1.12018
91	29.44	29.71	57.29	51.99	46.15	V5K461	Actin-1 OS=Oryza sativa subsp. japonica PE=2 SV=1	ORYSJ	24	1.01775	0.733745	6.4152	1.07333	0.73754	3.1862	0.831143	0.758236	4.08051	1.32502	0.987662	4.67921
92	29.29	29.48	43.55	24.46	23.39	I1P1Z7	Uncharacterized protein OS=Oryza glaberrima PE=3 SV=1	ORYGL	18	0.952343	0.152064	1.39513	1.05111	0.345039	1.31429	0.832779	0.355555	1.30073	1.28542	0.755897	1.28095
95	28.92	29.07	38.88	27.68	25.12	Q10CU9	Glycosyl hydrolase family 3 N terminal domain containing protein, expressed OS=Oryza sativa subsp. japonica GN=Os03g0749300 PE=2 SV=1	ORYSJ	17	1.32317	0.457085	1.31856	1.37552	0.49065	1.586	0.82414	0.569249	1.51368	1.55587	0.415137	1.51312
96	28.9	28.91	76.15	71.15	55.77	A2XL95	Putative uncharacterized protein OS=Oryza sativa subsp. indica GN=OsI_13240 PE=3 SV=1	ORYSI	24	1.34316	0.120252	1.15829	1.57655	0.00346786	1.15893	0.774976	0.4791	1.15781	1.40301	0.522096	1.20131
97	28.83	28.93	54.27	38.01	30.89	Q10S82	Catalase OS=Oryza sativa subsp. japonica GN=LOC_Os03g03910 PE=2 SV=1	ORYSJ	24	1.14223	0.530927	1.211	1.29738	0.696237	1.6484	0.798133	0.401562	1.21854	1.36233	0.791884	1.20398
98	28.58	28.69	42.68	34.02	28.87	Q84VE1	Adenosylhomocysteinase OS=Oryza sativa subsp. japonica GN=OsJ_33804 PE=2 SV=1	ORYSJ	15	1.18206	0.774572	1.14955	1.425	0.0264859	1.16852	0.941143	0.00047774	1.1218	1.50408	0.0531477	1.13013
99	28.43	28.79	33.2	24.97	21.96	Q7X6F6	OSJNBb0079B02.3 protein OS=Oryza sativa subsp. japonica GN=Os04g0640700 PE=4 SV=2	ORYSJ	18	1.30185	0.521912	1.28942	1.07253	0.47381	1.35731	0.835878	0.163957	1.19354	1.40664	0.531698	1.19713
101	28.27	28.37	50.86	38.63	38.63	Q67UL5	Putative fructokinase OS=Oryza sativa subsp. japonica GN=P0479H10.9 PE=3 SV=1	ORYSJ	21	1.0686	0.370214	1.32423	1.14914	0.863038	1.54783	0.757618	0.813039	1.22512	1.25308	0.691365	1.39453
100	28.27	28.44	55.9	46.99	41.69	I1PCS7	Mg-protoporphyrin IX chelatase OS=Oryza glaberrima PE=3 SV=1	ORYGL	23	1.16045	0.794608	1.36285	0.914537	0.0200764	1.23825	0.953822	0.0232254	1.2352	1.1705	0.37907	1.36726
102	28.2	35.05	21.44	10.26	9.47	A0A0E0QY51	Uncharacterized protein OS=Oryza rufipogon PE=4 SV=1	ORYRU	18	1.21836	0.943496	1.39149	1.06599	0.348891	1.2756	0.841127	0.369267	1.33988	1.22119	0.492256	1.30468
103	27.9	28.09	36.24	29.74	25.3	Q5TKJ2	Os05g0429400 protein OS=Oryza sativa subsp. japonica GN=Os05g0429400 PE=4 SV=1	ORYSJ	16	1.26743	0.751694	1.39795	1.57942	0.160956	1.50456	0.8012	0.524375	1.29241	1.62903	0.205421	1.38053
104	27.88	28.11	27.09	15.96	14.58	I1NMM8	Protein translocase subunit SecA OS=Oryza glaberrima PE=3 SV=1	ORYGL	15	1.09185	0.25258	1.19438	1.07847	0.447359	1.31312	0.965013	0.376113	1.86522	1.52676	0.594869	1.71041
105	27.76	27.93	51.35	44.59	44.59	Q84P58	Adenosine kinase-like protein (Fragment) OS=Oryza sativa subsp. japonica PE=2 SV=1	ORYSJ	21	1.26862	0.619819	1.25506	1.26717	0.507656	1.22717	0.906526	0.098648	1.28154	1.31956	0.915839	1.2412
106	27.45	27.57	51.22	44.79	38.14	Q9FVI3	Alpha-tubulin OS=Oryza sativa GN=TubA1 PE=3 SV=1	ORYSA	20	1.49755	0.157079	1.44574	0.903992	0.114745	1.48802	1.10728	0.01897	1.31818	1.62751	0.0664617	1.25178
107	27.36	27.46	20.28	14.29	13.26	B9FR06	Uncharacterized protein OS=Oryza sativa subsp. japonica GN=OsJ_22738 PE=4 SV=1	ORYSJ	21	1.15995	0.546476	1.1437	1.12369	0.390441	1.15274	0.910741	0.270762	1.48017	1.45392	0.337387	1.20924
108	27.29	27.77	24.4	11.43	10.56	B9FTF7	Uncharacterized protein OS=Oryza sativa subsp. japonica GN=OsJ_21446 PE=4 SV=1	ORYSJ	14	1.00587	0.0713444	1.21946	1.09581	0.422591	1.24003	0.764184	0.675009	1.16892	1.13974	0.288662	1.35678
109	27.17	27.28	49.33	48.44	45.76	Q84P96	3-ketoacyl-CoA thiolase-like protein OS=Oryza sativa subsp. japonica GN=Os02g0817700 PE=2 SV=1	ORYSJ	23	1.47219	0.103939	1.28356	1.68118	0.00233999	1.20934	0.959535	0.0811329	1.34619	1.58081	0.27823	1.39211
110	27.07	27.77	22.03	12.3	9.653	A0A0E0GSN5	Uncharacterized protein OS=Oryza nivara PE=4 SV=1	ORYNI	17	0.990395	0.446063	2.45038	1.38971	0.44485	2.02468	0.697446	0.723061	1.88855	1.36657	0.79846	1.43922
111	27	27.13	53.62	46.67	41.45	A0A0E0ND37	Uncharacterized protein OS=Oryza rufipogon PE=4 SV=1	ORYRU	17	1.09962	0.42133	1.28787	1.11435	0.614418	1.34516	0.907851	0.0330293	1.19923	1.52553	0.1821	1.23987
112	26.8	26.94	48.03	39.66	38.18	A0A0E0IE07	Uncharacterized protein OS=Oryza nivara PE=3 SV=1	ORYNI	20	1.08071	0.13316	1.16181	1.21173	0.78942	1.15921	0.838875	0.420389	1.40184	1.3314	0.991796	1.37143
113	26.78	26.89	44.57	37.64	34.46	Q6Z4E4	Methylmalonate semi-aldehyde dehydrogenase OS=Oryza sativa subsp. japonica GN=Os07g0188800 PE=2 SV=1	ORYSJ	16	1.25086	0.849472	1.51945	1.59858	0.0968452	1.4273	0.850595	0.202872	1.24949	1.82198	0.00849507	1.2433
114	26.63	26.72	49.04	36.25	34.75	Q93X08	Os09g0553200 protein OS=Oryza sativa subsp. japonica GN=UGP PE=2 SV=1	ORYSJ	17	1.06279	0.0630005	1.14256	1.18751	0.968532	1.1435	1.00811	0.00891588	1.24197	1.39949	0.575777	1.19989
115	26.59	26.83	32.19	16.42	14.1	A2X9V8	Putative uncharacterized protein OS=Oryza sativa subsp. indica GN=OsI_09029 PE=3 SV=1	ORYSI	16	0.939772	0.0326234	1.25202	1.15901	0.824102	1.28881	0.937477	0.0833557	1.31125	1.43257	0.585081	1.31721
116	26.37	26.37	34.52	22.64	21.91	Q84Q83	Protein TOC75, chloroplastic OS=Oryza sativa subsp. japonica GN=TOC75 PE=2 SV=2	ORYSJ	15	1.30237	0.339543	1.18484	1.10762	0.785949	1.75423	0.81241	0.526822	1.35901	1.43511	0.449802	1.22617
117	26.13	26.81	61.59	47.6	40.92	I1QSV0	Uncharacterized protein OS=Oryza glaberrima PE=3 SV=1	ORYGL	19	1.19326	0.906544	1.20135	1.29854	0.347768	1.22247	0.89293	0.0344415	1.18449	1.42908	0.386988	1.191
118	26.09	27.75	49.38	35.8	30.86	A2XUV1	Malate synthase OS=Oryza sativa subsp. indica GN=OsI_16388 PE=3 SV=1	ORYSI	15	2.26504	0.0230542	1.69796	4.13374	8.7218e-05	1.61723	1.46721	0.0888138	2.23141	3.7	0.0375501	2.59098
120	26.04	26.04	43.18	41.19	37.22	Q8GRU9	Phosphoribulokinase OS=Oryza sativa subsp. indica GN=OsI_08574 PE=2 SV=1	ORYSI	26	1.00587	0.0210097	1.16014	1.00527	0.0399516	1.17356	0.887645	0.0197786	1.1585	1.16529	0.0623304	1.1534
119	26.04	26.39	19.86	11.37	11.37	A3A568	Uncharacterized protein OS=Oryza sativa subsp. japonica GN=OsJ_06127 PE=4 SV=1	ORYSJ	17	0.834235	0.0522063	1.45099	1.13028	0.448702	1.16526	0.616384	0.168649	1.3273	1.16254	0.283013	1.32153
121	25.96	26.08	65.1	57.05	35.57	Q6Z3V7	Putative Photosystem I reaction center subunit IV OS=Oryza sativa subsp. japonica GN=OsJ_24033 PE=4 SV=1	ORYSJ	33	1.14033	0.870619	2.68495	1.41256	0.573568	2.37341	0.91417	0.348296	1.82856	1.39934	0.857266	2.1928
122	25.94	26.06	44.33	28.18	28.18	Q9AUQ4	Os03g0712700 protein OS=Oryza sativa subsp. japonica GN=OSJNBb0033N16.5 PE=2 SV=1	ORYSJ	18	1.13969	0.657189	1.3049	1.13014	0.565612	1.21146	0.891913	0.133776	1.28613	1.18989	0.315717	1.26728
123	25.83	25.83	56.22	50	37.31	Q10MB2	30S ribosomal protein S1, chloroplast, putative, expressed OS=Oryza sativa subsp. japonica GN=LOC_Os03g20100 PE=4 SV=1	ORYSJ	17	1.08454	0.153683	1.16132	0.959497	0.0727213	1.26925	0.860381	0.324566	1.36964	1.17551	0.486621	1.45963
124	25.82	36.01	50.1	41.85	37.92	P0C522	ATP synthase subunit alpha, mitochondrial OS=Oryza sativa subsp. japonica GN=ATPA PE=1 SV=1	ORYSJ	29	1.15406	0.69724	1.26171	1.34502	0.297366	1.27365	0.845182	0.434708	1.42162	1.45214	0.235576	1.1592
125	25.67	42.96	70.72	56.63	45.58	P41344	Ferredoxin--NADP reductase, leaf isozyme, chloroplastic OS=Oryza sativa subsp. japonica GN=Os06g0107700 PE=2 SV=1	ORYSJ	39	1.08255	0.666717	1.70282	1.02657	0.43155	1.49079	0.744371	0.978234	1.47038	1.11764	0.193974	1.32413
126	25.6	26.29	48.36	36.21	30.61	Q01HZ7	Glutamine synthetase OS=Oryza sativa GN=OSIGBa0132E09-OSIGBa0108L24.11 PE=3 SV=1	ORYSA	33	0.979658	0.190178	1.38812	0.93733	0.0242898	1.22257	0.821388	0.492295	1.38133	1.17605	0.139345	1.19021
127	25.45	26	25.83	15.57	10.55	Q10C90	Aldehyde oxidase 1, putative, expressed OS=Oryza sativa subsp. japonica GN=LOC_Os03g57690 PE=4 SV=1	ORYSJ	15	1.28844	0.640872	1.34733	1.5828	0.0841116	1.38761	0.786429	0.661569	1.32772	1.58792	0.104639	1.23995
128	25.44	26.2	56.86	49.58	44.82	Q654S1	Peroxidase OS=Oryza sativa subsp. japonica GN=B1135C02.24-1 PE=2 SV=1	ORYSJ	15	1.2762	0.743582	1.50845	1.37586	0.480665	1.60177	0.861114	0.259317	1.34419	1.77732	0.0149101	1.23153
130	25.26	25.47	52.84	37.2	33.41	S4TZU3	Succinyl-CoA ligase subunit beta OS=Oryza sativa PE=2 SV=1	ORYSA	14	1.3057	0.486423	1.27436	1.51512	0.0497649	1.27228	0.76649	0.77995	1.29532	1.33012	0.977277	1.19644
129	25.26	26.5	52.24	45.07	40.9	I1QF35	Uncharacterized protein OS=Oryza glaberrima PE=4 SV=1	ORYGL	24	1.30052	0.414453	1.22397	1.19944	0.90962	1.15634	0.960862	0.00142166	1.13866	1.28357	0.731615	1.27526
131	25.2	25.34	41.46	30.21	28.33	I1PYW0	6-phosphogluconate dehydrogenase, decarboxylating OS=Oryza glaberrima PE=3 SV=1	ORYGL	14	1.33418	0.224423	1.19345	1.64101	0.00271473	1.19421	0.873022	0.119773	1.2414	1.46451	0.248251	1.18759
132	25.17	29.65	61.73	50	41.62	Q5N725	Fructose-bisphosphate aldolase OS=Oryza sativa subsp. japonica GN=B1417F08.1-1 PE=2 SV=1	ORYSJ	18	1.21782	0.931071	1.35447	1.10807	0.708737	1.59401	0.844853	0.305973	1.34531	1.54292	0.138858	1.23783
133	25.1	25.53	26.97	17.28	17.28	A0A0E0MJH0	Uncharacterized protein OS=Oryza punctata PE=3 SV=1	ORYPU	14	1.36913	0.275465	1.27786	1.37718	0.154688	1.23346	0.955799	0.00122878	1.13891	1.43158	0.698015	1.48122
134	24.89	27.03	43.02	34.81	26.11	B8A7P7	Putative uncharacterized protein OS=Oryza sativa subsp. indica GN=OsI_04777 PE=4 SV=1	ORYSI	16	1.20401	0.994163	1.21806	1.22062	0.850027	1.32577	0.964127	0.00578385	1.18703	1.53756	0.105642	1.19418
135	24.87	27.32	63.24	55.29	43.82	Q94JA2	Malate dehydrogenase OS=Oryza sativa subsp. japonica GN=P0047B08.9 PE=2 SV=1	ORYSJ	20	1.0786	0.798536	73.2564	1.30568	0.554607	4.03305	0.998894	0.222875	4.00346	1.29221	0.865389	6.38802
136	24.81	25.11	44.73	31.05	27.15	A2ZCE6	Protein disulfide-isomerase OS=Oryza sativa subsp. indica GN=OsI_35452 PE=3 SV=1	ORYSI	14	1.17231	0.832952	1.31595	1.35356	0.202312	1.22938	0.938299	0.104006	1.33927	1.50601	0.299366	1.27551
138	24.78	24.95	37.08	28.78	24.9	Q8W317	NADH-ubiquinone oxidoreductase 75 kDa subunit, mitochondrial, putative, expressed OS=Oryza sativa subsp. japonica GN=LOC_Os03g50540 PE=2 SV=1	ORYSJ	12	1.27196	0.748033	1.43671	1.34771	0.397244	1.3634	0.88531	0.550994	1.8926	1.62268	0.526575	1.93675
137	24.78	24.99	47.01	30.97	27.8	A0A0E0MUV5	Uncharacterized protein OS=Oryza rufipogon PE=4 SV=1	ORYRU	14	1.3082	0.652019	1.49073	1.05246	0.403777	1.3746	0.858969	0.378532	1.43572	1.26081	0.713761	1.39676
139	24.74	24.85	49.46	36.01	33.62	A0A0E0K567	Uncharacterized protein OS=Oryza punctata PE=4 SV=1	ORYPU	17	1.071	0.332526	1.2913	0.816404	0.000552529	1.18878	0.898312	0.220139	1.38612	1.25676	0.744824	1.47697
140	24.72	25.03	63.27	46.17	39.8	I1Q912	Uncharacterized protein OS=Oryza glaberrima PE=4 SV=1	ORYGL	21	1.11194	0.472923	1.2741	1.00719	0.0218034	1.14636	0.868461	0.47661	1.62335	1.21045	0.476166	1.34202
141	24.69	24.69	70.4	62	47.6	B7E6Z4	L-ascorbate peroxodase 1 OS=Oryza sativa subsp. japonica PE=2 SV=1	ORYSJ	14	1.26725	0.744314	1.39439	1.25713	0.711803	1.37198	0.759646	0.814883	1.26024	1.27335	0.680175	1.27036
142	24.61	24.92	20	12.22	10.21	A3AHG6	Uncharacterized protein OS=Oryza sativa subsp. japonica GN=OsJ_10668 PE=4 SV=1	ORYSJ	13	1.13373	0.771379	1.5618	1.06349	0.379401	1.30907	0.708098	0.746211	1.34516	1.37372	0.819234	1.3209
143	24.49	24.59	46.35	38.26	35.5	A0A0E0KIQ0	Glucose-1-phosphate adenylyltransferase OS=Oryza punctata PE=3 SV=1	ORYPU	16	0.96582	0.251557	1.50407	1.12132	0.551206	1.24442	0.847706	0.397762	1.41011	1.33209	0.994548	1.35088
144	24.45	25.44	39.18	28.57	23.27	Q6Z7L1	Os02g0774300 protein OS=Oryza sativa subsp. japonica GN=Os02g0774300 PE=3 SV=1	ORYSJ	16	1.15305	0.84878	1.62413	1.26317	0.809165	1.67631	0.866006	0.228251	1.3047	1.3255	0.960858	1.28773
145	24.44	24.65	47.68	29.36	28.04	A0A0E0HUY0	Uncharacterized protein OS=Oryza nivara PE=3 SV=1	ORYNI	17	1.14981	0.562089	1.18964	1.37645	0.395268	1.4392	0.941662	0.0305143	1.23663	1.46784	0.331597	1.2335
146	24.26	24.59	62.3	51.59	47.22	A0A0E0IHC5	Uncharacterized protein OS=Oryza nivara PE=4 SV=1	ORYNI	19	1.16575	0.853156	1.47909	0.99847	0.0590437	1.2025	0.821428	0.47897	1.37252	1.1896	0.29431	1.26073
147	24.12	24.89	40.82	29.91	24.05	A0A0E0QDL0	Uncharacterized protein OS=Oryza rufipogon PE=4 SV=1	ORYRU	11	1.50176	0.0127965	1.17749	1.79065	0.00432322	1.28534	0.675747	0.220389	1.16831	1.43736	0.311449	1.16865
148	24.11	39.92	67.66	53.73	52.49	Q7X8A1	Glyceraldehyde-3-phosphate dehydrogenase OS=Oryza sativa subsp. japonica GN=Os04g0459500 PE=2 SV=1	ORYSJ	41	0.991948	0.0383513	1.19891	0.99249	0.123927	1.27437	0.872752	0.09731	1.22201	1.23732	0.521958	1.28881
149	23.82	24.43	38.81	28.86	23.63	Q8W3D9	Protochlorophyllide reductase B, chloroplastic OS=Oryza sativa subsp. japonica GN=PORB PE=2 SV=1	ORYSJ	18	1.06311	0.206203	1.22904	0.579275	0.00158686	1.45372	0.919135	0.355352	1.6423	0.947472	0.0691268	1.45337
150	23.79	23.89	33.55	26.68	23.32	Q75IQ9	'putative 6-phosphofructo-2-kinase (EC 2.7.1.105) / fructose-2, 6-bisphosphate 2-phosphatase (EC 3.1.3.46) OS=Oryza sativa subsp. japonica GN=Os05g0164100 PE=4 SV=1	ORYSJ	14	1.02575	0.229058	1.32059	1.03519	0.132814	1.20866	0.803784	0.137178	1.11866	1.34022	0.970742	1.35262
151	23.76	23.79	33.84	28.23	27.16	A0A0E0NMS0	S-(hydroxymethyl)glutathione dehydrogenase OS=Oryza rufipogon PE=3 SV=1	ORYRU	15	1.13005	0.696145	1.46597	1.14433	0.801642	1.44543	0.825692	0.128158	1.16253	1.39912	0.711093	1.35443
152	23.52	23.81	37.31	25.08	18.88	Q6YYV1	Polyadenylate-binding protein OS=Oryza sativa subsp. japonica GN=Os09g0115400 PE=2 SV=1	ORYSJ	13	1.06851	0.546329	1.54227	1.11734	0.737628	1.51445	0.910662	0.199509	1.40126	1.37081	0.827339	1.32207
153	23.5	24.66	24.78	17.32	15.91	Q0J4K2	Lipoxygenase OS=Oryza sativa subsp. japonica GN=Os08g0508800 PE=2 SV=1	ORYSJ	13	2.3195	0.0207212	1.65755	3.6228	0.00143775	1.57004	1.10759	0.576993	5.66746	2.42905	0.368158	4.75677
154	23.48	23.48	43.23	32.73	32.73	A0A0E0HV24	Delta-aminolevulinic acid dehydratase OS=Oryza nivara PE=3 SV=1	ORYNI	17	1.22633	0.959535	2.11791	0.935541	0.0392583	1.25457	0.953393	0.0566006	1.29799	1.23925	0.482116	1.24779
155	23.38	23.54	30.83	19.75	19.01	A0A0E0P960	Uncharacterized protein OS=Oryza rufipogon PE=4 SV=1	ORYRU	14	0.903163	0.00438913	1.19439	0.930883	0.00831961	1.18377	0.767766	0.759265	1.28536	0.868814	0.00280839	1.27931
156	23.36	23.98	44.35	29	26.44	A0A0E0ISN2	Uncharacterized protein OS=Oryza nivara PE=4 SV=1	ORYNI	22	1.0184	0.546382	1.81209	0.80001	0.100961	1.63264	0.84417	0.535488	1.56789	1.07968	0.354935	1.61759
157	23.34	23.61	37.7	23.92	14.46	A0A0E0QLS5	Uncharacterized protein OS=Oryza rufipogon PE=4 SV=1	ORYRU	11	1.18618	0.938985	1.55005	1.27608	0.566208	1.29489	0.990239	0.121111	1.46489	1.41998	0.67817	1.38852
158	23.32	28.63	47.37	37.65	29.96	I1NWJ9	Catalase OS=Oryza glaberrima PE=3 SV=1	ORYGL	23	1.20306	0.993975	1.51742	1.18323	0.971291	1.44037	0.826541	0.590247	1.54487	1.03741	0.278556	1.62349
159	23.32	23.56	38.1	24.91	24.91	A0A0E0KKE2	Uncharacterized protein OS=Oryza punctata PE=3 SV=1	ORYPU	13	1.35385	0.523668	1.48172	1.30234	0.513506	1.34362	0.824916	0.281885	1.2347	1.32456	0.940502	1.21188
160	23.29	24.72	41.76	27.89	19.84	Q53MP2	Beta-D-xylosidase OS=Oryza sativa subsp. japonica GN=LOC_Os11g18730 PE=4 SV=1	ORYSJ	14	1.16504	0.707412	1.2202	0.844787	0.017864	1.30514	0.789092	0.629735	1.33767	1.10836	0.211435	1.36854
161	22.87	23.23	58.46	47.18	38.72	Q7EYM8	Os08g0379400 protein OS=Oryza sativa subsp. japonica GN=Os08g0379400 PE=2 SV=1	ORYSJ	18	1.08545	0.343745	1.26125	1.04909	0.0326906	1.12069	0.865799	0.0364233	1.15511	1.22255	0.143747	1.12894
162	22.86	22.87	59.32	44.87	40.3	I1P111	Uncharacterized protein OS=Oryza glaberrima PE=4 SV=1	ORYGL	26	1.03762	0.0813347	1.18738	1.06666	0.189884	1.19001	0.87013	0.145845	1.25537	1.36366	0.752061	1.16681
163	22.82	22.92	46.99	34.26	26.85	Q5JK10	Os01g0926300 protein OS=Oryza sativa subsp. japonica GN=Os01g0926300 PE=2 SV=1	ORYSJ	12	1.00449	0.205312	1.34131	1.67835	0.0182404	1.31752	0.920321	0.0760958	1.27519	1.51408	0.434486	1.4034
164	22.71	22.78	24.38	17.9	17.9	Q7F8W1	OJ000315_02.12 protein OS=Oryza sativa subsp. japonica GN=OJ000315_02.12 PE=4 SV=1	ORYSJ	12	1.00014	0.36678	1.59494	1.15464	0.716431	1.217	0.998622	0.0715528	1.39727	1.32727	0.979084	1.50364
166	22.56	22.75	44.78	29.97	28.79	Q10BJ7	Methylenetetrahydrofolate reductase OS=Oryza sativa subsp. japonica GN=LOC_Os03g60090 PE=2 SV=1	ORYSJ	17	1.33935	0.45451	1.35405	1.43052	0.0554732	1.20789	0.834359	0.285441	1.26486	1.57402	0.148819	1.26663
167	22.53	22.86	25.37	15.72	14.05	B9G7K8	Uncharacterized protein OS=Oryza sativa subsp. japonica GN=OsJ_30772 PE=3 SV=1	ORYSJ	15	0.995493	0.178234	1.34744	0.965134	0.0364363	1.21273	0.835984	0.29083	1.2797	1.26603	0.676177	1.31733
168	22.43	27.67	36.67	22.8	20	A0A0E0GTS6	Uncharacterized protein OS=Oryza nivara PE=4 SV=1	ORYNI	20	1.20448	0.999084	1.81027	1.1989	0.970901	1.57385	0.730066	0.937998	1.54956	1.1711	0.346962	1.365
169	22.42	22.42	66.42	54.34	39.62	I1QN54	Uncharacterized protein OS=Oryza glaberrima PE=3 SV=1	ORYGL	23	1.2625	0.749249	4.17735	1.5542	0.227503	3.54269	0.8884	0.318481	3.53438	1.54786	0.373988	3.53336
171	22.24	22.43	38.27	26.66	21.35	B9G449	Uncharacterized protein OS=Oryza sativa subsp. japonica GN=OsJ_29732 PE=3 SV=1	ORYSJ	17	0.992154	0.0950703	1.26562	0.984922	0.122731	1.28625	0.832938	0.354799	1.31261	1.19511	0.545904	1.48364
172	22.21	22.3	39.66	26.72	25.38	Q10HI8	Lysine--tRNA ligase OS=Oryza sativa subsp. japonica GN=LOC_Os03g38980 PE=3 SV=1	ORYSJ	13	1.17913	0.862537	1.30693	1.26237	0.48781	1.19696	0.876502	0.0225588	1.14997	1.34936	0.92411	1.30966
173	22.14	22.14	68.11	57.84	57.84	A0A0E0N0A9	Uncharacterized protein OS=Oryza rufipogon PE=3 SV=1	ORYRU	18	1.13745	0.539128	1.22615	1.01778	0.0283953	1.14565	0.802007	0.222305	1.14695	1.1135	0.438744	1.65375
174	22.1	23.21	20.12	10.49	6.814	B9FCH2	Uncharacterized protein OS=Oryza sativa subsp. japonica GN=OsJ_16146 PE=4 SV=1	ORYSJ	11	1.24316	0.825919	1.35194	1.24297	0.744109	1.32248	0.797015	0.563055	1.30539	1.59111	0.238458	1.36203
175	22.09	22.17	49.34	40.46	37.83	Q69K00	Os09g0535000 protein OS=Oryza sativa subsp. japonica GN=P0569E11.2-1 PE=3 SV=1	ORYSJ	20	1.13819	0.653861	1.33289	1.03105	0.0546034	1.15896	0.870205	0.198212	1.30738	1.22202	0.203246	1.15824
176	21.91	22.11	56.81	38.03	26.76	I1Q088	Uncharacterized protein OS=Oryza glaberrima PE=3 SV=1	ORYGL	17	1.23516	0.871004	1.38073	1.16216	0.845077	1.29615	0.82183	0.173831	1.16825	1.31625	0.893221	1.22432
178	21.75	21.88	36.92	26.16	23.48	Q5Z6U5	T-complex protein 1 subunit gamma OS=Oryza sativa subsp. japonica GN=Os06g0538000 PE=2 SV=1	ORYSJ	11	1.25496	0.560889	1.16304	1.21041	0.834063	1.18776	0.891927	0.0178162	1.15739	1.27657	0.752068	1.3478
179	21.72	22.05	51.85	34.34	34.34	Q5WMX0	DIP3 OS=Oryza sativa subsp. japonica GN=dip3 PE=2 SV=1	ORYSJ	16	1.71643	0.173878	1.72766	2.4556	0.0020833	1.45282	0.937717	0.549281	2.38639	1.98797	0.0703827	1.55491
180	21.7	21.91	71.56	51.56	48	I1QBI4	Cytochrome b6-f complex iron-sulfur subunit OS=Oryza glaberrima PE=3 SV=1	ORYGL	20	1.03873	0.400626	1.4938	0.88131	0.0249678	1.28117	0.806644	0.470282	1.3109	1.18605	0.167888	1.2004
181	21.54	21.54	41.51	28.19	22.39	Q7XPV4	OSJNBa0088H09.2 protein OS=Oryza sativa subsp. japonica GN=Os04g0683700 PE=4 SV=1	ORYSJ	13	0.722368	0.0242446	1.53414	1.92486	0.00125944	1.26542	0.359257	0.000817935	1.40728	2.06605	8.47888e-05	1.16643
182	21.51	21.95	33.24	22.65	15.95	B8AI07	Putative uncharacterized protein OS=Oryza sativa subsp. indica GN=OsI_08794 PE=4 SV=1	ORYSI	13	1.07855	0.177648	1.18211	1.13321	0.576228	1.20298	0.810643	0.153522	1.13676	1.28002	0.68	1.23098
183	21.42	21.81	33.4	17.36	15.84	I1QGA1	Aconitate hydratase OS=Oryza glaberrima PE=3 SV=1	ORYGL	15	1.21391	0.929188	1.21957	1.49611	0.0703506	1.28978	0.909424	0.161529	1.36956	1.57378	0.137481	1.26717
184	21.23	21.47	33.26	16.91	14.66	B7EA73	Puromycin-sensitive aminopeptidase OS=Oryza sativa subsp. japonica GN=Os08g0562700 PE=2 SV=1	ORYSJ	13	1.12174	0.767092	1.69789	1.07026	0.633308	1.62853	0.869224	0.268068	1.35865	1.40417	0.420941	1.14897
185	21.17	21.17	39.75	30.54	26.15	A0A0E0QLM7	Uncharacterized protein OS=Oryza rufipogon PE=3 SV=1	ORYRU	18	1.11519	0.614421	1.39273	0.883814	0.0196998	1.27043	0.952159	0.0464962	1.27933	1.15841	0.29473	1.32759
186	21.1	21.58	28.96	13.53	12.37	Q7XI67	Os07g0691200 protein OS=Oryza sativa subsp. japonica GN=P0034A04.101-1 PE=4 SV=1	ORYSJ	12	1.12882	0.663951	1.37885	1.08515	0.45757	1.30616	0.825902	0.488962	1.39734	1.16737	0.432125	1.43159
187	21.1	21.24	47.25	30.4	26.37	A0A0E0JUY4	Uncharacterized protein OS=Oryza punctata PE=4 SV=1	ORYPU	14	1.18483	0.90496	1.36099	1.02974	0.387858	1.4356	0.779811	0.61575	1.25067	1.02619	0.201897	1.5376
188	21.08	21.34	28.2	18.63	17.89	A0A0E0P3E3	Uncharacterized protein OS=Oryza rufipogon PE=4 SV=1	ORYRU	14	1.04415	0.527451	1.64814	0.963324	0.381144	1.69348	0.797533	0.644459	1.42662	1.21692	0.623375	1.51066
189	20.96	21.02	45.65	33.7	33.7	A0A0E0QEJ7	Uncharacterized protein OS=Oryza rufipogon PE=3 SV=1	ORYRU	12	0.985667	0.101988	1.28329	1.26053	0.758143	1.50298	0.812119	0.67186	1.60855	1.59483	0.414344	1.6054
191	20.91	20.94	49.76	29.85	29.85	Q9XGU8	Isocitrate dehydrogenase [NADP] OS=Oryza sativa PE=2 SV=1	NADP	18	1.19953	0.965358	1.28127	1.12093	0.538063	1.26399	0.73136	0.847964	1.17622	1.31661	0.849939	1.17695
190	20.91	22.01	32.82	20.51	16.41	Q69LE7	Probable polyribonucleotide nucleotidyltransferase 1, chloroplastic OS=Oryza sativa subsp. japonica GN=PNP1 PE=2 SV=1	ORYSJ	15	1.18348	0.873863	1.27131	1.11431	0.574954	1.28394	0.764253	0.811739	1.32266	1.36826	0.833637	1.30011
192	20.88	20.98	28.78	17.16	17.16	I1PBF1	Uncharacterized protein OS=Oryza glaberrima PE=4 SV=1	ORYGL	13	1.08575	0.407636	1.36688	1.22423	0.687033	1.19608	0.832545	0.489635	1.53237	1.46441	0.494017	1.41376
194	20.73	20.73	75.76	71.52	67.27	Q7G649	Expressed protein OS=Oryza sativa subsp. japonica GN=Os10g0330000 PE=2 SV=1	ORYSJ	13	1.15765	0.691153	1.45389	1.31867	0.363915	1.45858	0.828484	0.328908	1.45687	1.47856	0.356339	1.45356
193	20.73	22.77	39.17	24.26	23.05	A0A0E0MWY6	Uncharacterized protein OS=Oryza rufipogon PE=3 SV=1	ORYRU	15	1.23246	0.948264	2.15754	1.67073	0.00364992	1.21755	0.960388	0.166405	1.47716	1.5625	0.714342	2.58477
195	20.7	27.2	29.65	16.93	12.91	A2WLX8	Putative uncharacterized protein OS=Oryza sativa subsp. indica GN=OsI_00846 PE=3 SV=1	ORYSI	14	1.22069	0.951654	1.61998	1.02566	0.31395	1.37688	0.733279	0.955953	1.50638	1.11642	0.314784	1.46487
196	20.63	20.73	39.9	30.41	30.41	Q852M0	Glutamate dehydrogenase OS=Oryza sativa subsp. japonica GN=OSJNBb0060J21.2 PE=2 SV=1	ORYSJ	12	1.4019	0.332219	1.43754	1.49051	0.0473175	1.24718	0.865304	0.0756245	1.19571	1.59586	0.038762	1.18061
198	20.58	20.62	54.55	41.19	39.2	Q7XSU7	Peroxidase OS=Oryza sativa subsp. japonica GN=Os04g0688500 PE=2 SV=1	ORYSJ	16	1.60061	0.266318	1.76332	3.53897	0.00100689	1.56515	1.00987	0.113827	1.5068	2.6505	0.00422593	1.45631
197	20.58	21.38	59.25	43.4	37.36	A0A0E0HM56	Uncharacterized protein OS=Oryza nivara PE=4 SV=1	ORYNI	16	1.10433	0.531482	1.35949	1.31572	0.458771	1.34494	0.747921	0.918737	1.23526	1.42644	0.43575	1.20892
199	20.48	21.19	24.56	7.915	6.646	A0A0E0NKS9	Uncharacterized protein OS=Oryza rufipogon PE=4 SV=1	ORYRU	12	0.984522	0.115982	1.29876	1.12268	0.583059	1.25898	0.864336	0.0683534	1.18332	1.44358	0.450989	1.25315
200	20.42	20.52	39.75	26.64	25.41	Q93W07	Os06g0568200 protein OS=Oryza sativa subsp. japonica GN=V-ATPase B PE=2 SV=1	ORYSJ	11	1.17777	0.709403	1.14518	1.51785	0.0074454	1.17064	0.920519	0.0405601	1.22795	1.68565	0.228245	1.51344
201	20.29	20.4	57.75	53.52	53.52	I1QJA4	Uncharacterized protein OS=Oryza glaberrima PE=3 SV=1	ORYGL	23	1.14257	0.880191	34.4315	1.28873	0.706709	7.61533	0.852636	0.487089	5.56464	1.34144	0.971426	5.55437
202	20.2	20.32	37.77	32.29	23.29	Q7XKB5	Pyruvate kinase OS=Oryza sativa subsp. japonica GN=Os04g0677500 PE=2 SV=2	ORYSJ	11	1.35012	0.329833	1.2767	1.38185	0.213052	1.28017	0.762885	0.787611	1.26235	1.49692	0.504154	1.44222
204	20.18	20.35	36.01	27.98	27.98	Q6Z3F9	Os08g0553800 protein OS=Oryza sativa subsp. japonica GN=OJ1125_C01.13-1 PE=2 SV=1	ORYSJ	14	1.17184	0.754393	1.20978	1.07802	0.159313	1.15565	0.994185	0.0115119	1.24019	1.36351	0.893934	1.43057
203	20.18	20.91	20.4	7.835	5.888	A0A0E0JMH7	Uncharacterized protein OS=Oryza punctata PE=4 SV=1	ORYPU	10	1.3175	0.617184	1.51473	1.08053	0.727596	1.91469	0.712047	0.795549	1.42884	1.00269	0.347056	1.98115
205	20.17	20.19	60.89	54.22	54.22	I1NY50	Uncharacterized protein OS=Oryza glaberrima PE=4 SV=1	ORYGL	13	1.22767	0.962207	2.53652	1.05064	0.365348	1.36656	0.813818	0.426371	1.30982	1.22206	0.532432	1.37992
206	20.09	20.22	68.42	48.5	46.24	I1QEF5	Uncharacterized protein OS=Oryza glaberrima PE=3 SV=1	ORYGL	19	1.16936	0.616263	1.13735	1.30073	0.240722	1.17141	0.839985	0.110109	1.17326	1.42969	0.427683	1.20689
207	20.05	22.63	39.77	32.46	29.24	Q9ST80	Peroxidase OS=Oryza sativa GN=q3037.17 PE=3 SV=1	ORYSA	23	1.58479	0.130009	1.46591	3.02079	2.11549e-05	1.21073	0.991605	0.00604397	1.1879	2.69353	0.000133716	1.22078
208	20.03	20.78	20.27	13.87	10.53	A0A0K0LN49	Photosystem I P700 chlorophyll a apoprotein A1 OS=Oryza punctata GN=psaA PE=3 SV=1	ORYPU	11	0.800977	0.096564	1.63981	0.890331	0.182562	1.56745	1.14063	0.000482158	1.21465	1.48013	0.358198	1.27091
209	20.02	20.42	43.72	29.33	25.5	Q6ZHC3	Os02g0686400 protein OS=Oryza sativa subsp. japonica GN=Os02g0686400 PE=2 SV=1	ORYSJ	12	1.28551	0.797428	1.7412	1.20005	0.939889	1.26335	0.721213	0.782118	1.23623	1.18265	0.352079	1.31842
210	20.01	20.01	37.36	27.33	24.83	B8BF56	Putative uncharacterized protein OS=Oryza sativa subsp. indica GN=OsI_31294 PE=3 SV=1	ORYSI	12	1.23083	0.863862	1.31501	1.5054	0.04693	1.25953	0.792035	0.528054	1.25956	1.63836	0.100089	1.28955
211	20	20	45.61	32.2	30.49	A0A0N7KS02	Alpha-galactosidase (Fragment) OS=Oryza sativa subsp. japonica GN=Os10g0493600 PE=3 SV=1	ORYSJ	12	1.18893	0.937411	1.45041	1.52353	0.127004	1.39358	0.757487	0.754878	1.1701	1.54531	0.258941	1.31912
212	19.99	20.22	30.18	14.41	12.27	A0A0E0PV38	Uncharacterized protein OS=Oryza rufipogon PE=3 SV=1	ORYRU	12	1.0894	0.506159	1.37737	1.06948	0.739528	1.98641	0.832548	0.429802	1.36559	1.4714	0.615178	1.51594
213	19.94	20.06	20.62	12.45	12.45	Q10A56	Alpha-mannosidase OS=Oryza sativa subsp. japonica GN=Os10g0140200 PE=3 SV=1	ORYSJ	13	0.978605	0.600618	2.4107	1.16392	0.943065	2.02591	0.763889	0.890713	1.64919	1.4912	0.338104	1.28824
214	19.93	20.07	31.1	20.07	18.08	A0A0E0HXB4	Uncharacterized protein OS=Oryza nivara PE=3 SV=1	ORYNI	16	1.22999			1.02087			0.747161			1.45626
215	19.88	20.01	45.94	30.63	30.63	Q9AY71	Obg-like ATPase 1 OS=Oryza sativa subsp. japonica GN=OSJNBa0091J19.9 PE=3 SV=1	ORYSJ	12	1.26904	0.57103	1.22473	1.18579	0.974755	1.32107	0.859425	0.382018	1.44844	1.53046	0.340817	1.36882
216	19.85	19.98	54.91	43.3	41.52	Q8H8E0	Glutathione S-transferase, N-terminal domain containing protein, expressed OS=Oryza sativa subsp. japonica GN=Os03g0135300 PE=2 SV=1	ORYSJ	13	1.19728	0.97619	8.4375	1.14071	0.779467	4.49567	0.779164	0.74235	4.4819	1.21934	0.807692	38.2455
217	19.81	20.15	29.65	19.27	17.22	B9FS66	Uncharacterized protein OS=Oryza sativa subsp. japonica GN=OsJ_20585 PE=4 SV=1	ORYSJ	11	1.86134			1.14547			1.06927			1.54962
218	19.72	19.72	32.45	18.88	15.6	B9FLJ3	Uncharacterized protein OS=Oryza sativa subsp. japonica GN=OsJ_19496 PE=3 SV=1	ORYSJ	10	1.11216	0.689726	1.56157	1.22518	0.790741	1.2731	0.794238	0.664287	1.42892	1.83445	0.0279317	1.31594
219	19.71	19.8	36.32	27.89	23.42	Q0DJC0	Os05g0302700 protein OS=Oryza sativa subsp. japonica GN=Os05g0302700 PE=2 SV=1	ORYSJ	12	1.24309	0.782995	1.39163	1.66684	0.0849681	1.52545	0.90831	0.282152	1.6425	1.68592	0.0671379	1.30399
220	19.66	19.85	47.49	24.9	21.13	Q0E0G3	Os02g0553200 protein OS=Oryza sativa subsp. japonica GN=Os02g0553200 PE=3 SV=1	ORYSJ	13	1.05939	0.884971	10.144	1.15327	0.927115	2.47257	0.843666	0.755207	2.94938	1.36496	0.881143	1.50454
221	19.66	19.66	70.94	62.07	62.07	A3BVS6	Superoxide dismutase [Cu-Zn] OS=Oryza sativa subsp. japonica GN=OsJ_28291 PE=3 SV=1	Cu-Zn	21	1.25996	0.853116	1.80441	1.23473	0.906427	2.13635	0.753815	0.955181	2.14134	1.26942	0.695288	1.35561
222	19.62	23.96	37.82	28.5	24.18	A0A0E0JW27	Phosphoglycerate kinase OS=Oryza punctata PE=3 SV=1	ORYPU	14	1.3567	0.565195	1.69283	1.37287	0.638283	2.17974	0.723555	0.866028	1.43673	1.37044	0.743112	1.24228
223	19.6	19.72	37.49	23.1	18.91	A2Z3W4	Putative uncharacterized protein OS=Oryza sativa subsp. indica GN=OsI_32329 PE=4 SV=1	ORYSI	11	0.861425	0.0740276	1.45366	1.11058	0.585614	1.31291	0.741453	0.989153	1.16406	1.11538	0.208299	1.34164
224	19.58	20.21	39.8	28.32	23.76	Q6YTT3	Phospho-2-dehydro-3-deoxyheptonate aldolase OS=Oryza sativa subsp. japonica GN=Os08g0484500 PE=2 SV=1	ORYSJ	11	1.55515	0.0860978	1.3531	1.22493	0.849251	1.40787	1.16177	0.0780104	1.67516	1.59608	0.467703	1.74025
225	19.57	19.67	61.84	45.96	39.83	Q60E59	Ribosomal protein OS=Oryza sativa subsp. japonica GN=Os05g0388500 PE=2 SV=1	ORYSJ	15	1.11613	0.659564	1.44252	1.10862	0.775003	1.6942	0.843072	0.376403	1.35687	1.26878	0.711254	1.32748
226	19.53	19.53	54.1	42.16	39.18	Q943K1	Os01g0869800 protein OS=Oryza sativa subsp. japonica GN=Os01g0869800 PE=2 SV=1	ORYSJ	13	0.968375	0.181661	1.45582	1.07749	0.712445	2.01243	0.958697	0.189235	1.57324	1.4309	0.490101	1.2947
227	19.52	19.55	46.41	42.81	40.72	I1NQS0	Uncharacterized protein OS=Oryza glaberrima PE=4 SV=1	ORYGL	13	1.4954	0.46097	2.08804	1.19065	0.999482	1.68965	1.07131	0.0547372	1.46372	1.45576	0.668755	1.69723
228	19.5	19.99	41.61	30.87	22.37	A3CB05	Serine hydroxymethyltransferase OS=Oryza sativa subsp. japonica GN=OsJ_33805 PE=3 SV=1	ORYSJ	12	1.10995	0.452696	1.2763	1.12564	0.790541	1.61597	0.898057	0.0892784	1.25987	1.38949	0.641365	1.22201
229	19.49	19.49	32.72	23.37	20.87	A0A0E0QC68	Thioredoxin reductase OS=Oryza rufipogon PE=3 SV=1	ORYRU	11	1.11691	0.258161	1.15255	1.01133	0.154722	1.26803	0.839268	0.137864	1.18941	1.22369	0.514672	1.33134
230	19.46	22.8	37.1	31.99	27.42	A0A0E0LPZ4	Uncharacterized protein OS=Oryza punctata PE=4 SV=1	ORYPU	17	1.21725	0.979818	61.097	0.675481	0.111837	3.58969	0.599976	0.845457	49702.5	0.916898	0.39069	28.544
231	19.44	19.68	44.44	26.02	26.02	A0A0E0GM41	Uncharacterized protein OS=Oryza nivara PE=3 SV=1	ORYNI	11	1.01054	0.307184	1.45879	0.880117	0.294301	1.87795	0.886864	0.591182	2.13118	1.16083	0.281145	1.32392
232	19.38	19.64	52.97	49.58	49.58	Q8LNF2	Os10g0502000 protein OS=Oryza sativa subsp. japonica GN=LOC_Os10g35810 PE=2 SV=1	ORYSJ	17	1.38251	0.0527247	1.14985	1.41788	0.0555327	1.19729	0.757639	0.682531	1.13043	1.34295	0.906	1.14569
233	19.37	19.65	50	37.02	35.91	A0A0E0IFD3	Uncharacterized protein OS=Oryza nivara PE=3 SV=1	ORYNI	10	1.33147	0.488105	1.3672	1.2569	0.704991	1.3692	0.756657	0.69356	1.12544	1.36229	0.744156	1.15532
234	19.35	26.76	39.42	27.92	25.18	A0A0E0QD53	Uncharacterized protein OS=Oryza rufipogon PE=3 SV=1	ORYRU	16	1.7229			1.18441			1.97096			2.91733
235	19.33	19.33	37.19	29.06	29.06	A2XEX2	Putative uncharacterized protein OS=Oryza sativa subsp. indica GN=OsI_10887 PE=3 SV=1	ORYSI	17	1.09111	0.149681	1.153	1.02224	0.0295702	1.14276	0.907522	0.0661896	1.24581	1.15719	0.300608	1.33886
236	19.31	19.44	32.86	27.76	27.76	Q8S6H1	Photosystem II protein D1 OS=Oryza sativa subsp. japonica GN=OSJNBb0075K12.15 PE=3 SV=1	ORYSJ	19	1.12124	0.707507	1.54499	1.14108	0.795781	1.45176	1.086	0.0356689	1.41716	1.29653	0.826574	1.33784
237	19.23	19.42	77.93	51.17	41.31	A3BKU8	Uncharacterized protein OS=Oryza sativa subsp. japonica GN=OsJ_24632 PE=4 SV=1	ORYSJ	18	1.22235	0.902599	1.28901	1.26061	0.462414	1.17996	0.806113	0.264381	1.17149	1.3398	0.937149	1.14102
238	19.21	19.21	73.77	58.47	58.47	A0A0E0LLB1	Uncharacterized protein OS=Oryza punctata PE=4 SV=1	ORYPU	14	1.16761	0.828943	1.39206	1.11304	0.540794	1.28072	0.922164	0.232889	1.48701	1.33394	0.998074	1.53289
240	19.14	19.14	43.32	37.91	37.91	I1P8M3	Uncharacterized protein OS=Oryza glaberrima PE=4 SV=1	ORYGL	10	1.17504	0.629523	1.12005	1.43154	0.146716	1.30035	0.878321	0.0250505	1.15441	1.49565	0.253555	1.23743
239	19.14	19.23	61.6	44.49	41.44	I1P8K7	40S ribosomal protein S3a OS=Oryza glaberrima PE=3 SV=1	ORYGL	11	1.21871	0.919908	1.30683	1.50096	0.00523165	1.14184	0.846667	0.147522	1.21745	1.35906	0.892955	1.39538
241	19	19.13	51.69	30.9	27.53	B9G7Z9	Uncharacterized protein OS=Oryza sativa subsp. japonica GN=OsJ_31050 PE=3 SV=1	ORYSJ	12	1.14278	0.846517	1.89669	1.38929	0.120413	1.23231	0.843496	0.249975	1.28354	1.46619	0.297609	1.22608
242	18.98	22.49	47.56	36.24	23.87	A0A0E0QHR7	Glucose-1-phosphate adenylyltransferase OS=Oryza rufipogon PE=3 SV=1	ORYRU	13	1.09368	0.594792	1.47102	1.0845	0.420948	1.27608	0.905263	0.00264515	1.12273	1.4648	0.498975	1.34166
243	18.98	19.1	42.51	28.99	24.88	A0A0E0NUH3	Uncharacterized protein OS=Oryza rufipogon PE=4 SV=1	ORYRU	10	1.25665	0.930719	2.90262	1.22894	0.763114	1.26053	0.880416	0.239433	1.36365	1.43752	0.522134	1.29116
244	18.97	18.99	36.35	25.82	19.9	A2WNV6	Putative uncharacterized protein OS=Oryza sativa subsp. indica GN=OsI_01541 PE=4 SV=1	ORYSI	9	1.21886	0.903843	1.24449	1.16335	0.818405	1.25696	0.97142	0.00962304	1.1993	1.32313	0.965907	1.50729
245	18.96	18.96	36.74	27.77	21.92	Q8H3Q7	Xylose isomerase OS=Oryza sativa subsp. japonica GN=P0625E02.119 PE=2 SV=2	ORYSJ	10	1.41642	0.432479	1.56113	1.56065	0.000837059	1.13287	0.862924	0.188585	1.27477	1.453	0.406036	1.24987
246	18.88	19.02	66.28	55.23	51.74	Q6ZH98	Peptidyl-prolyl cis-trans isomerase OS=Oryza sativa subsp. japonica GN=Os02g0121300 PE=2 SV=1	ORYSJ	16	1.23237	0.765271	1.20246	1.43908	0.0460104	1.2029	0.858316	0.0932883	1.20083	1.36649	0.742695	1.19962
247	18.84	19.56	41.44	34.6	26.62	Q10PV6	50S ribosomal protein L15, chloroplast, putative, expressed OS=Oryza sativa subsp. japonica GN=LOC_Os03g12020 PE=3 SV=1	ORYSJ	12	1.06703	0.156397	1.20138	1.06194	0.172467	1.19788	0.771405	0.861979	1.72803	1.23226	0.764916	1.85225
248	18.81	20.14	24.18	16.12	13.9	A0A0E0PU51	Uncharacterized protein OS=Oryza rufipogon PE=4 SV=1	ORYRU	10	1.65903	0.0990765	1.48502	1.65294	0.109948	1.5235	0.912308	0.082732	1.27421	1.70425	0.0265502	1.23201
249	18.79	43.21	39.27	33.03	32.42	A0A0E0GUL1	Uncharacterized protein OS=Oryza nivara PE=4 SV=1	ORYNI	43	1.12598	0.436833	1.21424	0.960892	0.0418227	1.22605	0.828322	0.233583	1.22474	1.14251	0.217877	1.30974
250	18.78	20.38	52.83	44.91	38.87	Q0E4Q0	40S ribosomal protein S4 OS=Oryza sativa subsp. japonica GN=RPS4 PE=2 SV=1	ORYSJ	13	1.07834	0.333876	1.32369	1.29937	0.3317	1.24629	0.74465	0.980519	1.75492	1.18792	0.632884	1.86066
251	18.77	18.77	33.89	24.58	23.65	Q7XV86	Calnexin OS=Oryza sativa subsp. japonica GN=Os04g0402100 PE=2 SV=1	ORYSJ	12	1.31587	0.654253	1.54825	1.46929	0.0282748	1.19913	0.877332	0.152247	1.27972	1.55625	0.217944	1.30554
252	18.74	19.01	46.7	32.23	27.92	I1QGF2	Obg-like ATPase 1 OS=Oryza glaberrima PE=3 SV=1	ORYGL	10	1.28828	0.661066	1.38358	1.30072	0.426027	1.26391	0.931256	0.0577739	1.26839	1.45241	0.552365	1.35646
253	18.74	18.87	33.81	23.83	20.98	I1P010	Uncharacterized protein OS=Oryza glaberrima PE=3 SV=1	ORYGL	12	1.32407	0.476106	1.35516	0.998324	0.399967	1.60891	0.82639	0.517633	1.47642	1.42632	0.869578	2.61869
254	18.73	19.02	46.82	33.33	28.24	Q5W6H1	Os05g0350500 protein OS=Oryza sativa subsp. japonica GN=Os05g0350500 PE=2 SV=1	ORYSJ	10	1.23543	0.717037	1.1601	1.29179	0.105215	1.1072	0.805107	0.157225	1.12842	1.31331	0.827628	1.16112
255	18.73	18.88	30.41	25.54	22.42	A0A0E0IFV5	Uncharacterized protein OS=Oryza nivara PE=4 SV=1	ORYNI	18	1.01705	0.180656	1.30931	1.0419	0.313748	1.33708	0.84618	0.189697	1.24197	1.21559	0.208182	1.17084
256	18.71	19.41	76.96	67.65	58.82	I1NLL8	Uncharacterized protein OS=Oryza glaberrima PE=4 SV=1	ORYGL	12	1.14028	0.720174	1.4006	1.5642	0.026243	1.26185	0.79765	0.247251	1.14489	1.49781	0.290018	1.2637
257	18.5	18.52	25.22	14.8	13.51	A3AX85	Uncharacterized protein OS=Oryza sativa subsp. japonica GN=OsJ_16095 PE=4 SV=1	ORYSJ	11	1.30987	0.8779	237.487	0.886666	0.671423	733.351	0.622274	0.730936	137.466	0.770655	0.118037	3.69312
258	18.48	18.62	49.62	30.83	22.56	Q01JS5	OSIGBa0152L12.9 protein OS=Oryza sativa GN=OSIGBa0152L12.9 PE=4 SV=1	ORYSA	10	1.12718	0.838099	2.0152	0.889847	0.375187	1.99996	0.966071	0.11977	1.41419	1.26241	0.60921	1.25689
259	18.45	19.11	35.12	21.07	18.06	I1QDI7	Phosphoinositide phospholipase C OS=Oryza glaberrima PE=4 SV=1	ORYGL	11	1.3286	0.47968	1.34204	1.47099	0.326011	1.57301	0.779471	0.528283	1.18798	1.51267	0.262348	1.26504
260	18.43	18.9	29.46	23.83	20.08	I1P8U5	Uncharacterized protein OS=Oryza glaberrima PE=3 SV=1	ORYGL	12	1.40739	0.534115	1.75445	1.675	0.122524	1.58391	0.844619	0.0724362	1.1582	1.44493	0.549864	1.35343
261	18.42	19.72	20.9	6.967	5.796	A0A0E0KKL0	Mg-protoporphyrin IX chelatase OS=Oryza punctata PE=3 SV=1	ORYPU	9	1.06433	0.37949	1.35985	0.959672	0.0930154	1.29779	0.72114	0.790674	1.25271	1.2516	0.484258	1.22008
262	18.38	18.47	54.02	38.91	27.01	A0A0E0H2K9	Uncharacterized protein OS=Oryza nivara PE=3 SV=1	ORYNI	12	1.14134	0.417765	1.16029	1.19048	1	1.17798	0.880025	0.212005	1.34542	1.42316	0.398071	1.1869
263	18.23	20.33	52.45	39.86	36.36	Q6ZGJ8	Os02g0768600 protein OS=Oryza sativa subsp. japonica GN=OJ1767_D02.15-2 PE=2 SV=1	ORYSJ	12	1.1019	0.139347	1.13265	1.03485	0.0633885	1.16151	0.863706	0.0537825	1.1696	1.25013	0.665852	1.38611
264	18.22	18.65	24.81	11.96	11.31	A0A0E0LI92	Coatomer subunit gamma OS=Oryza punctata PE=3 SV=1	ORYPU	10	1.25497	0.88536	1.90604	1.35733	0.59769	1.75296	0.987889	0.346297	1.94159	1.9354	0.109584	1.61193
265	18.19	19.15	29.62	19.1	16.28	Q6Z8I7	Os02g0752200 protein OS=Oryza sativa subsp. japonica GN=Os02g0752200 PE=4 SV=1	ORYSJ	11	1.25602	0.587203	1.18494	1.14515	0.569473	1.16291	0.788919	0.583294	1.28945	1.33542	0.988385	1.27108
266	18.14	18.14	39.29	26.07	26.07	B9FZT1	Uncharacterized protein OS=Oryza sativa subsp. japonica GN=OsJ_26556 PE=4 SV=1	ORYSJ	14	0.945145	0.0763886	1.33705	1.03897	0.233441	1.33783	0.813419	0.655286	1.82763	1.092	0.479815	2.20224
267	18.13	18.31	29.68	22.09	17.71	B9EZH0	Malic enzyme OS=Oryza sativa subsp. japonica GN=OsJ_03305 PE=3 SV=1	ORYSJ	12	1.1956	0.933077	1.23206	2.34991	0.000956336	1.34328	0.851498	0.11338	1.19982	2.13885	0.0132888	1.40444
268	18.1	18.25	49.77	33.72	29.82	B9G0N8	Uncharacterized protein OS=Oryza sativa subsp. japonica GN=OsJ_27139 PE=4 SV=1	ORYSJ	16	1.0695	0.240111	1.23894	1.21106	0.913261	1.41369	0.835147	0.225022	1.23157	1.61599	0.0217256	1.16995
269	18.09	18.56	33.78	17.79	17.79	Q8H631	Acyl-coenzyme A oxidase OS=Oryza sativa subsp. japonica GN=Os06g0103500 PE=2 SV=1	ORYSJ	13	1.43148	0.118748	1.25375	1.58786	0.0292188	1.28604	0.908027	0.277047	1.48897	1.52177	0.51728	1.55845
270	18.07	18.11	43.23	36.96	34.65	Q9LG77	Os01g0191200 protein OS=Oryza sativa subsp. japonica GN=Os01g0191200 PE=2 SV=1	ORYSJ	9	1.15121	0.757349	1.53411	0.969798	0.607393	3.12861	0.883152	0.253457	1.48731	1.29259	0.741144	1.31332
272	18.03	18.03	96.3	90.12	82.72	J3RG68	Photosystem I iron-sulfur center OS=Oryza sativa subsp. indica GN=psaC PE=3 SV=1	ORYSI	20	1.19768	0.953847	1.25785	1.2603	0.634562	1.30477	0.851013	0.07585	1.16998	1.34428	0.949264	1.33269
271	18.03	18.87	39.51	21.72	20.97	A0A0E0KGC8	Uncharacterized protein OS=Oryza punctata PE=3 SV=1	ORYPU	10	2.07621			1.67357			1.09521			1.68231
274	18.01	20.3	26.32	11.96	11.4	I1Q3R6	Uncharacterized protein OS=Oryza glaberrima PE=4 SV=1	ORYGL	14	1.05086	0.130477	1.20426	1.03568	0.0844011	1.17642	1.02791	0.0537028	1.39663	1.41339	0.561347	1.24446
275	18	18.63	39.62	26.3	16.78	Q6H660	Os02g0644100 protein OS=Oryza sativa subsp. japonica GN=Os02g0644100 PE=4 SV=1	ORYSJ	10	1.31502	0.513646	1.33368	1.43654	0.0863041	1.24615	0.839424	0.127093	1.1823	1.3084	0.853042	1.24767
276	17.98	18.13	30.68	21.07	18.85	Q7XAL3	Acetyltransferase component of pyruvate dehydrogenase complex OS=Oryza sativa subsp. japonica GN=P0492E07.128 PE=2 SV=1	ORYSJ	9	1.14055	0.63695	1.34775	1.23326	0.822614	1.50614	0.946069	0.22807	1.61221	1.83855	0.0722276	1.44415
277	17.95	20.09	36.87	27.85	24.4	Q5JMS4	Peroxidase OS=Oryza sativa subsp. japonica GN=Os01g0962700 PE=2 SV=1	ORYSJ	12	1.58573	0.201611	1.8784	2.28957	0.0181361	1.46849	1.05393	0.275482	2.77522	1.79382	0.244522	2.18762
278	17.93	17.97	28.28	17.93	15	Q7F1F2	Os08g0525600 protein OS=Oryza sativa subsp. japonica GN=OJ1191_A10.119 PE=2 SV=1	ORYSJ	11	1.10703	0.324725	1.19973	1.27668	0.642108	1.38408	0.908219	0.0312002	1.1988	1.39317	0.43444	1.12761
279	17.89	17.89	44.77	38.95	38.95	B8BNI2	Putative uncharacterized protein OS=Oryza sativa subsp. indica GN=OsI_37718 PE=4 SV=1	ORYSI	23	1.10575	0.42663	1.29053	1.22557	0.729321	1.22636	0.81167	0.39251	1.28574	1.33664	0.984061	1.35473
280	17.88	17.88	31.92	20.53	17.62	A0A0P0VWM0	Os03g0314500 protein (Fragment) OS=Oryza sativa subsp. japonica GN=Os03g0314500 PE=4 SV=1	ORYSJ	11	1.45486	0.231451	1.4277	2.01427	0.0370366	1.61476	0.838664	0.514029	1.57578	1.65809	0.241293	1.5246
281	17.8	17.8	47.34	37.23	31.12	Q7XQG5	OJ000114_01.12 protein OS=Oryza sativa subsp. japonica GN=OJ000114_01.12 PE=4 SV=1	ORYSJ	12	1.01427	0.362641	1.50094	1.29068	0.532616	1.32539	0.812784	0.782336	2.09071	1.21519	0.228791	1.17648
283	17.68	17.77	46.55	31.03	31.03	Q6Z411	Chlorophyll a/b-binding protein OS=Oryza sativa subsp. japonica GN=Os07g0558400 PE=2 SV=1	ORYSJ	14	1.01886	0.226678	1.36723	1.30507	0.296644	1.22488	0.994978	0.0110347	1.21273	1.32358	0.92543	1.21134
282	17.68	35	35.77	24.5	22.03	A0A0E0PUM1	Sucrose synthase OS=Oryza rufipogon PE=3 SV=1	ORYRU	22	1.27553	0.614381	1.27393	1.86738	0.00102882	1.2513	0.990441	0.000413542	1.13691	1.95622	0.00657778	1.28725
284	17.67	17.68	31.97	25.34	20.66	Q8LLP2	Glutamate decarboxylase OS=Oryza sativa subsp. japonica GN=OSJNBa0031O09.06 PE=3 SV=1	ORYSJ	9	1.63753	0.110853	1.48411	1.45796	0.444778	1.78879	0.728447	0.84801	1.21524	1.354	0.929479	1.4745
285	17.65	17.65	36.82	24.27	24.27	Q6ETQ7	Hydroxyproline-rich glycoprotein-like OS=Oryza sativa subsp. japonica GN=Os02g0257300 PE=4 SV=1	ORYSJ	10	0.887589	0.131523	1.52698	1.13716	0.838131	1.66705	0.850902	0.465937	1.53004	1.35924	0.890127	1.37395
286	17.57	17.63	26.69	22.88	21.61	Q9FUJ7	Citrate synthase OS=Oryza sativa PE=2 SV=1	ORYSA	9	1.22429	0.884755	1.28685	1.36185	0.0877701	1.17396	0.783572	0.810412	1.7051	1.52214	0.54754	1.64162
287	17.54	19.24	17.07	6.036	4.713	A0A0E0PFY0	Uncharacterized protein OS=Oryza rufipogon PE=4 SV=1	ORYRU	10	0.91969	0.562147	3.75249	0.818946	0.0697593	1.53763	0.949529	0.320585	1.94555	1.22406	0.759347	2.25021
288	17.52	17.61	73.98	73.98	69.11	Q7F4T2	50S ribosomal protein L14, chloroplastic OS=Oryza sativa subsp. japonica GN=rpl14 PE=3 SV=1	ORYSJ	14	1.15287	0.732943	1.34111	1.0366	0.287999	1.32934	0.781013	0.49186	1.18845	1.23457	0.477669	1.27464
289	17.51	17.64	33.95	22.38	20.06	Q5Z8V8	Os06g0704700 protein OS=Oryza sativa subsp. japonica GN=Os06g0704700 PE=2 SV=1	ORYSJ	9	1.22632	0.909256	1.4144	0.931795	0.147053	1.42176	0.913349	0.126646	1.32757	1.13323	0.389817	1.51048
290	17.44	17.47	28.55	21.11	18.86	B8AWV4	Ketol-acid reductoisomerase OS=Oryza sativa subsp. indica GN=OsI_21076 PE=3 SV=1	ORYSI	18	0.738666	0.0720724	1.81846	0.769926	0.0660212	1.66085	1.37469	0.0209096	1.47831	1.1396	0.658266	3.72012
291	17.41	19.63	48.6	46.73	46.73	Q6EUS1	Peroxidase OS=Oryza sativa subsp. japonica GN=prx27 PE=2 SV=1	ORYSJ	14	1.38767	0.172349	1.25007	1.5713	0.00383578	1.16046	0.859632	0.0563543	1.16696	1.83018	0.0491376	1.37039
292	17.26	17.31	35.22	27.96	23.66	A0A0E0MZB5	Uncharacterized protein OS=Oryza rufipogon PE=4 SV=1	ORYRU	10	1.08824	0.214993	1.19679	1.09923	0.412647	1.2482	0.800329	0.550433	1.34901	1.40133	0.50233	1.18599
293	17.24	18.13	45.4	32.82	28.83	Q9SNL7	Putative S-adenosyl-L-methionine Mg-protoporphyrin IX methyltransferase OS=Oryza sativa subsp. japonica GN=134P10.4 PE=4 SV=1	ORYSJ	12	1.10753	0.673799	1.55968	1.01903	0.383752	1.47571	0.892582	0.122342	1.28263	1.20719	0.111062	1.13651
294	17.21	17.21	43.3	30.17	30.17	I1NXM7	Uncharacterized protein OS=Oryza glaberrima PE=3 SV=1	ORYGL	14	1.04969	0.249004	1.296	0.729411	0.000556877	1.21404	0.822534	0.25283	1.21993	1.00757	0.0313908	1.28007
295	17.19	17.29	43.06	26.91	22.95	Q0JAF4	Os04g0602100 protein OS=Oryza sativa subsp. japonica GN=Os04g0602100 PE=2 SV=1	ORYSJ	9	1.26207	0.757904	1.38612	1.38846	0.16575	1.25766	0.869133	0.0597556	1.18268	1.52226	0.238942	1.26586
296	17.15	17.98	35.17	30.93	26.69	Q9ZSU5	Photosystem-1 F subunit OS=Oryza sativa GN=PSI-F PE=2 SV=1	ORYSA	11	1.06939	0.513736	1.58807	1.21155	0.957795	2.37523	0.871435	0.373663	1.5696	1.47571	0.524691	1.49869
297	17.03	17.05	42.75	32.61	26.81	Q84V24	Aspartate aminotransferase (Fragment) OS=Oryza sativa PE=2 SV=1	ORYSA	13	1.29066	0.632632	1.36479	1.3533	0.545728	1.57886	0.925701	0.0955474	1.30977	1.35131	0.931549	1.40309
298	16.99	17.64	24.59	13.44	9.689	I1QNJ1	Uncharacterized protein OS=Oryza glaberrima PE=3 SV=1	ORYGL	9	0.775139	0.0525035	1.57285	1.50395	0.448898	2.93545	1.19274	0.158706	2.53788	1.33446	0.997762	3.15829
300	16.94	16.94	37.59	28.82	25.81	Q8H8C2	Putative uncharacterized protein OJ1134F05.7 OS=Oryza sativa subsp. japonica GN=OJ1134F05.7 PE=4 SV=1	ORYSJ	11	1.50207	0.10652	1.32533	1.28275	0.660112	1.46904	0.739549	0.993949	1.62493	1.08694	0.287961	1.52231
299	16.94	16.95	43.19	29.05	26.22	Q7XLP7	OSJNBa0044M19.9 protein OS=Oryza sativa subsp. japonica GN=Os04g0386600 PE=2 SV=2	ORYSJ	11	1.15736	0.658059	1.21972	1.45964	0.0948494	1.28024	0.900018	0.141034	1.31389	1.5402	0.0955331	1.19152
301	16.91	16.93	46.32	28.68	28.68	Q7Y096	3-isopropylmalate dehydrogenase OS=Oryza sativa subsp. japonica GN=OSJNBa0075A22.29 PE=3 SV=1	ORYSJ	11	0.987119	0.145394	1.33847	0.977915	0.0374957	1.19829	0.751528	0.802287	1.14474	1.22854	0.33273	1.20944
302	16.9	18.28	39.7	30.75	23.88	Q69LC0	Os07g0171100 protein OS=Oryza sativa subsp. japonica GN=P0496D04.12-2 PE=2 SV=1	ORYSJ	13	1.10824	0.280483	1.17893	1.10925	0.506823	1.26017	0.84823	0.411166	1.42711	1.38458	0.781182	1.34726
303	16.88	18.14	41.72	23.52	20.04	Q851S8	Adenylosuccinate synthetase 2, chloroplastic OS=Oryza sativa subsp. japonica GN=PURA2 PE=2 SV=1	ORYSJ	9	1.09023	0.786372	2.60467	1.05483	0.458763	1.50688	0.737371	0.97146	1.39445	1.36024	0.781412	1.2055
304	16.85	17.31	28.41	16.65	13.77	A0A0E0FTZ2	Uncharacterized protein OS=Oryza nivara PE=4 SV=1	ORYNI	9	1.25339	0.761695	1.33696	1.13481	0.883085	2.06972	0.952841	0.0698873	1.32004	1.45238	0.568095	1.40171
305	16.8	19.69	12.13	4.636	2.908	A0A0E0RGN1	Uncharacterized protein OS=Oryza rufipogon PE=4 SV=1	ORYRU	9	1.08745	0.798228	2.44554	1.30389	0.518337	1.35828	0.918934	0.350855	1.64143	1.66454	0.391596	1.74659
306	16.78	17.09	25.91	10.52	9.745	B9FFX9	Uncharacterized protein OS=Oryza sativa subsp. japonica GN=OsJ_15338 PE=4 SV=1	ORYSJ	9	1.29163	0.725164	1.55354	1.17261	0.910565	1.35084	0.879086	0.0173589	1.14122	1.34759	0.931649	1.31939
307	16.76	17.89	21.43	10.12	7.57	A0A0E0Q0S5	Uncharacterized protein OS=Oryza rufipogon PE=3 SV=1	ORYRU	8	1.16285	0.841781	1.46491	1.24973	0.716289	1.33203	0.87186	0.160918	1.2695	1.46005	0.43953	1.28294
308	16.75	16.83	40.73	22.94	17.8	Q7XID8	Putative prolyl-tRNA synthetase OS=Oryza sativa subsp. japonica GN=P0039H02.111 PE=3 SV=1	ORYSJ	11	1.27497	0.791539	1.65052	0.966581	0.464953	1.92222	0.812426	0.675725	1.67259	1.16721	0.426483	1.46492
309	16.72	16.78	46.33	33.55	27.8	I1QS22	Uncharacterized protein OS=Oryza glaberrima PE=3 SV=1	ORYGL	13	1.0538	0.215045	1.26673	1.09364	0.391724	1.25231	0.871077	0.0918308	1.21877	1.37512	0.856896	1.49355
311	16.71	16.71	51.88	45.86	41.35	Q84PB5	Os07g0148900 protein OS=Oryza sativa subsp. japonica GN=Os07g0148900 PE=2 SV=1	ORYSJ	14	1.30392	0.457825	1.4517	1.40743	0.327089	1.75059	0.749387	0.952669	2.1068	1.12167	0.237577	1.56267
310	16.71	16.71	53.74	45.55	44.84	A0A0E0G7C0	Uncharacterized protein OS=Oryza nivara PE=4 SV=1	ORYNI	14	1.47204	0.193777	1.39042	2.42234	0.0162413	1.70577	0.851704	0.213579	1.27291	2.27714	0.0267907	1.57335
312	16.62	18.53	48.64	43.5	39.27	Q5Z4D3	Peroxidase OS=Oryza sativa subsp. japonica GN=prx78 PE=3 SV=1	ORYSJ	12	1.547	0.0283943	1.23959	1.81316	0.0527974	1.53337	0.774908	0.815144	1.57096	1.84393	0.0110088	1.25064
313	16.6	19.01	32.11	15.54	10.22	I1PCF7	Uncharacterized protein OS=Oryza glaberrima PE=3 SV=1	ORYGL	10	1.19724	0.958263	1.28948	1.08883	0.519993	1.33653	0.871618	0.0927712	1.21342	1.32792	0.97516	1.31722
314	16.55	16.92	18.93	13.29	13.29	Q6Z0N5	Os08g0295300 protein OS=Oryza sativa subsp. japonica GN=Os08g0295300 PE=2 SV=1	ORYSJ	10	1.38245	0.21484	1.26543	1.23416	0.84304	1.49184	1.02892	0.0136997	1.27555	1.6525	0.215543	1.43964
315	16.55	16.9	63.45	41.72	33.1	A0A0E0PDD6	Uncharacterized protein OS=Oryza rufipogon PE=4 SV=1	ORYRU	13	0.994245	0.160482	1.33567	1.11309	0.683787	1.45393	0.794458	0.732716	1.59328	1.18445	0.271641	1.26449
316	16.48	16.66	35.6	22.75	21.28	Q7FAT6	OSJNBa0010H02.6 protein OS=Oryza sativa subsp. japonica GN=Os04g0551800 PE=2 SV=1	ORYSJ	10	1.14906	0.842186	1.68712	1.03366	0.479983	1.5428	0.710769	0.790242	1.40626	1.17243	0.502118	1.51599
317	16.47	19.47	39.85	33.66	27.97	Q8H4E0	Os07g0630800 protein OS=Oryza sativa subsp. japonica GN=P0011H09.138 PE=2 SV=1	ORYSJ	13	1.0005	0.50647	1.9503	1.02272	0.418614	1.5577	0.917293	0.246115	1.51968	1.49417	0.563874	1.60658
318	16.47	17.06	17.1	7.256	6.897	A0A0E0IDG8	Uncharacterized protein OS=Oryza nivara PE=3 SV=1	ORYNI	9	1.05747	0.341853	1.3994	0.799849	0.0158434	1.31589	0.872242	0.515516	1.89023	1.53927	0.477513	1.6642
319	16.44	16.71	24.66	14.13	13.34	B9F2B8	Uncharacterized protein OS=Oryza sativa subsp. japonica GN=OsJ_08115 PE=3 SV=1	ORYSJ	9	1.03623	0.155087	1.25073	1.06786	0.534228	1.48184	0.858355	0.12271	1.21969	1.45496	0.637979	1.52181
320	16.4	20.95	12.98	6.467	5.846	Q7EY18	Putative tetratricopeptide repeat(TPR)-containing protein OS=Oryza sativa subsp. japonica GN=B1123E10.126 PE=4 SV=1	ORYSJ	12	0.855754	0.107946	1.61541	1.15669	0.715311	1.25667	0.683807	0.666101	1.70534	1.22497	0.473941	1.39135
321	16.39	16.64	26.97	19.88	16.14	Q69VC8	Photosystem II CP47 reaction center protein OS=Oryza sativa subsp. japonica GN=P0417D05.52 PE=3 SV=1	ORYSJ	17	1.0026	0.394179	1.61395	1.16385	0.861552	1.34401	1.06788	0.0884043	1.54849	1.32337	0.979435	1.94253
322	16.37	16.5	37.17	29.2	26.84	I1NTN8	Uncharacterized protein OS=Oryza glaberrima PE=3 SV=1	ORYGL	12	1.16982	0.753348	1.42256	1.20851	0.871052	1.42175	0.901787	0.137753	1.42135	1.38337	0.695431	1.41991
323	16.35	16.64	55.05	45.45	42.42	Q9ARP1	Os01g0144100 protein OS=Oryza sativa subsp. japonica GN=Os01g0144100 PE=2 SV=1	ORYSJ	12	1.38099	0.0704497	1.16344	1.47878	0.00811051	1.15059	0.802639	0.215371	1.14952	1.4446	0.523839	1.32655
325	16.31	16.31	31.74	28.21	23.43	Q8LP96	Moco containing protein OS=Oryza sativa subsp. japonica GN=OsMCP PE=2 SV=1	ORYSJ	9	1.03704	0.5066	1.65988	1.14089	0.686546	1.27015	0.878199	0.442113	1.63916	1.35205	0.933295	1.46218
324	16.31	17.89	53.28	36.48	30.45	B8B082	Putative uncharacterized protein OS=Oryza sativa subsp. indica GN=OsI_20751 PE=4 SV=1	ORYSI	10	1.12518	0.587348	1.32173	1.2595	0.531564	1.21993	0.748241	0.94677	1.40109	1.2706	0.674966	1.29096
326	16.3	16.37	22.37	16.64	15.16	A0A0E0FHG7	Uncharacterized protein OS=Oryza nivara PE=3 SV=1	ORYNI	9	1.15531	0.809792	1.47536	1.369	0.175151	1.24182	1.00551	0.0655289	1.3916	1.57079	0.17086	1.28558
327	16.26	18.4	48.62	47.04	44.27	I1NK74	Uncharacterized protein OS=Oryza glaberrima PE=3 SV=1	ORYGL	18	1.04659	0.0664676	1.16738	1.18389	0.929394	1.16558	0.837276	0.0968972	1.16697	1.31434	0.820084	1.16637
328	16.24	16.24	32.79	27.73	20.45	Q5VPR6	Os06g0118700 protein OS=Oryza sativa subsp. japonica GN=Os06g0118700 PE=2 SV=1	ORYSJ	11	1.3171	0.632812	1.51246	1.28169	0.612838	1.38176	0.887528	0.330984	1.49607	1.58578	0.357019	1.50548
330	16.22	16.24	34.76	29.88	29.27	Q8GSE8	Os07g0162500 protein OS=Oryza sativa subsp. japonica GN=OJ1714_H10.152 PE=2 SV=1	ORYSJ	8	1.03645	0.518468	7.59053	1.15127	0.919801	28.7777	0.868865	0.622554	20.2602	1.38051	0.844981	5.92037
329	16.22	16.37	19.77	7.631	6.977	A0A0E0LA58	Uncharacterized protein OS=Oryza punctata PE=4 SV=1	ORYPU	8	0.710116	0.114714	1.97721	0.728852	0.141004	1.98146	0.814776	0.119019	1.13257	1.61055	0.424412	1.65758
331	16.2	16.24	46.78	41.63	39.06	A0A0E0GVM8	Chalcone-flavonone isomerase family protein OS=Oryza nivara PE=3 SV=1	ORYNI	9	1.15588	0.855997	1.66571	1.19432	0.986115	1.51325	0.903355	0.183987	1.36989	1.46011	0.458854	1.30886
332	16.15	16.43	24.96	16.64	16.64	Q7XMP6	D-3-phosphoglycerate dehydrogenase OS=Oryza sativa subsp. japonica GN=Os04g0650800 PE=2 SV=1	ORYSJ	12	1.24417	0.934959	2.6197	1.70757	0.0858431	1.54396	0.73339	0.945946	1.43303	1.43815	0.598702	1.41415
333	16.09	16.17	33.1	21.38	19.31	A0A0E0I8K6	Glutamyl-tRNA(Gln) amidotransferase subunit A, chloroplastic/mitochondrial OS=Oryza nivara GN=GATA PE=3 SV=1	ORYNI	12	0.981123	0.261577	1.48853	1.07583	0.569119	1.49324	0.765413	0.614198	1.15826	1.2016	0.725203	1.95873
334	16.08	16.78	44.48	32.52	31.29	A0A0E0N668	Uncharacterized protein OS=Oryza rufipogon PE=4 SV=1	ORYRU	15	1.21513	0.948614	1.33756	1.26833	0.518433	1.23765	0.747327	0.947715	1.34577	1.53152	0.387154	1.4119
335	16.07	60.58	50.92	36.5	32.04	A3ATE4	Uncharacterized protein OS=Oryza sativa subsp. japonica GN=OsJ_14634 PE=3 SV=1	ORYSJ	44	1.00392	0.0981527	1.25625	0.948899	0.115152	1.35175	0.934516	0.0423672	1.2477	1.21728	0.165579	1.15163
336	16.04	16.18	38.96	24.23	24.23	Q850W6	Os03g0452300 protein OS=Oryza sativa subsp. japonica GN=LOC_Os03g34040 PE=2 SV=1	ORYSJ	11	1.06857	0.236435	1.24506	0.92015	0.0250899	1.23935	0.844764	0.576017	1.69888	1.18063	0.512168	1.5169
337	16.03	18.51	24.41	13.58	11.81	Q01LD8	OSIGBa0096P03.7 protein OS=Oryza sativa GN=OSIGBa0096P03.7 PE=4 SV=1	ORYSA	11	1.25433	0.668017	1.31064	1.54615	0.110702	1.44908	0.72786	0.889731	1.44811	1.30301	0.942441	2.54366
338	16	16.1	33.33	28.35	28.35	Q7XXQ8	Os06g0232000 protein OS=Oryza sativa subsp. japonica GN=P0479H10.4-1 PE=2 SV=1	ORYSJ	8	0.956389	0.179441	1.46302	1.44901	0.110395	1.29791	0.897393	0.210144	1.4094	1.69202	0.0976434	1.35145
339	16	16	61.39	61.39	61.39	Q40707	PBZ1 OS=Oryza sativa PE=2 SV=1	ORYSA	8	1.1625	0.828561	1.45676	9.60551	8.7459e-07	1.35949	0.581557	0.144609	1.41692	2.72801	0.000376251	1.30421
340	15.97	16.07	21.19	14.91	14.91	Q75HJ0	DEAD-box ATP-dependent RNA helicase 37 OS=Oryza sativa subsp. japonica GN=PL10A PE=2 SV=1	ORYSJ	10	1.22681	0.957592	31.3494	1.44953	0.43679	7.75546	0.685623	0.581336	3.56826	0.903935	0.322671	15.5187
341	15.96	16.27	25.28	10.3	8.367	A0A0E0Q9Y6	Uncharacterized protein OS=Oryza rufipogon PE=4 SV=1	ORYRU	10	1.28698	0.657884	1.39212	1.33355	0.405802	1.34749	0.829555	0.497259	1.44375	1.26793	0.744408	1.41008
342	15.94	18.14	43.27	28.48	28.48	A0A0E0KLL5	Elongation factor Tu OS=Oryza punctata PE=3 SV=1	ORYPU	11	1.14297	0.568238	1.23143	1.1507	0.617435	1.16628	0.875076	0.0189254	1.13858	1.36054	0.782382	1.1811
343	15.88	15.88	38.02	27.55	27.55	I1QGW0	Uncharacterized protein OS=Oryza glaberrima PE=3 SV=1	ORYGL	9	1.19809	0.981418	1.75896	1.17839	0.968225	1.82486	0.806424	0.407611	1.26305	1.59945	0.293766	1.47269
344	15.83	15.86	40.93	29.4	27.47	A0A0E0NXX5	Uncharacterized protein OS=Oryza rufipogon PE=4 SV=1	ORYRU	9	1.21953	0.895646	1.22571	1.45201	0.0972959	1.27479	0.948467	0.00217167	1.14094	1.5371	0.0956176	1.18867
345	15.77	17.12	16.26	6.279	5.288	A0A0K0LMB3	DNA-directed RNA polymerase subunit beta'' OS=Oryza punctata GN=rpoC2 PE=3 SV=1	ORYPU	9	1.2457	0.692198	1.27563	1.05618	0.579019	1.84792	0.6633	0.545438	1.67688	0.968089	0.0950981	1.52626
346	15.74	16.66	23.24	11.51	8.903	Q6ZD10	Os08g0342400 protein OS=Oryza sativa subsp. japonica GN=OJ1790_D02.29-1 PE=4 SV=1	ORYSJ	8	1.24322	0.859357	1.48501	1.02601	0.219998	1.2939	0.924402	0.334752	1.64486	1.31811	0.960109	1.67075
347	15.69	18.95	35.62	23.45	22.12	A0A0E0N662	Uncharacterized protein OS=Oryza rufipogon PE=3 SV=1	ORYRU	11	1.1952	0.923426	1.24293	1.42011	0.0837099	1.23821	0.814773	0.517899	1.45264	1.4314	0.56489	1.36946
348	15.68	15.74	18.1	12.07	10.2	Q0D3Z9	Os07g0657200 protein OS=Oryza sativa subsp. japonica GN=Os07g0657200 PE=4 SV=1	ORYSJ	8	1.28206	0.674146	1.38879	1.44144	0.165657	1.33532	0.925792	0.0874791	1.30239	1.53432	0.278217	1.32091
349	15.68	15.68	43.91	36.29	29.19	I1NMP4	S-adenosylmethionine synthase OS=Oryza glaberrima PE=3 SV=1	ORYGL	12	1.21885	0.955835	2.21907	1.21682	0.926843	2.47873	0.651542	0.633969	2.69814	1.24117	0.770886	2.52429
350	15.65	15.78	54.06	44.17	38.52	Q53N83	Chlorophyll A-B binding protein, expressed OS=Oryza sativa subsp. japonica GN=LOC_Os11g13890 PE=2 SV=1	ORYSJ	16	1.06007	0.20445	1.26439	1.07711	0.375404	1.3215	0.955616	0.0386612	1.26252	1.35207	0.901649	1.34231
351	15.6	15.6	44.34	26.02	22.65	A0A0E0JH39	Uncharacterized protein OS=Oryza punctata PE=3 SV=1	ORYPU	12	1.25613	0.677369	1.2454	1.00889	0.0876316	1.21579	0.931746	0.00356346	1.14192	1.13068	0.10861	1.23293
352	15.58	16.8	57.75	48.13	44.92	Q6KA00	Os02g0822600 protein OS=Oryza sativa subsp. japonica GN=OJ1119_A01.23-1 PE=2 SV=1	ORYSJ	12	1.1424	0.537023	1.20622	1.02075	0.263301	1.33857	0.813138	0.231663	1.17875	1.2237	0.343776	1.21437
353	15.56	15.58	32.74	26.39	20.63	Q84S76	Putative beta-1,3-glucanase OS=Oryza sativa subsp. japonica GN=P0458H05.105 PE=3 SV=2	ORYSJ	9	1.33222	0.775063	2.49101	2.08074	0.0313204	1.61069	0.511156	0.0053203	1.20583	1.33458	0.993828	1.36947
355	15.55	15.62	34.48	21.55	15.95	B8B9S9	Putative uncharacterized protein OS=Oryza sativa subsp. indica GN=OsI_28799 PE=4 SV=1	ORYSI	8	1.33224	0.705777	1.86106	1.52091	0.265978	1.65377	0.980031	0.157238	1.52792	1.67517	0.065692	1.28213
354	15.55	15.81	29.6	18.28	12.14	A0A0E0FR17	Zeta-carotene desaturase OS=Oryza nivara PE=3 SV=1	ORYNI	10	0.927793	0.383219	1.94308	0.968062	0.414121	1.75672	0.99205	0.0469345	1.33235	1.46714	0.67226	1.66937
356	15.47	15.55	19.83	11.83	11.09	Q10MJ1	Probable glutamyl endopeptidase, chloroplastic OS=Oryza sativa subsp. japonica GN=GEP PE=2 SV=1	ORYSJ	8	1.1234	0.707732	1.51474	1.02742	0.217231	1.28866	0.87628	0.444681	1.61932	1.37977	0.87402	1.61963
357	15.45	16.16	50.36	36.13	27.01	Q84M35	40S ribosomal protein S2, putative, expressed OS=Oryza sativa subsp. japonica GN=LOC_Os03g59310 PE=2 SV=1	ORYSJ	10	1.19968	0.983757	1.57861	1.333	0.465057	1.39333	0.819172	0.417569	1.30368	1.3138	0.940821	1.54019
358	15.45	15.67	28.11	27.19	24.19	Q69UF2	Os06g0594100 protein OS=Oryza sativa subsp. japonica GN=P0652A05.9-1 PE=2 SV=1	ORYSJ	9	1.02575	0.404925	1.61637	1.09698	0.722755	1.81555	0.68689	0.456776	1.28995	1.26832	0.4946	1.20303
359	15.44	15.45	27.12	18.47	15.81	I1PC51	Uncharacterized protein OS=Oryza glaberrima PE=4 SV=1	ORYGL	12	1.68863	0.0692191	1.45692	3.59494	0.00121358	1.53965	0.901279	0.204738	1.4134	2.51583	0.00357792	1.37192
360	15.43	15.62	69.8	57.05	52.35	I1R3L2	Uncharacterized protein OS=Oryza glaberrima PE=3 SV=1	ORYGL	11	1.31143	0.680807	1.64811	1.54725	0.090711	1.38016	0.888304	0.0859369	1.24463	1.38092	0.799368	1.39988
361	15.41	15.41	55.56	45.19	45.19	I1R1E2	Uncharacterized protein OS=Oryza glaberrima PE=4 SV=1	ORYGL	10	1.42631			2.85332			0.592421			1.4455
362	15.38	15.42	47.92	35.83	34.17	Q6ZG90	ATP synthase OS=Oryza sativa subsp. japonica GN=Os02g0131300 PE=2 SV=1	ORYSJ	11	1.47379	0.232616	1.44982	1.46656	0.0232209	1.18372	0.846749	0.224817	1.27367	1.50973	0.378277	1.37667
363	15.38	15.38	20.41	11.32	9.888	A3BVI9	Uncharacterized protein OS=Oryza sativa subsp. japonica GN=OsJ_28200 PE=3 SV=1	ORYSJ	8	1.18994	0.953229	1.67909	0.922808	0.324329	1.82069	0.742574	0.994378	2.36185	1.23221	0.770476	1.93155
364	15.36	15.52	18.67	12.85	9.337	A0A0E0HNE8	Probable alanine--tRNA ligase, chloroplastic OS=Oryza nivara PE=3 SV=1	ORYNI	8	1.12336	0.507702	1.25486	1.12097	0.492349	1.20691	0.723804	0.895439	1.46562	1.39094	0.81627	1.48449
365	15.32	15.8	28.99	20.53	19.57	Q6Z744	Dihydropyrimidine dehydrogenase OS=Oryza sativa subsp. japonica GN=Os02g0736400 PE=2 SV=1	ORYSJ	10	1.36061	0.0868912	1.15666	1.34009	0.193524	1.21881	0.930323	0.0420799	1.24184	1.37527	0.71064	1.21501
366	15.25	31.71	28.46	18.57	18.06	A0A0E0JCT9	Plasma membrane ATPase OS=Oryza nivara PE=3 SV=1	ORYNI	18	1.19754	0.973948	1.57465	1.11319	0.619871	1.38628	0.937377	0.337639	1.7701	1.38512	0.781338	1.39714
367	15.23	15.64	34.68	29.36	25.5	A0A0E0NK25	Uncharacterized protein OS=Oryza rufipogon PE=4 SV=1	ORYRU	10	1.59528	0.201888	1.73064	0.983636	0.286825	1.59994	0.778725	0.821147	1.90663	1.31359	0.919802	1.54322
368	15.18	15.24	22.49	13.9	11.75	Q2QX58	AMP-binding enzyme family protein, expressed OS=Oryza sativa subsp. japonica GN=LOC_Os12g07110 PE=2 SV=1	ORYSJ	7	1.12416	0.662656	1.44732	1.07011	0.18782	1.19187	1.05721	0.0112895	1.27306	1.25308	0.314017	1.14828
369	15.16	15.19	25.41	20.79	19.97	B8AM29	Putative uncharacterized protein OS=Oryza sativa subsp. indica GN=OsI_11123 PE=3 SV=1	ORYSI	10	1.23779	0.791244	1.26135	1.19198	0.989747	1.25215	0.848276	0.0910315	1.17786	1.28632	0.699582	1.23506
370	15.14	15.3	78.82	54.68	54.68	Q10T66	Expressed protein OS=Oryza sativa subsp. japonica GN=Os03g0100200 PE=2 SV=1	ORYSJ	11	1.32171	0.295002	1.21349	1.11092	0.588478	1.33449	0.740954	0.997513	1.23602	1.31065	0.873047	1.27746
371	15.12	15.2	40.83	27.38	25.92	I1PS34	Uncharacterized protein OS=Oryza glaberrima PE=3 SV=1	ORYGL	10	1.34907	0.130677	1.17464	1.92314	0.0243372	1.47236	0.801697	0.531446	1.35338	1.85014	0.0268773	1.31226
372	15.08	15.17	26.38	10.03	9.228	Q69V60	Os06g0608300 protein OS=Oryza sativa subsp. japonica GN=Os06g0608300 PE=2 SV=1	ORYSJ	8	1.17842	0.868169	1.35565	1.17073	0.88658	1.30651	0.791223	0.720174	1.51893	1.46099	0.287999	1.20692
373	15.08	15.09	57.86	42.86	33.21	B8B098	Putative uncharacterized protein OS=Oryza sativa subsp. indica GN=OsI_20774 PE=4 SV=1	ORYSI	9	1.26654	0.691361	1.38373	1.32481	0.251788	1.24828	0.818178	0.511072	1.46681	1.20498	0.185419	1.19232
374	15.04	15.05	32.14	21.21	17.41	Q2QPD4	Os12g0533700 protein OS=Oryza sativa subsp. japonica GN=Os12g0533700 PE=4 SV=1	ORYSJ	10	0.948088	0.198312	1.49011	0.978204	0.224963	1.41766	0.86442	0.0823537	1.19747	1.22252	0.325353	1.21413
375	15.03	15.03	43.4	33.65	27.99	Q9FTN6	Os01g0106300 protein OS=Oryza sativa subsp. japonica GN=Os01g0106300 PE=2 SV=1	ORYSJ	9	1.32911	0.68679	1.76384	1.205	0.967306	2.00288	1.09311	0.100771	1.63463	1.55277	0.55542	1.81701
376	15.02	15.02	37.58	31.99	30.12	A0A0E0QB76	Uncharacterized protein OS=Oryza rufipogon PE=3 SV=1	ORYRU	12	1.27167	0.774288	2.03242	1.39565	0.223041	1.47997	0.67626	0.710936	2.50357	0.915878	0.350394	3.80895
378	15.01	15.01	34.08	22.85	19.85	Q6YUK5	T-complex protein 1 subunit delta OS=Oryza sativa subsp. japonica GN=Os02g0332200 PE=2 SV=1	ORYSJ	8	1.17591	0.956545	3.19852	1.31678	0.691571	1.92714	0.828746	0.564035	1.64245	1.03645	0.329278	1.8776
377	15.01	15.06	63.83	45.21	40.43	B9FF36	Uncharacterized protein OS=Oryza sativa subsp. japonica GN=OsJ_14740 PE=3 SV=1	ORYSJ	12	1.19572	0.925483	1.21925	1.24843	0.631212	1.27028	0.825493	0.219646	1.21964	1.35241	0.860295	1.21789
379	15	15.1	26.95	15.42	14.17	A0A0E0KKK6	Mitochondrial Rho GTPase OS=Oryza punctata PE=3 SV=1	ORYPU	7	1.29789	0.734722	1.61853	1.1333	0.704332	1.32867	0.654301	0.652079	1.82561	1.36817	0.89323	1.52591
380	14.97	15.03	42.15	27.82	22.04	Q5JK67	Os01g0958100 protein OS=Oryza sativa subsp. japonica GN=OJ1294_F06.26-1 PE=2 SV=1	ORYSJ	8	1.20827	0.989104	1.61349	0.910584	0.244874	1.64766	0.858069	0.509383	1.64912	1.28981	0.855139	1.51333
381	14.96	15.25	26.12	12.94	10.76	B9F767	Uncharacterized protein OS=Oryza sativa subsp. japonica GN=OsJ_10236 PE=4 SV=1	ORYSJ	7	1.23993	0.889674	1.6254	1.15304	0.840231	1.44982	0.828562	0.324481	1.2911	1.06486	0.237546	1.52105
382	14.96	14.96	31.44	23.88	21.75	A0A0E0REP3	Uncharacterized protein OS=Oryza rufipogon PE=4 SV=1	ORYRU	8	1.2062	0.992245	1.31999	1.13664	0.767582	1.44215	0.877509	0.14678	1.28259	1.18536	0.506697	1.50343
383	14.88	15.07	26.58	16.7	16.7	Q9S7C5	Phosphatase 2A regulatory A subunit OS=Oryza sativa GN=RPA PE=2 SV=1	ORYSA	10	1.5029	0.408009	1.94353	1.41099	0.120186	1.27059	0.712881	0.605425	1.20934	1.31891	0.951521	1.59497
384	14.88	14.88	86.34	67.08	67.08	I3QD83	Glycin-rich RNA binding protein OS=Oryza sativa PE=2 SV=1	ORYSA	9	1.23483			1.41428			0.782665			1.16315
385	14.81	16.99	34.68	22.64	16.33	A0A0E0QCR5	Peroxidase OS=Oryza rufipogon PE=3 SV=1	ORYRU	16	0.90877	0.371222	2.88947	1.1003	0.862018	5.58617	0.973013	0.509755	4.37283	1.85945	0.490729	5.52972
386	14.77	14.82	17.02	10.04	9.109	A0A0E0NBH2	Uncharacterized protein OS=Oryza rufipogon PE=4 SV=1	ORYRU	7	1.37275	0.778865	97.4624	1.59874	0.752661	9442.23	0.653374	0.90283	31765.5	1.0859	0.808366	4453.23
387	14.73	17.49	56	45.2	33.2	Q75M32	Peptidyl-prolyl cis-trans isomerase OS=Oryza sativa subsp. japonica GN=Os05g0103200 PE=2 SV=1	ORYSJ	11	1.06025	0.289951	1.30938	1.18786	0.978604	1.21272	0.850611	0.555171	1.71903	1.44264	0.570208	1.37867
388	14.72	14.82	21.81	10.79	8.696	Q5ZA32	Os06g0300800 protein OS=Oryza sativa subsp. japonica GN=P0501G08.38-1 PE=4 SV=1	ORYSJ	10	1.15555	0.859657	1.73955	1.14138	0.930586	3.10973	0.886611	0.215172	1.37362	1.32036	0.932073	1.30881
389	14.68	14.96	28.47	16	13.18	A0A0E0GKB1	Uncharacterized protein OS=Oryza nivara PE=3 SV=1	ORYNI	8	1.10403	0.700931	1.69975	0.987551	0.358224	1.58354	0.844481	0.187678	1.24079	1.22152	0.69502	1.68352
390	14.64	14.75	34.04	20.72	18.18	A0A0P0VNK1	Os02g0708100 protein OS=Oryza sativa subsp. japonica GN=Os02g0708100 PE=3 SV=1	ORYSJ	9	1.1395	0.568354	1.24638	1.15527	0.659874	1.1671	0.957313	0.0897205	1.36094	1.46088	0.51303	1.36835
391	14.63	14.76	36.59	30.43	28.26	A0A0E0IM33	Proteasome subunit beta type OS=Oryza nivara PE=3 SV=1	ORYNI	9	1.36461	0.380325	1.39503	1.67959	0.00672257	1.22019	0.817005	0.233701	1.2045	1.31241	0.835483	1.2043
392	14.61	15.11	24.75	17.17	16.33	Q6YZH8	Os08g0559600 protein OS=Oryza sativa subsp. japonica GN=Os08g0559600 PE=2 SV=1	ORYSJ	9	1.21936	0.966279	1.91099	1.24429	0.852835	1.72153	0.961169	0.0793718	1.3503	1.34655	0.96376	1.64136
393	14.59	15.64	17.76	7.593	6.644	Q5Z4E0	Os06g0305200 protein OS=Oryza sativa subsp. japonica GN=Os06g0305200 PE=4 SV=1	ORYSJ	8	1.22619	0.940589	1.71326	1.13449	0.859863	1.86254	0.658807	0.539224	1.53653	1.21892	0.587109	1.45187
394	14.58	15.04	34.12	23.18	16.09	Q8GZY2	Putative 50S ribosomal protein L10 OS=Oryza sativa subsp. japonica GN=OSJNBa0013D02.20 PE=3 SV=1	ORYSJ	7	1.24378	0.856038	1.47948	1.06038	0.371472	1.32562	0.77926	0.822873	1.65759	1.06246	0.353219	1.70123
395	14.57	14.74	53.96	49.64	43.17	I1PA15	Uncharacterized protein OS=Oryza glaberrima PE=4 SV=1	ORYGL	7	1.17066	0.88793	1.64665	1.69504	0.0678075	1.47859	0.768493	0.914131	2.30239	1.38172	0.808511	1.43147
396	14.57	14.59	23.95	15.73	15.73	A0A0E0QVG5	Uncharacterized protein OS=Oryza rufipogon PE=4 SV=1	ORYRU	13	0.93772	0.439987	2.25309	1.18801	0.994912	2.33675	0.841659	0.347127	1.39529	1.41733	0.841406	2.2134
398	14.54	14.54	33.82	22.13	17.54	Q60E66	Os05g0387200 protein OS=Oryza sativa subsp. japonica GN=Os05g0387200 PE=2 SV=1	ORYSJ	9	0.967015	0.449774	1.89286	0.840543	0.180724	1.72869	0.790863	0.84244	2.08613	1.13697	0.495163	1.67213
397	14.54	14.6	37.63	18.09	18.09	Q2QVC1	Argininosuccinate synthase, chloroplast, putative, expressed OS=Oryza sativa subsp. japonica GN=Os12g0235800 PE=3 SV=1	ORYSJ	9	1.09795	0.209317	1.16811	1.11624	0.345256	1.15746	0.827973	0.137787	1.1672	1.49449	0.0876065	1.1442
399	14.49	14.49	61.11	47.98	36.87	A0A0E0LQP3	Uncharacterized protein OS=Oryza punctata PE=4 SV=1	ORYPU	8	1.33233	0.668139	1.67119	1.34315	0.476746	1.4443	0.779102	0.652854	1.27829	1.37349	0.81821	1.32794
400	14.48	14.49	30.79	20.44	18.53	Q0DJZ7	Os05g0209600 protein (Fragment) OS=Oryza sativa subsp. japonica GN=Os05g0209600 PE=4 SV=1	ORYSJ	9	1.19536	0.949676	1.38494	1.26154	0.689996	1.45522	1.02425	0.00909973	1.20945	1.90546	0.0903606	1.56199
401	14.45	14.62	33.33	23.9	20.13	A0A0E0JBN1	Uncharacterized protein OS=Oryza nivara PE=3 SV=1	ORYNI	11	1.20357	0.995353	1.59323	1.26664	0.816655	2.00437	0.779208	0.773978	1.57996	1.41668	0.537984	1.28428
402	14.43	14.52	45.65	36.09	30.43	Q8SA35	Os01g0659200 protein OS=Oryza sativa subsp. japonica GN=Os01g0659200 PE=2 SV=1	ORYSJ	11	1.08927	0.457326	1.36431	1.26653	0.65637	1.38244	0.82891	0.291339	1.26858	1.44398	0.450356	1.27337
403	14.41	14.41	43.93	36.72	32.13	Q10QU9	40S ribosomal protein SA OS=Oryza sativa subsp. japonica GN=Os03g0182600 PE=2 SV=1	ORYSJ	9	1.37667	0.450202	1.4979	1.24272	0.799025	1.48416	1.00718	0.139192	1.55446	1.25402	0.700358	1.45013
404	14.39	14.45	21.38	10.8	8.575	A0A0E0NAV0	Uncharacterized protein OS=Oryza rufipogon PE=3 SV=1	ORYRU	9	0.898283			1.10313			1.01719			1.35331
405	14.38	14.63	55.76	40.61	33.33	Q10LV7	Os03g0333400 protein OS=Oryza sativa subsp. japonica GN=Os03g0333400 PE=3 SV=1	ORYSJ	13	1.19348	0.920898	1.3216	1.357	0.329354	1.4313	0.819294	0.374304	1.36073	1.49087	0.292016	1.32135
406	14.36	14.92	46.46	30.31	30.31	A2YM28	Thiamine thiazole synthase, chloroplastic OS=Oryza sativa subsp. indica GN=THI1 PE=3 SV=1	ORYSI	12	0.546478	0.0301579	1.9098	0.689029	0.0980536	2.0805	0.398148	0.0648234	1.9974	1.01057	0.09837	1.45048
407	14.34	19.51	33.87	20.06	15.57	A0A0E0REJ0	Uncharacterized protein OS=Oryza rufipogon PE=3 SV=1	ORYRU	11	1.14107	0.523557	1.2716	1.15449	0.875748	1.77558	0.80355	0.377573	1.28493	1.43712	0.641852	1.58852
408	14.34	15.06	26.43	21.1	17.95	Q5W676	Hexokinase-5 OS=Oryza sativa subsp. japonica GN=HXK5 PE=2 SV=1	ORYSJ	7	1.00558	0.0671093	1.22062	1.24941	0.815906	1.65909	0.779436	0.725759	1.42299	1.35059	0.898396	1.27903
409	14.32	14.32	30.28	22.54	18.31	Q8LMR0	Phosphoserine aminotransferase OS=Oryza sativa subsp. japonica GN=OJ1134F05.4 PE=2 SV=1	ORYSJ	10	1.36664	0.263681	1.27796	1.41052	0.0191922	1.14169	0.837835	0.321178	1.32152	1.39315	0.618981	1.22081
410	14.26	16.52	27.99	11.83	10.12	I1PP90	Uncharacterized protein OS=Oryza glaberrima PE=4 SV=1	ORYGL	9	1.0711	0.542227	1.54401	1.05759	0.54789	1.55798	0.98147	0.141534	1.49435	1.3929	0.84472	1.66293
411	14.25	14.25	67.15	39.71	39.71	Q6H667	Os02g0643500 protein OS=Oryza sativa subsp. japonica GN=Os02g0643500 PE=2 SV=1	ORYSJ	14	1.34391	0.266099	1.2647	1.09697	0.729974	1.84659	0.863899	0.54581	1.91121	1.36982	0.916129	1.95121
413	14.23	14.45	56.32	40.43	36.1	Q53N80	Os11g0242400 protein OS=Oryza sativa subsp. japonica GN=Os11g0242400 PE=2 SV=1	ORYSJ	9	1.12934	0.553059	1.2784	0.988274	0.474687	1.79111	0.827741	0.599932	1.61316	1.30028	0.824179	1.2935
412	14.23	14.7	22.36	18.35	15.61	A3C1M3	Uncharacterized protein OS=Oryza sativa subsp. japonica GN=OsJ_30388 PE=4 SV=1	ORYSJ	8	1.10324	0.518155	1.36893	1.03431	0.315655	1.36936	0.719043	0.924921	2.09656	1.20064	0.631782	1.66245
414	14.18	14.25	70.18	49.71	45.61	Q53RP2	Remorin, C-terminal region family protein, expressed OS=Oryza sativa subsp. japonica GN=LOC_Os10g36000 PE=4 SV=1	ORYSJ	10	1.01964	0.167168	1.30424	1.03316	0.656478	2.16238	0.750943	0.864031	1.21544	1.29335	0.855427	1.50389
415	14.17	14.18	21.32	14.86	13.62	A0A0E0NBX5	Uncharacterized protein OS=Oryza rufipogon PE=4 SV=1	ORYRU	7	1.11313	0.64746	1.49565	1.41189	0.336248	1.49091	0.668981	0.599017	1.56726	1.15919	0.417569	1.48217
416	14.14	14.21	41.38	33.62	31.32	A0A0E0N1K8	Uncharacterized protein OS=Oryza rufipogon PE=3 SV=1	ORYRU	12	1.63725	0.0225307	1.26586	3.76896	0.00294748	1.64017	0.714324	0.74442	1.33446	1.79242	0.177505	1.65293
417	14.08	14.15	56.59	48.45	42.25	Q259D7	H0801D08.15 protein OS=Oryza sativa GN=H0801D08.15 PE=4 SV=1	ORYSA	13	2.14211	0.0137162	1.50494	1.2243	0.887771	1.5929	1.62368	0.00941652	1.6669	1.76892	0.124587	1.47347
419	14.07	14.12	52.19	37.59	34.31	A2Z0D1	Putative uncharacterized protein OS=Oryza sativa subsp. indica GN=OsI_31052 PE=4 SV=1	ORYSI	8	1.12945	0.69292	1.48711	1.28366	0.607275	1.42416	0.961632	0.0126998	1.19343	1.45594	0.237264	1.18354
418	14.07	14.33	17.56	7.137	6.496	A0A0E0G0D5	Eukaryotic translation initiation factor 3 subunit C OS=Oryza nivara PE=3 SV=1	ORYNI	7	0.976264	0.54423	2.29727	1.014	0.252813	1.37612	0.825553	0.593501	1.63098	1.2549	0.847656	2.16076
420	14.06	14.69	40.72	23	20.68	Q5JK78	Os01g0550100 protein OS=Oryza sativa subsp. japonica GN=Os01g0550100 PE=2 SV=1	ORYSJ	7	1.34441	0.609704	1.7338	0.993597	0.53603	2.10057	0.714872	0.78831	1.41021	1.37665	0.760645	1.31271
421	14.03	14.03	33.86	20.47	17.32	B8B9N6	Putative uncharacterized protein OS=Oryza sativa subsp. indica GN=OsI_30253 PE=4 SV=1	ORYSI	8	1.0756	0.392393	1.57025	1.3793	0.298133	1.57555	0.961217	0.131179	1.57111	1.49012	0.398265	1.56675
422	14.02	14.14	37.8	27.24	27.24	I1P873	Proteasome subunit alpha type OS=Oryza glaberrima PE=3 SV=1	ORYGL	7	1.14005	0.826465	1.84965	1.50605	0.0842758	1.32474	0.871384	0.607274	2.14278	1.60947	0.587061	2.30324
423	14	14.17	28.66	19.57	18.58	A0A0E0LR90	Uncharacterized protein OS=Oryza punctata PE=4 SV=1	ORYPU	7	1.55164	0.0724202	1.32901	1.17835	0.930841	1.31906	0.771498	0.569208	1.17983	1.52666	0.475441	1.54547
424	13.97	15.71	13.45	6.806	4.83	A0A0E0GNH0	Uncharacterized protein OS=Oryza nivara PE=4 SV=1	ORYNI	8	1.443	0.500709	1.89526	1.39323	0.501181	1.74726	0.666672	0.920253	13.1049	1.55591	0.879751	12.1011
425	13.92	13.92	22.83	13.75	11.35	Q6YY47	Os02g0588500 protein OS=Oryza sativa subsp. japonica GN=Os02g0588500 PE=4 SV=1	ORYSJ	7	1.2934	0.539276	1.29062	1.4753	0.144374	1.35766	0.799976	0.355612	1.19836	1.47981	0.246077	1.21173
426	13.9	14.99	33.09	20.84	16.64	A0A0E0MG56	Glutamyl-tRNA(Gln) amidotransferase subunit B, chloroplastic/mitochondrial OS=Oryza punctata GN=GATB PE=3 SV=1	ORYPU	8	1.2155	0.92782	1.25699	1.28947	0.589233	1.40887	0.738117	0.955701	1.16173	1.12413	0.212637	1.3492
428	13.89	13.98	21.82	16.82	14.85	Q0DG76	Os05g0549100 protein OS=Oryza sativa subsp. japonica GN=Os05g0549100 PE=3 SV=1	ORYSJ	7	1.08419	0.450356	1.37688	1.04173	0.126822	1.20243	0.789706	0.760898	1.63521	1.18097	0.426258	1.41623
427	13.89	14.06	35.5	22.73	22.73	A0A0E0M2F9	Uncharacterized protein OS=Oryza punctata PE=3 SV=1	ORYPU	8	1.18602	0.932016	1.54125	0.989964	0.108829	1.27548	0.865155	0.163309	1.27022	1.16043	0.631158	1.95851
429	13.87	13.88	33.15	27.02	27.02	Q65XA1	Os05g0116000 protein OS=Oryza sativa subsp. japonica GN=Os05g0116000 PE=2 SV=1	ORYSJ	9	1.22892	0.891091	1.39088	1.50982	0.0437651	1.25721	0.883856	0.332198	1.49339	1.33229	0.989807	1.14959
430	13.87	13.87	62.84	42.57	42.57	A0A0N7KGJ7	Os03g0139100 protein (Fragment) OS=Oryza sativa subsp. japonica GN=Os03g0139100 PE=3 SV=1	ORYSJ	9	1.23578	0.701602	1.16698	1.29998	0.53659	1.38901	0.91181	0.192698	1.41417	1.31459	0.92736	1.43973
431	13.85	13.93	26.05	17	11.7	I1NQP9	Uncharacterized protein OS=Oryza glaberrima PE=4 SV=1	ORYGL	8	1.11257	0.637984	1.48219	1.06957	0.316316	1.27094	0.785599	0.691984	1.41337	1.15469	0.199751	1.27676
432	13.83	16.3	50.17	41.58	26.12	Q0J3W2	L-ascorbate peroxidase OS=Oryza sativa subsp. japonica GN=Os08g0549100 PE=2 SV=1	ORYSJ	8	1.0762	0.43935	1.37703	1.1034	0.551706	1.32569	0.745781	0.95642	1.31963	1.26985	0.838739	1.70758
434	13.82	13.86	23.24	14.11	11	Q6Z4C0	Os07g0510400 protein OS=Oryza sativa subsp. japonica GN=Os07g0510400 PE=2 SV=1	ORYSJ	8	2.01077	0.744249	4494708	2.64246	0.382193	1028.98	0.747006	0.983525	62.4511	0.864138	0.633459	4862.61
433	13.82	14.44	44.94	34.83	28.84	A0A0E0LM78	Uncharacterized protein OS=Oryza punctata PE=3 SV=1	ORYPU	8	1.24298	0.853763	1.55336	1.11092	0.836151	2.38708	0.92292	0.625459	3.17779	1.3334	1	2.0853
435	13.81	13.81	22.55	20.27	18	A0A0E0NQR2	Uncharacterized protein OS=Oryza rufipogon PE=3 SV=1	ORYRU	10	1.10537	0.519823	1.45801	0.832427	0.146115	1.79224	0.856065	0.156868	1.27769	0.980013	0.0284061	1.2792
436	13.78	13.87	27.79	16.06	12.71	Q6YPF2	Os08g0120500 protein OS=Oryza sativa subsp. japonica GN=Os08g0120500 PE=4 SV=1	ORYSJ	7	1.3922	0.596556	1.93078	1.3473	0.41043	1.4253	1.02646	0.00312076	1.1705	1.32044	0.944918	1.41071
437	13.77	14.01	25.03	12.27	9.512	A0A0E0HUX3	Uncharacterized protein OS=Oryza nivara PE=4 SV=1	ORYNI	8	0.866239	0.202905	3.98785	0.936633	0.318153	5.27867	0.80703	0.901771	1098.62	1.72632	0.464058	18.7447
438	13.74	16.16	19.45	11.94	7.989	B9GBE8	Uncharacterized protein OS=Oryza sativa subsp. japonica GN=OsJ_34931 PE=3 SV=1	ORYSJ	8	1.18242	0.96226	2.3928	1.28186	0.81433	1.9972	0.721481	0.89549	1.55428	1.23346	0.820348	2.12376
439	13.74	13.87	26.45	16.94	11.85	B8AFN7	Putative uncharacterized protein OS=Oryza sativa subsp. indica GN=OsI_06722 PE=3 SV=1	ORYSI	8	1.39722	0.364623	1.44727	1.90829	0.0314054	1.5117	0.837792	0.443529	1.44394	1.87935	0.0151655	1.28367
440	13.74	13.78	41.06	23.18	23.18	A0A0E0QYQ4	Uncharacterized protein OS=Oryza rufipogon PE=4 SV=1	ORYRU	9	1.10184	0.657217	2.10654	0.850076	0.129083	1.78286	0.775627	0.783752	1.88175	1.34565	0.947481	1.70238
441	13.73	13.83	42.69	35.38	27.78	Q6AVZ8	Peroxidase OS=Oryza sativa subsp. japonica GN=prx65 PE=2 SV=1	ORYSJ	8	1.32955	0.501156	3.51208	1.41882	0.686723	64.0092	0.8307	0.512466	4.54724	1.27867	0.745131	3.51396
442	13.69	14.61	23.73	16.19	12.36	Q9FPE6	Alpha-1,4 glucan phosphorylase (Fragment) OS=Oryza sativa PE=2 SV=1	ORYSA	8	1.0118	0.324723	1.46776	1.01018	0.560907	1.86685	0.953748	0.0484012	1.28465	1.32528	0.963678	1.34646
443	13.68	13.98	31.02	21.39	16.58	Q94CN9	Dihydrolipoyl dehydrogenase OS=Oryza sativa subsp. japonica GN=Os01g0337900 PE=2 SV=1	ORYSJ	8	1.45503	0.181641	1.41427	1.21224	0.929981	1.82953	0.949856	0.0461266	1.27201	1.42261	0.669076	1.54777
444	13.66	13.92	15.98	7.63	6.643	A0A0E0MMI1	Uncharacterized protein OS=Oryza punctata PE=3 SV=1	ORYPU	7	1.09912	0.709784	1.82047	1.44192	0.431898	1.78	0.746673	0.92067	1.21632	1.44331	0.547565	1.37177
445	13.63	13.75	55.82	34.54	31.33	Q6F321	Proteasome subunit alpha type OS=Oryza sativa subsp. japonica GN=Os05g0490800 PE=2 SV=1	ORYSJ	7	1.48131	0.569985	26.4807	1.23343	0.89314	14.2622	0.9661	0.227016	3.51569	1.02083	0.225682	3.51137
446	13.62	14.01	11.68	4.967	4.512	A0A0E0N9B7	Uncharacterized protein OS=Oryza rufipogon PE=4 SV=1	ORYRU	8	0.945923	0.0111201	1.18204	1.3215	0.580854	1.53209	0.78575	0.533467	1.23742	1.19446	0.628289	1.67181
447	13.59	13.64	34.93	20.27	18.13	B9F9B5	Uncharacterized protein OS=Oryza sativa subsp. japonica GN=OsJ_11458 PE=4 SV=1	ORYSJ	9	1.09218	0.548512	1.43524	1.01766	0.41121	1.51768	0.724086	0.962127	2.91636	1.16775	0.584736	1.71095
448	13.54	13.63	27.88	23.04	17.97	Q7XTB1	Eukaryotic translation initiation factor 3 subunit M OS=Oryza sativa subsp. japonica GN=OSJNBa0094O15.2 PE=3 SV=2	ORYSJ	7	1.33566	0.660747	1.7659	1.22147	0.812995	1.3034	0.728457	0.985679	9.76754	1.13287	0.418366	1.60829
449	13.52	13.7	42.62	27.87	27.87	Q7XUV4	OSJNBa0072F16.12 protein OS=Oryza sativa subsp. japonica GN=Os04g0461100 PE=2 SV=2	ORYSJ	12	1.14922	0.875567	2.19462	1.07868	0.49871	1.44543	0.779617	0.86483	2.18698	1.14265	0.127318	1.25004
450	13.52	13.52	44.95	26.48	26.48	Q6Z6B5	Os02g0328300 protein OS=Oryza sativa subsp. japonica GN=Os02g0328300 PE=2 SV=1	ORYSJ	10	1.0842	0.412493	1.33154	1.12929	0.644049	1.29501	0.80449	0.34383	1.21207	1.1967	0.458234	1.38506
451	13.5	13.93	23.97	17.15	15.29	A0A0E0M777	Uncharacterized protein OS=Oryza punctata PE=4 SV=1	ORYPU	6	1.45986	0.0373954	1.1918	1.87011	0.00081019	1.17527	0.934156	0.0619516	1.28271	1.68376	0.0285995	1.2178
452	13.47	14.36	25.08	12.54	11.07	A0A0E0IWR8	Eukaryotic translation initiation factor 3 subunit B OS=Oryza nivara PE=3 SV=1	ORYNI	8	1.11731	0.356024	1.1978	1.29202	0.424907	1.25672	0.924756	0.0836437	1.29734	1.62025	0.0592591	1.22743
453	13.46	13.46	39.05	25.71	22.22	Q5ZDI7	Os01g0617900 protein OS=Oryza sativa subsp. japonica GN=P0686E09.32-1 PE=2 SV=1	ORYSJ	10	1.03012	0.259173	1.37233	1.20305	0.946674	1.46853	0.806232	0.253374	1.18389	1.4087	0.43804	1.18273
454	13.44	13.61	28.73	19.09	17.01	A2YP98	Putative uncharacterized protein OS=Oryza sativa subsp. indica GN=OsI_27090 PE=4 SV=1	ORYSI	8	1.17748	0.861199	1.36043	1.1601	0.917894	1.80096	0.789205	0.742052	1.56807	1.41462	0.810912	1.78457
455	13.43	13.5	42.32	31.03	31.03	A0A0E0QDY5	60S acidic ribosomal protein P0 OS=Oryza rufipogon PE=3 SV=1	ORYRU	9	0.948672			1.01854			0.804051			1.26076
458	13.39	13.39	37.97	28.16	23.73	Q7XBY4	Mitochondrial carnitine/acylcarnitine carrier, putative, expressed OS=Oryza sativa subsp. japonica GN=LOC_Os10g42299 PE=2 SV=1	ORYSJ	8	0.99922	0.269112	1.45653	1.07672	0.48155	1.38767	1.02014	0.110808	1.52042	1.32713	0.965176	1.2852
456	13.39	13.65	30.65	21.5	16.26	Q6ASR1	Chaperonin protein OS=Oryza sativa subsp. japonica GN=Os05g0147400 PE=2 SV=1	ORYSJ	7	1.1737	0.68815	1.15346	1.20654	0.909582	1.29643	0.808493	0.553054	1.37892	1.35194	0.946373	1.57337
457	13.39	13.41	38.19	29.13	29.13	Q53PA7	2-oxoglutarate/malate translocator (Clone OMT103), mitochondrial membrane-proso millet OS=Oryza sativa subsp. japonica GN=Os11g0432400 PE=2 SV=1	ORYSJ	10	1.18911	0.865324	1.25392	1.07661	0.301734	1.29316	0.866969	0.114748	1.25506	1.28176	0.619814	1.25569
459	13.38	13.55	33.04	17.5	14.64	Q653F6	Putative t-complex protein 1 theta chain OS=Oryza sativa subsp. japonica GN=OsJ_22426 PE=3 SV=1	ORYSJ	8	1.28947	0.786031	1.79546	1.24677	0.819458	1.60661	1.15996	0.0114323	1.35697	1.79392	0.105351	1.46379
461	13.36	13.53	62.83	30.97	30.97	Q10L93	50S ribosomal protein L6, putative, expressed OS=Oryza sativa subsp. japonica GN=LOC_Os03g24020 PE=2 SV=1	ORYSJ	7	1.07498	0.176433	1.19978	1.04337	0.150097	1.21609	0.869892	0.243909	1.35582	1.36734	0.82394	1.30365
460	13.36	13.69	42.97	25.99	21.49	B8AGH9	Putative uncharacterized protein OS=Oryza sativa subsp. indica GN=OsI_05588 PE=4 SV=1	ORYSI	9	1.24317	0.775338	1.28381	1.12277	0.692832	1.39982	0.881727	0.0651546	1.20754	1.26629	0.586452	1.23867
463	13.35	13.35	58.8	51.07	39.48	Q2QND6	Os12g0569500 protein OS=Oryza sativa subsp. japonica GN=LOC_Os12g38170 PE=4 SV=1	ORYSJ	10	1.34931	0.679343	2.02703	2.26598	0.00196282	1.28127	0.664879	0.480163	1.47058	1.43233	0.45259	1.27023
462	13.35	27.84	75	68.36	56.64	Q0J5J5	G-box binding factor OS=Oryza sativa subsp. japonica GN=Os08g0430500 PE=2 SV=1	ORYSJ	23	1.29964	0.667367	1.53257	1.36706	0.359022	1.4222	0.849389	0.422729	1.4966	1.34648	0.965907	1.75315
464	13.34	13.34	15.97	12.8	12.8	B9F718	Uncharacterized protein OS=Oryza sativa subsp. japonica GN=OsJ_13175 PE=4 SV=1	ORYSJ	7	1.17904	0.9002	1.49879	1.16059	0.897251	1.58703	0.884989	0.293379	1.45956	1.51813	0.37787	1.39603
465	13.32	36.86	47.38	36	31.23	Q10NA9	70 kDa heat shock protein OS=Oryza sativa subsp. japonica GN=LOC_Os03g16860 PE=2 SV=1	ORYSJ	35	1.17391	0.944678	2.99639	1.66319	0.557621	5.04028	0.640552	0.605032	2.23202	1.61332	0.0864508	1.27256
466	13.3	15.37	42.09	37.71	33.33	A0A0E0PGQ0	Uncharacterized protein OS=Oryza rufipogon PE=4 SV=1	ORYRU	8	1.22663	0.926877	1.61294	1.207	0.858867	1.2084	0.70404	0.55416	1.22898	1.2856	0.645725	1.21141
467	13.27	13.34	31.35	20.31	17	Q7XRB6	OSJNBa0006B20.1 protein OS=Oryza sativa subsp. japonica GN=Os04g0435700 PE=2 SV=1	ORYSJ	10	1.29937	0.729861	1.66674	1.23445	0.79432	1.38491	0.757574	0.915414	1.64281	1.46713	0.532025	1.42332
468	13.25	13.99	28.19	15.88	12.08	Q5W730	Os05g0333500 protein OS=Oryza sativa subsp. japonica GN=Os05g0334000 PE=3 SV=1	ORYSJ	6	1.20831	0.99374	2.37408	0.777988	0.284295	2.42415	0.930834	0.10916	1.34626	1.4029	0.792538	1.57234
469	13.24	13.85	18.88	8.621	6.404	Q6H4V4	Os02g0167700 protein OS=Oryza sativa subsp. japonica GN=Os02g0167700 PE=2 SV=1	ORYSJ	7	1.13698	0.745594	1.54415	1.15669	0.872287	1.54883	1.03927	0.0416447	1.3768	1.46165	0.680309	1.71691
470	13.2	15.52	34.1	25.25	21.97	I1P540	Uncharacterized protein OS=Oryza glaberrima PE=4 SV=1	ORYGL	9	1.05925	0.466778	1.50025	1.13289	0.757801	1.45625	0.864102	0.475314	1.64067	1.15154	0.312235	1.38425
471	13.1	13.1	33.33	20.51	20.51	I1P439	Pyruvate dehydrogenase E1 component subunit alpha OS=Oryza glaberrima PE=4 SV=1	ORYGL	9	1.16897	0.898812	1.71914	1.28801	0.865007	2.87493	0.817793	0.53441	1.43079	1.43207	0.753388	1.67703
472	13.09	24.45	28.15	17.52	11.68	Q9FYX8	Phosphoenolpyruvate carboxylase OS=Oryza sativa subsp. japonica PE=2 SV=1	ORYSJ	16	1.60452	0.138897	1.50048	1.56156	0.2473	1.66262	0.849997	0.341915	1.37598	1.6727	0.178068	1.43081
473	13.06	13.48	21.43	12.49	7.883	I1NLZ1	Uncharacterized protein OS=Oryza glaberrima PE=4 SV=1	ORYGL	7	0.76633	0.277365	2.59778	1.21929	0.942591	2.25271	0.532755	0.277979	2.00651	1.31768	0.968254	2.06645
474	13.05	13.26	38.63	23.99	21.5	I1PV59	Uncharacterized protein OS=Oryza glaberrima PE=4 SV=1	ORYGL	7	1.70859	0.478373	3.09877	1.49577	0.241003	1.53632	0.74676	0.958911	1.4459	1.12667	0.469126	1.70482
475	13.03	14.25	25.48	12.82	12.82	Q75IZ9	Glucose-6-phosphate 1-dehydrogenase OS=Oryza sativa subsp. japonica GN=Os03g0412800 PE=3 SV=1	ORYSJ	7	0.810814	0.0992611	1.70513	0.905512	0.0623699	1.34978	0.842163	0.321608	1.41172	1.52411	0.729518	3.06778
476	13.01	13.67	32.96	17.36	15.45	I1Q7V9	Succinate dehydrogenase [ubiquinone] flavoprotein subunit, mitochondrial OS=Oryza glaberrima PE=3 SV=1	ORYGL	8	1.45055	0.30469	1.49894	1.62755	0.057891	1.38694	0.918865	0.0678866	1.26765	1.49604	0.375238	1.34207
477	12.99	15.41	20.42	11.18	7.455	I1NX33	Uncharacterized protein OS=Oryza glaberrima PE=4 SV=1	ORYGL	7	1.36906	0.703857	2.11259	1.39477	0.597222	1.94218	0.648782	0.525844	1.5855	1.65062	0.154137	1.36718
480	12.97	12.97	40	31.14	31.14	Q8LLN0	Papain family cysteine protease containing protein, expressed OS=Oryza sativa subsp. japonica GN=OSJNBa0032E21.07 PE=3 SV=1	ORYSJ	9	0.823469	0.293419	2.39693	1.69839	0.0225312	1.31409	0.549541	0.142778	1.57656	1.20862	0.421252	1.35597
479	12.97	13.04	52.03	34.32	27.31	Q6YZK5	Os08g0359000 protein OS=Oryza sativa subsp. japonica GN=Os08g0359000 PE=2 SV=1	ORYSJ	7	1.21469	0.972885	1.79862	1.07124	0.555965	1.53763	0.872041	0.63355	2.28668	1.22516	0.695682	1.69009
478	12.97	14.36	26.79	15.26	13.96	A0A0E0LKX0	Malic enzyme OS=Oryza punctata PE=3 SV=1	ORYPU	8	1.41261	0.521287	1.81019	1.36969	0.388948	1.46566	0.762148	0.809939	1.33495	1.7115	0.0356592	1.25224
481	12.94	13.43	17.84	9.154	7.648	A0A0E0H0D6	Uncharacterized protein OS=Oryza nivara PE=4 SV=1	ORYNI	6	1.01892	0.158542	1.2901	1.03517	0.0476544	1.14775	0.864857	0.289693	1.38607	1.37131	0.807159	1.30915
482	12.9	13	24.37	11.31	10.32	Q654U5	Os06g0247800 protein OS=Oryza sativa subsp. japonica GN=Os06g0247800 PE=2 SV=1	ORYSJ	9	1.47023	0.479548	2.70163	1.39277	0.807543	11.4132	0.923129	0.280699	1.9095	1.27049	0.844851	2.54824
484	12.89	12.96	41.71	28.44	24.64	Q84PA4	ATP synthase B chain, chloroplast, putative, expressed OS=Oryza sativa subsp. japonica GN=Os03g0278900 PE=2 SV=1	ORYSJ	9	1.0977	0.292826	1.22593	0.997257	0.119235	1.27443	0.835056	0.216119	1.24322	1.07622	0.071517	1.27321
483	12.89	13.51	26.92	14.2	9.674	B9FUP9	Uncharacterized protein OS=Oryza sativa subsp. japonica GN=OsJ_25466 PE=4 SV=1	ORYSJ	7	1.15273	0.800166	1.50486	1.43936	0.483609	1.8633	0.673372	0.678001	1.70745	1.23835	0.70023	1.56458
486	12.8	12.87	54.01	44.89	31.02	B8APA6	Ribulose-phosphate 3-epimerase OS=Oryza sativa subsp. indica GN=OsI_10180 PE=3 SV=1	ORYSI	8	1.00853	0.0796965	1.23529	0.943542	0.039022	1.23791	0.933279	0.115342	1.3768	1.25233	0.625167	1.38994
485	12.8	13.6	26.11	14.26	9.815	A0A0E0P7G3	Uncharacterized protein OS=Oryza rufipogon PE=4 SV=1	ORYRU	6	1.14661	0.797974	1.60249	1.20931	0.920075	1.46586	0.866767	0.326457	1.44986	1.50211	0.155519	1.20123
488	12.79	12.79	29.14	16.94	13.48	I1R6V5	Uncharacterized protein OS=Oryza glaberrima PE=3 SV=1	ORYGL	6	0.895606	0.0784587	1.41283	1.19292	0.985921	1.32859	0.943073	0.180513	1.4905	1.3941	0.833563	1.67806
487	12.79	13.69	15.57	4.693	3.882	A0A0E0P0K8	Uncharacterized protein OS=Oryza rufipogon PE=4 SV=1	ORYRU	8	0.966402	0.221027	1.46681	1.05336	0.437293	1.4122	0.817085	0.596549	1.50739	1.03062	0.410291	1.98094
489	12.78	12.78	24.96	20.47	18.49	B8A6Y6	Putative uncharacterized protein OS=Oryza sativa subsp. indica GN=OsI_04579 PE=4 SV=1	ORYSI	11	1.3458	0.455916	1.40469	1.26107	0.518385	1.22816	0.79218	0.665923	1.43623	1.27679	0.78675	1.45466
490	12.74	13.09	23.86	10.95	7.302	Q6ZL37	Os07g0575100 protein OS=Oryza sativa subsp. japonica GN=Os07g0575100 PE=4 SV=1	ORYSJ	8	1.5122	0.349921	1.73086	1.26676	0.653664	1.37997	0.99947	0.118233	1.4952	1.43597	0.605774	1.3956
491	12.72	15.56	40.56	26.46	25.16	Q94LR9	3-ketoacyl-CoA thiolase 2, peroxisomal, putative, expressed OS=Oryza sativa subsp. japonica GN=LOC_Os10g31950 PE=2 SV=1	ORYSJ	10	1.25322	0.856679	1.89144	1.54915	0.127456	1.4925	0.845686	0.406743	1.54956	1.731	0.31004	1.97683
493	12.72	12.75	35.18	29.92	25.21	Q75L45	Os05g0135800 protein OS=Oryza sativa subsp. japonica GN=Os05g0135800 PE=2 SV=1	ORYSJ	9	1.24152	0.933092	2.3968	1.37874	0.669468	2.30039	1.03427	0.0454735	1.38258	1.66159	0.204314	1.47371
494	12.72	12.72	34.47	25.26	18.42	B8BGQ8	Uncharacterized protein OS=Oryza sativa subsp. indica GN=OsI_33501 PE=4 SV=1	ORYSI	7	1.49815	0.408865	1.8233	1.18143	0.965951	1.52135	0.903092	0.283663	1.50969	1.40504	0.752197	1.47362
492	12.72	12.75	33.57	20.53	18.6	A0A0E0NMU0	Uncharacterized protein OS=Oryza rufipogon PE=4 SV=1	ORYRU	7	1.54997	0.249402	1.62159	1.44324	0.413699	1.68887	0.883132	0.614959	2.2037	1.41177	0.878776	2.35045
496	12.69	12.94	19.78	15.71	13.18	Q5ZE73	Putative calcium-dependent protein kinase OS=Oryza sativa subsp. japonica GN=P0501G01.10 PE=3 SV=1	ORYSJ	6	1.01744	0.411293	1.66869	1.14932	0.854661	1.64873	0.816458	0.523969	1.47315	1.6247	0.0415969	1.20372
495	12.69	13.01	22.46	12.29	10.93	A0A0E0P9U4	Zeaxanthin epoxidase, chloroplastic OS=Oryza rufipogon PE=4 SV=1	ORYRU	6	1.03683	0.334191	1.41903	1.16327	0.861547	1.36445	0.782824	0.730014	1.45338	1.06538	0.128899	1.36605
497	12.67	12.67	32.28	14.77	13.08	Q01N37	H0215A08.5 protein OS=Oryza sativa GN=H0215A08.5 PE=4 SV=1	ORYSA	6	0.856447	0.794381	45.3417	0.934364	0.857828	52.0504	0.748497	0.974961	2.64544	1.11276	0.661612	3.28474
498	12.64	12.66	28.38	22.71	17.9	Q076Q8	Oryzain alpha OS=Oryza sativa subsp. japonica PE=2 SV=1	ORYSJ	8	1.16854	0.884816	1.73324	1.83558	0.00963667	1.29474	0.682546	0.903	5.75499	1.79137	0.414083	2.46053
499	12.62	12.81	28.17	18.71	12.69	Q7XIK0	Os07g0565600 protein OS=Oryza sativa subsp. japonica GN=OJ1773_H01.112-1 PE=4 SV=1	ORYSJ	6	1.09335	0.661542	1.71069	1.21702	0.904404	1.56647	0.876047	0.438506	1.6697	1.62161	0.122996	1.31195
500	12.61	12.7	31.06	25.65	21.18	Q7X5X9	OSJNBa0027P08.4 protein OS=Oryza sativa subsp. japonica GN=Os04g0444600 PE=2 SV=2	ORYSJ	9	1.45635	0.2467	1.47442	1.36978	0.486507	1.66296	0.818536	0.665769	1.81397	1.23539	0.460065	1.29617
501	12.59	14.72	36.78	20.16	17.98	Q6YVI0	Os02g0704800 protein OS=Oryza sativa subsp. japonica GN=Os02g0704800 PE=2 SV=1	ORYSJ	11	1.2252	0.897441	1.64076	1.32347	0.325755	1.42326	0.779961	0.707181	1.66964	0.980856	0.079584	1.48701
502	12.58	12.68	42.98	34.21	31.29	A0A0E0MWI3	Peroxidase OS=Oryza rufipogon PE=3 SV=1	ORYRU	8	1.27415	0.676757	1.36698	1.40017	0.0469136	1.17256	1.03156	0.0595671	1.41839	1.76409	0.0769648	1.37888
503	12.55	13.6	22.46	7.938	5.169	B9G3I1	Uncharacterized protein OS=Oryza sativa subsp. japonica GN=OsJ_29312 PE=4 SV=1	ORYSJ	7	1.09874	0.695099	1.73026	1.31658	0.580255	1.52442	0.870874	0.74408	3.18461	1.66227	0.614116	2.75947
505	12.52	12.52	19.48	13.36	12.62	Q67WZ5	Os06g0647400 protein OS=Oryza sativa subsp. japonica GN=Os06g0647400 PE=2 SV=1	ORYSJ	7	1.05495	0.0701254	1.16039	1.21395	0.885691	1.39367	0.923276	0.194819	1.46006	1.64246	0.102666	1.30838
504	12.52	18.92	24.47	14.36	11.53	A0A0E0NPD9	Aconitate hydratase OS=Oryza rufipogon PE=3 SV=1	ORYRU	11	1.39866	0.456639	1.58234	1.63758	0.0410159	1.351	0.955582	0.19921	1.54027	1.45403	0.640025	1.53841
507	12.51	13.59	31.52	17.72	15.16	Q6EUK5	Os02g0234500 protein OS=Oryza sativa subsp. japonica GN=Os02g0234500 PE=2 SV=1	ORYSJ	7	1.14428	0.562271	1.23824	1.08888	0.564473	1.45055	0.750934	0.885669	1.26147	1.56397	0.180178	1.30139
508	12.5	12.84	23.74	10.72	6.997	A0A0E0Q4E4	Uncharacterized protein OS=Oryza rufipogon PE=3 SV=1	ORYRU	7	1.04926	0.708924	2.37257	1.06091	0.511883	1.49858	0.894128	0.393576	1.65062	1.23177	0.703711	1.62568
509	12.48	12.83	19.26	10.34	8.539	Q851K9	Os03g0694900 protein OS=Oryza sativa subsp. japonica GN=Os03g0694900 PE=3 SV=1	ORYSJ	8	1.1597	0.822476	1.55643	1.28031	0.449156	1.2725	0.817713	0.412225	1.35002	1.14178	0.452412	1.67825
510	12.48	12.48	30.23	20.15	18.82	Q5SNA6	Os06g0179000 protein OS=Oryza sativa subsp. japonica GN=Os06g0179000 PE=2 SV=1	ORYSJ	10	1.15198	0.927006	4.19583	1.32111	0.664904	1.99802	1.02451	0.180426	1.81021	1.25087	0.869771	3.12253
511	12.47	12.98	15.43	4.722	3.594	Q5N821	Putative formylglycineamide ribotide amidotransferase OS=Oryza sativa subsp. japonica GN=B1099D03.28 PE=3 SV=1	ORYSJ	7	1.20991	0.970992	1.32792	1.10295	0.384174	1.22867	0.703722	0.587464	1.25546	1.19624	0.409381	1.36335
512	12.45	14.18	26.18	9.3	8.266	A0A0E0K0T0	Uncharacterized protein OS=Oryza punctata PE=4 SV=1	ORYPU	7	0.910113	0.333598	1.86088	0.825413	0.0263683	1.36658	0.730603	0.908382	1.30129	1.10605	0.261319	1.42293
513	12.42	12.56	36.42	16.87	16.87	Q6ZJI3	Os08g0550100 protein OS=Oryza sativa subsp. japonica GN=Os08g0550100 PE=4 SV=1	ORYSJ	8	1.45111	0.102018	1.26614	1.56406	0.044436	1.30155	1.03675	0.0483284	1.39487	1.76114	0.0216023	1.24723
514	12.41	13.06	21.8	13.9	11.72	Q8S7T4	Photosystem I P700 chlorophyll A apoprotein A2 OS=Oryza sativa subsp. japonica GN=OSJNBb0005J14.17 PE=3 SV=1	ORYSJ	18	1.01273	0.0372924	1.17185	1.16143	0.70654	1.17264	1.08994	0.00777034	1.26027	1.42125	0.34236	1.16948
515	12.41	12.42	34.38	23.21	18.91	B8BF46	Annexin OS=Oryza sativa subsp. indica GN=OsI_31267 PE=3 SV=1	ORYSI	6	1.21875	0.95074	1.62469	1.21768	0.822709	1.29985	0.838124	0.456084	1.51583	1.47699	0.778405	2.56936
516	12.39	12.43	18.81	15.26	13.63	B9ESX6	Uncharacterized protein OS=Oryza sativa subsp. japonica GN=OsJ_00416 PE=4 SV=1	ORYSJ	7	0.984056	0.383077	1.69281	1.17558	0.947016	1.56012	0.717427	0.889428	1.71518	1.01468	0.352744	1.94168
517	12.38	12.43	40.14	30.82	28.67	I1P727	Uncharacterized protein OS=Oryza glaberrima PE=3 SV=1	ORYGL	11	1.06784	0.531165	1.58646	1.00675	0.522622	1.87253	0.784284	0.655637	1.3634	1.2103	0.563821	1.49624
519	12.33	12.48	22.4	16.75	16.75	Q654U8	Pyrophosphate--fructose 6-phosphate 1-phosphotransferase subunit beta OS=Oryza sativa subsp. japonica GN=Os06g0247500 PE=3 SV=1	ORYSJ	12	1.38999	0.190898	1.26786	1.33872	0.674964	1.91912	0.869619	0.453311	1.63168	1.36242	0.949791	2.23517
518	12.33	12.97	10.56	4.222	4.039	A0A0E0MQS8	Uncharacterized protein OS=Oryza rufipogon PE=3 SV=1	ORYRU	7	1.56234	0.00590442	1.17071	3.21676	2.1663e-05	1.26558	1.03624	0.00183261	1.17742	2.15687	0.00215787	1.27252
520	12.31	13.43	23.79	14.52	13.69	Q6EPJ0	Ankyrin-like protein OS=Oryza sativa subsp. japonica GN=OSJNBb0057I13.2 PE=4 SV=1	ORYSJ	8	1.19451	0.967579	1.6429	1.93913	0.0360371	1.55856	0.874579	0.554232	1.91365	1.92292	0.242185	1.99508
521	12.31	12.48	22	8.141	7.371	Q5ZDJ3	Acetyltransferase 1-like OS=Oryza sativa subsp. japonica GN=P0686E09.27-1 PE=4 SV=1	ORYSJ	7	1.34441	0.509004	1.46545	1.47062	0.100025	1.30493	0.933179	0.352057	1.75113	1.37209	0.821334	1.34605
522	12.3	12.54	23.87	18.71	17.2	Q69YA2	3-oxoacyl-[acyl-carrier-protein] synthase OS=Oryza sativa subsp. japonica GN=Os06g0196600 PE=2 SV=1	ORYSJ	8	1.28578	0.429655	1.25518	1.29015	0.567828	1.49167	0.744807	0.957423	1.35052	1.57631	0.149009	1.31764
523	12.3	12.3	46.2	24.92	22.8	Q0DKP1	Os05g0150800 protein (Fragment) OS=Oryza sativa subsp. japonica GN=Os05g0150800 PE=3 SV=1	ORYSJ	7	1.39624	0.669374	2.43449	1.22133	0.831309	1.36676	0.809195	0.357309	1.26625	1.36805	0.798268	1.29859
525	12.29	12.34	31.95	11.34	11.34	Q5ZA96	Os06g0320700 protein OS=Oryza sativa subsp. japonica GN=Os06g0320700 PE=3 SV=1	ORYSJ	7	1.49355	0.430005	2.11985	1.24022	0.867267	2.04641	0.719414	0.931469	2.7053	1.32308	0.986088	3.65999
524	12.29	12.45	27.04	15.56	14.2	I1R8Q3	Uncharacterized protein OS=Oryza glaberrima PE=3 SV=1	ORYGL	7	1.08192	0.504366	1.44893	1.26956	0.815553	1.90738	0.880127	0.615438	2.21825	1.44496	0.76044	1.8524
526	12.28	13	28.65	13.2	9.551	A0A0E0G4Q9	Uncharacterized protein OS=Oryza nivara PE=3 SV=1	ORYNI	8	1.04959	0.538599	1.76842	1.14868	0.923336	2.63392	0.828674	0.367635	1.35919	1.66993	0.0696181	1.28906
527	12.26	13.15	28.42	13.77	8.351	B9FI28	Uncharacterized protein OS=Oryza sativa subsp. japonica GN=OsJ_18414 PE=4 SV=1	ORYSJ	6	1.18286	0.959966	2.3638	0.814403	0.10903	1.63876	0.720416	0.845758	1.39819	1.42242	0.629499	1.36545
528	12.24	12.3	33.68	24.16	22.37	Q5JKN1	Probable protein phosphatase 2C 5 OS=Oryza sativa subsp. japonica GN=Os01g0552300 PE=2 SV=1	ORYSJ	6	1.21694	0.960987	1.70528	1.28901	0.777738	2.07727	0.704278	0.814535	1.74956	1.2082	0.631105	1.6939
529	12.23	12.23	36.58	26.85	18.39	I1NJK2	Uncharacterized protein OS=Oryza glaberrima PE=3 SV=1	ORYGL	8	1.29602	0.539686	1.3004	1.27126	0.637062	1.36173	1.02081	0.0705084	1.42561	1.51411	0.455009	1.45275
530	12.18	13.63	36.49	16.1	12.34	Q93WM3	Os01g0372700 protein OS=Oryza sativa subsp. japonica GN=Os01g0372700 PE=3 SV=1	ORYSJ	9	1.23054	0.934673	1.76263	1.29619	0.665648	1.53848	0.900361	0.181283	1.35615	1.49219	0.56454	1.53073
532	12.17	12.17	38.55	36.31	31.84	Q84J76	Os07g0124900 protein OS=Oryza sativa subsp. japonica GN=P0474G09.134 PE=3 SV=1	ORYSJ	9	1.87547	0.423586	82.4674	3.91767	0.121983	18.8401	1.06061	0.192572	4.15063	2.44601	0.26128	28.6371
531	12.17	12.22	59.04	43.98	28.31	Q5KQL3	Putative ribosomal protein S19 OS=Oryza sativa subsp. japonica GN=Os03g31130 PE=4 SV=1	ORYSJ	7	1.26921	0.583678	1.23908	1.36336	0.225033	1.27254	0.861313	0.396052	1.48371	1.37277	0.699807	1.18717
533	12.16	12.25	61.43	37.86	31.43	A0A0E0LQD4	Uncharacterized protein OS=Oryza punctata PE=4 SV=1	ORYPU	9	1.02941	0.576886	2.23092	1.06919	0.427244	1.4525	0.774771	0.89559	2.72303	1.08016	0.614603	3.30893
534	12.15	12.15	26.47	13.84	13.84	A0A0E0PHR6	Importin subunit alpha OS=Oryza rufipogon PE=3 SV=1	ORYRU	6	1.38652	0.527699	1.70306	1.3334	0.500031	1.49357	0.909324	0.0409056	1.21236	1.38149	0.837932	1.52711
535	12.14	12.24	39.29	23.41	23.41	Q7XV11	OSJNBa0036B21.6 protein OS=Oryza sativa subsp. japonica GN=Os04g0457000 PE=2 SV=1	ORYSJ	17	1.06534	0.740462	2.4677	1.19601	0.992714	3.46864	0.909238	0.0520505	1.23079	1.40657	0.836686	1.88352
536	12.12	17.07	41.42	28.92	27.21	Q2QLX5	Cysteine synthase OS=Oryza sativa subsp. japonica GN=LOC_Os12g42980 PE=3 SV=2	ORYSJ	14	1.22579	0.944147	1.90094	1.27017	0.648339	1.44109	0.971321	0.0139257	1.19723	1.65177	0.116569	1.34685
537	12.12	12.12	44.54	30.57	30.57	I1P0Y8	Uncharacterized protein OS=Oryza glaberrima PE=3 SV=1	ORYGL	7	1.5836	0.195939	1.63136	2.13552	0.0597534	1.86413	0.829058	0.509345	1.5405	2.12143	0.0429897	1.55366
538	12.1	12.1	39.31	22.76	18.28	I1QAG2	Uncharacterized protein OS=Oryza glaberrima PE=3 SV=1	ORYGL	8	1.19193	0.95987	2.25844	1.11418	0.526744	1.45521	0.986922	0.0822095	1.45895	1.4009	0.629501	1.45802
541	12.08	12.08	55.86	35.59	28.83	Q7XR19	60S ribosomal protein L6 OS=Oryza sativa subsp. japonica GN=Os04g0473400 PE=2 SV=2	ORYSJ	6	1.1939	0.929142	1.34972	1.16861	0.902326	1.55601	0.84182	0.168479	1.25262	1.22167	0.302435	1.25114
539	12.08	13.35	29.22	18.03	14.42	I1QXP3	Pyruvate kinase OS=Oryza glaberrima PE=3 SV=1	ORYGL	8	1.36145	0.690808	2.00792	1.60955	0.055369	1.36445	0.981755	0.238214	1.67642	1.61109	0.527773	1.96147
540	12.08	12.16	63.74	34.43	25.27	A0A0E0N9I7	Uncharacterized protein OS=Oryza rufipogon PE=3 SV=1	ORYRU	12	1.08841	0.432909	1.3349	1.09589	0.398416	1.24324	0.786876	0.75785	1.56151	1.12791	0.427359	1.5995
543	12.07	12.11	23.02	14.32	14.32	I1R7W7	Uncharacterized protein OS=Oryza glaberrima PE=4 SV=1	ORYGL	6	1.33506	0.22895	1.22242	1.1057	0.767128	1.90982	0.909867	0.336313	1.68696	1.57183	0.372764	1.57713
542	12.07	12.15	30.44	14.8	14.8	A2WMG4	Histidinol dehydrogenase, chloroplastic OS=Oryza sativa subsp. indica GN=OsI_01033 PE=3 SV=1	ORYSI	7	1.09011	0.609655	1.57567	1.21098	0.957902	2.1367	0.914557	0.325316	1.61862	1.32472	0.971823	1.53836
544	12.06	12.43	24.5	11.08	10.74	A0A0E0MZB8	Uncharacterized protein OS=Oryza rufipogon PE=4 SV=1	ORYRU	9	0.976946	0.647177	3.24797	0.874065	0.0214682	1.26359	0.611734	0.351889	1.65637	1.29624	0.925232	2.19019
545	12.06	12.23	22.87	10.24	9.386	A0A0E0GJR0	Uncharacterized protein OS=Oryza nivara PE=3 SV=1	ORYNI	7	1.29819			1.22459			1.0561			1.47883
547	12.05	12.05	35.64	26.91	26.91	Q9FU74	Os01g0143800 protein OS=Oryza sativa subsp. japonica GN=Os01g0143800 PE=2 SV=1	ORYSJ	12	1.22386	0.922553	1.60379	1.02724	0.227132	1.36322	0.850321	0.179633	1.28636	1.49238	0.608133	1.87441
546	12.05	12.11	32.22	23.61	23.61	Q6K4J4	Peroxidase OS=Oryza sativa subsp. japonica GN=Os09g0471100 PE=3 SV=1	ORYSJ	6	1.1471	0.663712	1.33751	1.36299	0.339621	1.41452	0.670973	0.248625	1.22575	1.88769	0.0865576	1.53236
548	12.03	12.03	28.44	17.75	10.11	B8BHR5	Uncharacterized protein OS=Oryza sativa subsp. indica GN=OsI_34232 PE=3 SV=1	ORYSI	5	1.08162	0.670311	1.84742	1.19174	0.992586	1.32275	1.03515	0.188313	1.75947	1.08997	0.331898	1.62003
549	12.02	20.15	50.9	31.17	26.91	Q5VNT9	Os06g0136600 protein OS=Oryza sativa subsp. japonica GN=Os06g0136600 PE=3 SV=1	ORYSJ	9	1.34877	0.344566	1.32063	1.40527	0.176035	1.31094	0.828561	0.38212	1.35083	1.48318	0.653944	1.77695
551	12.02	12.27	23.29	20.03	20.03	B9EVS6	Pectinesterase OS=Oryza sativa subsp. japonica GN=OsJ_01485 PE=4 SV=1	ORYSJ	10	1.26638	0.755441	1.45347	1.21879	0.886586	1.47183	0.603666	0.290441	1.54031	1.10106	0.407324	1.69179
553	12.02	12.02	49.44	45.51	39.89	A0A0E0Q3M2	Uncharacterized protein OS=Oryza rufipogon PE=3 SV=1	ORYRU	13	1.75001	0.142697	1.97794	9.31608	0.0275053	4.47875	0.955852	0.701362	11.93	3.59435	0.121507	5.16008
552	12.02	12.1	26.11	15.86	15.86	A0A0E0MK96	Uncharacterized protein OS=Oryza punctata PE=4 SV=1	ORYPU	7	1.25753	0.827848	1.58607	1.18337	0.978458	1.68266	0.800378	0.575858	1.37769	1.46831	0.398185	1.29625
555	12.01	26.06	43.32	30.31	22.09	Q7X9A7	60 kDa chaperonin alpha subunit OS=Oryza sativa subsp. japonica GN=LOC_Os03g64210 PE=2 SV=1	ORYSJ	23	1.04403	0.218462	1.29051	1.39286	0.20781	1.31284	0.845559	0.250279	1.28982	1.5375	0.357026	1.41837
556	12.01	12.01	26.42	19.73	19.73	I1QAQ8	Uncharacterized protein OS=Oryza glaberrima PE=4 SV=1	ORYGL	9	1.15979	0.8307	1.68216	0.789185	0.0256569	1.37205	0.728433	0.854254	1.30544	1.04482	0.171714	1.5433
554	12.01	27.61	65.4	52.6	45.67	A0A0E0L2C4	Fructose-bisphosphate aldolase OS=Oryza punctata PE=3 SV=1	ORYPU	17	1.43247	0.272031	1.45859	1.30591	0.256238	1.21423	0.784939	0.457099	1.2161	1.27671	0.572378	1.21675
558	12	12	65.68	39.05	34.91	Q7XXS0	Os08g0478200 protein OS=Oryza sativa subsp. japonica GN=Os08g0478200 PE=2 SV=1	ORYSJ	6	1.20973	0.952556	1.17411	1.40426	0.0760183	1.20773	0.887255	0.480982	1.80031	1.32851	0.960554	1.18759
557	12	12.15	28.3	21.15	21.15	Q6H6B9	Os02g0169900 protein OS=Oryza sativa subsp. japonica GN=Os02g0169900 PE=2 SV=1	ORYSJ	8	1.09415	0.578493	1.63814	1.12233	0.741256	1.67852	0.85722	0.347153	1.51866	1.23194	0.59681	1.53219
559	12	12	50.84	44.13	44.13	I1PUR5	Uncharacterized protein OS=Oryza glaberrima PE=4 SV=1	ORYGL	7	3.17	0.0304961	2.26758	1.19213	0.994519	1.69528	2.11551	0.00184164	1.48782	1.40665	0.900705	3.05958
560	12	12	36.36	25.22	25.22	A0A0E0FYK0	Uncharacterized protein OS=Oryza nivara PE=4 SV=1	ORYNI	7	1.23042	0.933944	2.62861	1.34366	0.631749	2.53409	0.857436	0.267985	1.51329	1.34281	0.976856	2.53783
561	11.99	12.6	27.75	17.63	10.82	A0A0E0LCP6	Uncharacterized protein OS=Oryza punctata PE=3 SV=1	ORYPU	6	1.03212	0.345891	1.42792	1.16828	0.83698	1.22656	0.925321	0.221394	1.47237	1.64823	0.198185	1.41687
562	11.98	12.29	54.42	46.94	43.54	I1QMA7	Uncharacterized protein OS=Oryza glaberrima PE=4 SV=1	ORYGL	7	1.35206	0.3611	1.40673	1.37372	0.183019	1.30227	0.89715	0.350999	1.73889	1.58154	0.446174	1.86103
563	11.98	11.98	24.67	12.19	10.43	B8B982	Putative uncharacterized protein OS=Oryza sativa subsp. indica GN=OsI_28627 PE=3 SV=1	ORYSI	7	1.12389	0.498269	1.33373	1.02046	0.121523	1.25713	0.91203	0.238984	1.57085	1.35215	0.907388	1.42286
564	11.97	13.64	25.91	13.59	13.59	A0A0P0WZL3	D-3-phosphoglycerate dehydrogenase OS=Oryza sativa subsp. japonica GN=Os06g0655100 PE=3 SV=1	ORYSJ	8	1.22039	0.963425	1.92994	1.38979	0.794688	4.02389	0.81279	0.623599	1.55156	1.44699	0.765579	1.89937
567	11.96	11.97	23.99	20.71	15.91	Q5KQJ2	Os05g0182100 protein OS=Oryza sativa subsp. japonica GN=Os05g0182100 PE=2 SV=1	ORYSJ	6	1.29828	0.670941	1.48974	1.48495	0.482585	2.02398	0.817619	0.684989	1.73688	1.4082	0.769305	1.52763
566	11.96	11.99	18.9	10.31	10.31	B9F5Y2	Uncharacterized protein OS=Oryza sativa subsp. japonica GN=OsJ_12764 PE=3 SV=1	ORYSJ	6	1.61576	0.180628	1.65369	1.14916	0.909159	2.2412	0.743343	0.985648	1.66292	1.51711	0.484704	1.59365
565	11.96	12.12	26.89	12.35	11.25	A0A0E0N513	Uncharacterized protein OS=Oryza rufipogon PE=4 SV=1	ORYRU	7	0.829583	0.0717326	1.52377	0.769449	0.012331	1.34109	0.74998	0.958564	1.79245	1.01567	0.114078	1.44182
568	11.95	14.81	49.28	30.94	28.78	Q7XCK0	Glutathione S-transferase OS=Oryza sativa subsp. japonica GN=OSJNBb0015I11.25 PE=2 SV=1	ORYSJ	10	1.45553	0.329622	1.54664	1.4004	0.325201	1.43768	1.07007	0.0145629	1.30968	1.7212	0.188226	1.51318
569	11.94	12.94	28.23	12.92	11.81	A0A0E0JJZ2	Uncharacterized protein OS=Oryza punctata PE=4 SV=1	ORYPU	9	1.21574	0.936797	1.30611	1.37159	0.289482	1.34757	0.802482	0.805701	2.1426	1.40419	0.8951	2.51239
570	11.94	12.19	17.37	5.617	5.617	A0A0E0H673	Uncharacterized protein OS=Oryza nivara PE=3 SV=1	ORYNI	6	0.95728	0.0966543	1.3311	1.00971	0.440984	1.62994	0.890847	0.608111	2.30457	1.56143	0.177625	1.28798
571	11.92	14.58	38.03	27.13	17.29	Q0DC43	Formate dehydrogenase OS=Oryza sativa subsp. japonica GN=Os06g0486800 PE=2 SV=1	ORYSJ	8	1.28812	0.727902	1.53392	1.4816	0.0522802	1.24796	0.860319	0.0825372	1.18999	1.38265	0.68878	1.22338
572	11.92	12.54	29	22.76	21.68	A0A0E0FY40	Uncharacterized protein OS=Oryza nivara PE=4 SV=1	ORYNI	8	1.14506	0.82667	1.96993	1.16351	0.930725	2.1646	1.01799	0.291158	2.20692	1.58501	0.180354	1.37207
573	11.91	11.95	36.58	20.13	20.13	A0A0E0K2Q8	ATP-dependent Clp protease proteolytic subunit OS=Oryza punctata PE=3 SV=1	ORYPU	11	1.15624	0.759395	1.41675	1.18712	0.97277	1.24061	0.79516	0.599608	1.41297	1.39521	0.591476	1.24131
575	11.79	11.86	38.39	36.02	32.7	Q5KQD2	Os05g0548100 protein OS=Oryza sativa subsp. japonica GN=Os05g0548100 PE=2 SV=1	ORYSJ	7	1.07821	0.544684	1.55193	1.32355	0.521697	1.48529	0.822749	0.691213	1.8987	1.45355	0.703067	1.73272
574	11.79	12.75	31.56	15.78	13.93	A0A0E0NQZ6	Uncharacterized protein OS=Oryza rufipogon PE=3 SV=1	ORYRU	7	1.25519	0.606634	1.22602	1.05294	0.179026	1.23299	0.720324	0.845347	1.45196	1.07663	0.235174	1.5299
576	11.77	13.02	12.91	4.258	3.755	A0A0E0PNM8	Uncharacterized protein OS=Oryza rufipogon PE=4 SV=1	ORYRU	6	1.15952	0.70244	1.29582	1.21134	0.890495	1.38944	0.711121	0.871121	1.92546	1.35057	0.905217	1.32479
577	11.76	11.84	27.61	21.3	14.57	Q0JJ47	Aspartate aminotransferase OS=Oryza sativa subsp. japonica GN=Os01g0760600 PE=2 SV=1	ORYSJ	7	1.12492	0.759465	1.66472	1.35709	0.461174	1.48791	0.902295	0.19878	1.38924	1.42292	0.569763	1.29425
578	11.75	11.93	16.36	9.057	7.486	I1NUQ3	Uncharacterized protein OS=Oryza glaberrima PE=4 SV=1	ORYGL	7	0.784428	0.0709113	1.62816	0.846128	0.0269258	1.31999	0.630408	0.484157	1.7884	1.14806	0.665133	2.43578
579	11.74	11.92	31.66	24.14	22.57	A0A0E0QM32	Uncharacterized protein OS=Oryza rufipogon PE=4 SV=1	ORYRU	6	1.31141	0.756152	1.94318	1.4325	0.351388	1.58909	0.919787	0.446263	1.96131	1.60145	0.605153	2.35013
580	11.71	11.71	50.94	39.25	35.85	Q10N98	33 kDa secretory protein, putative, expressed OS=Oryza sativa subsp. japonica GN=Os03g0277600 PE=2 SV=1	ORYSJ	12	2.54033	0.0507082	2.11736	5.48416	0.00422326	1.84973	1.3217	0.0768901	2.00342	2.93259	0.0505975	2.20767
581	11.7	12.03	24.23	14.78	13.76	A0A0E0PM70	Uncharacterized protein OS=Oryza rufipogon PE=4 SV=1	ORYRU	7	1.24274	0.819436	1.39261	1.47286	0.100194	1.3123	0.813065	0.522507	1.41697	1.40905	0.503389	1.2178
582	11.68	12.37	13.12	4.304	4.165	Q7XXN1	Os09g0544400 protein OS=Oryza sativa subsp. japonica GN=Os09g0544400 PE=4 SV=1	ORYSJ	7	1.16281	0.981077	80.3219	1.47722	0.0597241	1.26148	0.897862	0.717618	4.66477	1.2855	0.96793	14.3475
583	11.65	16.22	45.69	39.3	30.99	A3BQD6	Uncharacterized protein OS=Oryza sativa subsp. japonica GN=OsJ_26316 PE=4 SV=1	ORYSJ	11	1.14948	0.783991	1.56094	1.25299	0.579591	1.26613	0.901707	0.0817242	1.26612	1.28723	0.855453	1.65348
584	11.61	11.72	38.18	23.86	17.95	A0A0E0NMD6	Uncharacterized protein OS=Oryza rufipogon PE=3 SV=1	ORYRU	6	1.21996	0.877895	1.21968	1.44792	0.0682826	1.2426	0.869346	0.413384	1.58655	1.48408	0.55645	1.5484
585	11.58	11.86	27.68	14.02	14.02	I1PZN0	ATP-dependent 6-phosphofructokinase OS=Oryza glaberrima GN=PFK PE=3 SV=1	ORYGL	6	1.18882	0.969877	3.8576	1.40277	0.532417	2.56993	0.779071	0.911179	5.59271	2.31511	0.0680274	1.92143
586	11.57	14.03	36.59	21.59	17.95	Q7XVM2	OSJNBa0072K14.5 protein OS=Oryza sativa subsp. japonica GN=Os04g0394200 PE=2 SV=1	ORYSJ	7	1.1463	0.745973	1.45336	1.24706	0.91627	2.94413	0.937161	0.381893	1.87945	1.56364	0.340226	1.47513
587	11.57	11.74	24.77	18.3	18.3	B8AKM3	Putative uncharacterized protein OS=Oryza sativa subsp. indica GN=OsI_13742 PE=4 SV=1	ORYSI	9	1.3268	0.270129	1.23288	1.22337	0.696828	1.19795	0.853934	0.281735	1.37379	1.44722	0.278662	1.19923
590	11.55	11.58	57.25	54.2	49.62	Q762A6	60S ribosomal protein L22-2, putative, expressed OS=Oryza sativa subsp. japonica GN=bip108 PE=2 SV=1	ORYSJ	9	1.19565	0.974108	1.99329	1.29799	0.616604	1.6393	0.864591	0.415619	1.68567	1.36085	0.845849	1.3592
589	11.55	11.6	35.29	25.67	23.53	A0A0E0R2V6	Uncharacterized protein OS=Oryza rufipogon PE=4 SV=1	ORYRU	8	1.09876	0.72614	1.97519	1.21764	0.915855	1.74507	1.00048	0.129582	1.54985	2.25178	0.0972247	1.96296
588	11.55	11.96	24.39	15.46	15.46	A0A0E0FWC2	Uncharacterized protein OS=Oryza nivara PE=3 SV=1	ORYNI	7	1.3287	0.70283	1.94005	1.39175	0.429267	1.63818	1.03224	0.355256	2.41574	1.62164	0.478144	2.0043
591	11.54	12.04	26.82	18.67	15.45	Q67UZ0	Aminotransferase OS=Oryza sativa subsp. japonica GN=OsIDI4 PE=2 SV=1	ORYSJ	6	1.17359	0.855515	1.4557	1.53906	0.0361594	1.25841	1.19381	0.0137293	1.37118	1.55107	0.409115	1.57753
592	11.54	11.75	22.16	14.58	13.83	I1NQW7	Uncharacterized protein OS=Oryza glaberrima PE=4 SV=1	ORYGL	6	1.10238	0.704894	2.39969	1.16591	0.882618	1.71046	0.860251	0.463382	2.04551	1.34016	0.971928	1.73877
593	11.53	11.6	22.99	17.29	17.29	Q9FPK6	Aldehyde dehydrogenase OS=Oryza sativa GN=ALDH PE=2 SV=1	ORYSA	7	1.54478	0.333887	2.33217	1.31868	0.588026	1.99037	1.25813	0.0668944	1.86108	1.75633	0.0821199	1.4369
595	11.52	11.52	29.89	16.32	14.48	Q7XTK3	OSJNBa0020P07.1 protein OS=Oryza sativa subsp. japonica GN=Os04g0118100 PE=4 SV=1	ORYSJ	6	0.951772	0.508079	3.55944	0.892993	0.312551	2.5199	0.869801	0.690734	4.49383	1.34995	0.942776	1.92968
594	11.52	11.58	28.43	14.96	13.72	I1Q2K8	Uncharacterized protein OS=Oryza glaberrima PE=3 SV=1	ORYGL	8	1.18087	0.775509	1.18707	1.09884	0.679272	1.59928	0.93349	0.128753	1.38692	1.51875	0.222206	1.27151
596	11.51	11.52	33.41	27.07	21.22	B9F7E5	Phosphoribosylformylglycinamidine cyclo-ligase OS=Oryza sativa subsp. japonica GN=OsJ_13230 PE=3 SV=1	ORYSJ	6	1.08269	0.538352	1.47814	1.20924	0.927866	1.48304	0.806073	0.336595	1.21383	1.58239	0.180373	1.31286
597	11.47	11.94	18.27	8.799	5.245	A0A0E0MSD1	Uncharacterized protein OS=Oryza rufipogon PE=4 SV=1	ORYRU	6	0.915472	0.49035	29.5304	1.39791	0.804253	618.371	0.655604	0.433197	3.51026	1.46836	0.828733	85.2443
599	11.41	14.1	40	30	21.07	A0A0E0KUU5	Uncharacterized protein OS=Oryza punctata PE=3 SV=1	ORYPU	8	0.96845	0.355942	1.78854	1.17832	0.986585	4.92089	0.766069	0.887429	1.8569	1.17381	0.363748	1.41265
598	11.41	15.35	38.9	24.21	24.21	A0A0E0HND4	Peroxidase OS=Oryza nivara PE=3 SV=1	ORYNI	9	1.31325	0.357525	1.25893	1.77773	0.114927	1.74032	0.834999	0.481803	1.53611	1.77108	0.0558007	1.34335
600	11.4	11.4	56.58	37.5	31.58	B7EWY9	60S ribosomal protein L5 OS=Oryza sativa subsp. japonica PE=2 SV=1	ORYSJ	7	1.49667	0.886783	4564208	2.75751	0.524383	101038	0.510153	0.173372	3.75596	0.67918	0.502036	5573.84
602	11.34	11.65	22.7	13.65	12.17	Q6ER90	Os02g0538000 protein OS=Oryza sativa subsp. japonica GN=Os02g0538000 PE=2 SV=1	ORYSJ	7	1.14073	0.457652	1.18357	0.931292	0.140063	1.42397	0.889741	0.0839164	1.24196	1.23583	0.387708	1.22088
601	11.34	12.4	38.42	31.88	23.43	B9FRL0	Uncharacterized protein OS=Oryza sativa subsp. japonica GN=OsJ_20187 PE=4 SV=1	ORYSJ	6	1.1087	0.492179	1.40368	1.35045	0.403412	1.51198	0.780084	0.750647	1.60455	1.3559	0.938767	1.89679
603	11.31	16.12	18.59	8.118	6.059	B9EZ83	Fructose-bisphosphate aldolase OS=Oryza sativa subsp. japonica GN=OsJ_00159 PE=3 SV=1	ORYSJ	10	0.981546	0.233421	1.46014	1.44444	0.214192	1.40586	0.934449	0.720851	4.56105	1.54087	0.814645	4.24222
604	11.28	11.57	32.29	23.13	21.93	Q6H734	Os02g0198600 protein OS=Oryza sativa subsp. japonica GN=Os02g0198600 PE=2 SV=1	ORYSJ	8	1.28523	0.720011	1.54945	1.64797	0.0785917	1.46105	0.836959	0.509153	1.55569	1.65861	0.340913	1.70478
605	11.27	11.36	35.64	28.37	22.49	Q6K4P1	Eukaryotic translation initiation factor 3 subunit G OS=Oryza sativa subsp. japonica GN=Os02g0788400 PE=2 SV=1	ORYSJ	6	1.4302	0.753084	4.10723	1.34199	0.78754	3.17119	0.730149	0.961329	2.17044	1.22427	0.536404	1.42007
606	11.27	11.31	39.77	26.02	26.02	A0A0E0IPF6	Uncharacterized protein OS=Oryza nivara PE=3 SV=1	ORYNI	9	1.314	0.379854	1.26066	1.45713	0.107163	1.30343	0.770211	0.915438	2.45546	1.38022	0.811275	1.42335
607	11.25	11.8	41.42	30.54	22.59	Q6H444	Os09g0279400 protein OS=Oryza sativa subsp. japonica GN=Os09g0279400 PE=2 SV=1	ORYSJ	5	1.33199	0.749591	2.2582	1.08956	0.555803	1.46666	0.744588	0.967577	1.39447	1.00607	0.0403833	1.29897
608	11.25	11.25	32.41	21.88	19.67	A2WSI6	Putative uncharacterized protein OS=Oryza sativa subsp. indica GN=OsI_02826 PE=4 SV=1	ORYSI	11	1.31282	0.512508	1.36784	1.32133	0.359398	1.30447	0.825576	0.317879	1.28578	1.50046	0.339375	1.33317
609	11.22	11.23	29.94	22.09	22.09	Q5U1F5	Peroxidase OS=Oryza sativa subsp. japonica GN=prx138 PE=3 SV=1	ORYSJ	6	1.31054	0.455765	1.32717	1.24944	0.813664	1.70428	0.840416	0.389127	1.4378	1.49697	0.619087	1.81712
610	11.2	11.63	46.9	30.62	26.74	Q7XHR0	Peptidyl-prolyl cis-trans isomerase OS=Oryza sativa subsp. japonica GN=Os07g0490400 PE=4 SV=1	ORYSJ	6	1.59423	0.22165	1.67521	1.50855	0.345162	1.79371	0.96301	0.516468	2.63	1.93346	0.343113	2.49102
611	11.2	11.2	31.77	22.4	19.27	A0A0E0R3M7	Homoserine dehydrogenase OS=Oryza rufipogon PE=3 SV=1	ORYRU	6	1.01655	0.462436	1.73185	1.1061	0.493609	1.29182	0.802333	0.705927	1.67173	1.39741	0.748012	1.4268
612	11.17	11.23	65.05	57.28	50.49	Q7XUC9	Histone H4 OS=Oryza sativa subsp. japonica GN=OSJNBb0064P21.1 PE=2 SV=2	ORYSJ	7	0.966831	0.0561575	1.25774	1.44472	0.480534	1.99674	0.908816	0.0587226	1.2418	1.32853	0.965438	1.24255
613	11.16	11.36	44.26	35.41	20.98	Q6ZJ16	Os08g0557100 protein OS=Oryza sativa subsp. japonica GN=OJ1150_A11.19-2 PE=2 SV=1	ORYSJ	9	1.05098	0.244871	1.28984	0.943449	0.0189304	1.19855	0.799962	0.441321	1.24968	1.25121	0.738386	1.54122
614	11.15	12.11	22.7	14.17	11.14	Q94CN1	Os01g0348600 protein OS=Oryza sativa subsp. japonica GN=Os01g0348600 PE=2 SV=1	ORYSJ	6	1.04961	0.507533	1.64386	1.14254	0.705185	1.30175	0.656699	0.623409	1.80788	1.02287	0.164477	1.5199
615	11.15	11.15	28.78	17.73	17.73	B9F8R5	Uncharacterized protein OS=Oryza sativa subsp. japonica GN=OsJ_11083 PE=4 SV=1	ORYSJ	9	1.32779	0.819752	3.03126	1.4337	0.630801	2.70018	0.866619	0.307291	1.45162	1.38442	0.779298	1.41651
616	11.13	11.27	31.33	25.73	17.63	Q8RZW7	Os01g0916400 protein OS=Oryza sativa subsp. japonica GN=SBP PE=2 SV=1	ORYSJ	6	1.33453	0.837444	3.65735	1.27151	0.86107	2.66373	0.946311	0.626243	3.63573	1.51001	0.811466	3.88
617	11.12	11.12	38.28	30.14	30.14	Q7XWV6	OSJNBb0067G11.11 protein OS=Oryza sativa subsp. japonica GN=Os04g0270200 PE=2 SV=2	ORYSJ	6	0.853377	0.362803	3.55813	1.19924	0.98453	4.22854	0.896416	0.686706	5.80852	1.49242	0.45955	1.70561
618	11.11	11.19	22.41	14.81	12.04	Q0ILK1	Os12g0640600 protein OS=Oryza sativa subsp. japonica GN=Os12g0640600 PE=4 SV=1	ORYSJ	9	1.48214	0.326732	1.99817	1.59374	0.374229	3.02354	0.679729	0.684143	2.1938	1.45505	0.784137	3.32788
619	11.1	11.17	33.08	20.71	20.71	B8B9Q2	Putative uncharacterized protein OS=Oryza sativa subsp. indica GN=OsI_28767 PE=3 SV=1	ORYSI	7	1.332	0.584163	1.55469	1.69488	0.0942673	1.55362	0.777955	0.735304	1.42262	1.51405	0.453889	1.49577
620	11.05	11.14	36.65	24.3	24.3	Q84VC9	OSJNBb0004G23.6 protein OS=Oryza sativa subsp. japonica GN=Os04g0105700 PE=2 SV=1	ORYSJ	8	1.21355	0.970539	1.77324	0.944371	0.347426	1.94063	0.864982	0.324815	1.5219	1.00415	0.0331368	1.27208
621	11.02	11.02	27.84	24.25	24.25	Q9ATR3	Glucanase OS=Oryza sativa GN=GLU PE=2 SV=1	ORYSA	17	2.45559	0.0167341	1.49392	2.0208	0.0919863	2.10187	1.67633	0.0602661	2.46977	1.68112	0.243538	1.83996
622	10.99	11.85	13.36	4.703	3.692	A0A0E0I289	Uncharacterized protein OS=Oryza nivara PE=4 SV=1	ORYNI	7	1.04619	0.562341	1.86106	0.83612	0.102012	1.59035	0.693686	0.847182	2.42633	0.965659	0.280811	2.05214
623	10.97	11.08	29.16	19.51	14.99	Q6Z8Z7	Hydroperoxide lyase OS=Oryza sativa subsp. japonica GN=SLM1 PE=3 SV=1	ORYSJ	5	1.11866	0.577155	1.37728	1.16464	0.915708	1.66018	0.891675	0.212239	1.39589	1.31214	0.836749	1.20898
624	10.96	11.81	25.38	13.37	11.51	I1PWN0	Uncharacterized protein OS=Oryza glaberrima PE=3 SV=1	ORYGL	6	1.36453	0.501206	1.59668	1.42133	0.114714	1.27725	0.802029	0.637479	1.54258	1.45576	0.572136	1.48715
625	10.95	10.95	37.64	20.3	15.13	Q0DAL0	Os06g0646500 protein (Fragment) OS=Oryza sativa subsp. japonica GN=Os06g0646500 PE=3 SV=1	ORYSJ	9	1.21569	0.958817	1.50441	1.2934	0.449368	1.28505	0.737518	0.976278	1.41081	1.36376	0.855709	1.33761
627	10.94	11.53	41.15	21.84	14.94	Q652L6	Os09g0567300 protein OS=Oryza sativa subsp. japonica GN=Os09g0567300 PE=4 SV=1	ORYSJ	7	1.20175	0.995287	2.75323	1.33065	0.745083	2.22546	0.81536	0.49617	1.38303	1.30221	0.885789	1.47056
626	10.94	15.38	26.36	18.36	17.64	Q5VS74	Acetyltransferase component of pyruvate dehydrogenase complex OS=Oryza sativa subsp. japonica GN=P0644B06.24-2 PE=3 SV=1	ORYSJ	10	1.11523	0.694383	1.76487	1.21687	0.879105	1.52457	0.742247	0.989875	1.59877	1.65932	0.548744	2.80958
628	10.93	10.96	32.69	9.403	8.209	B8B5S6	Putative uncharacterized protein OS=Oryza sativa subsp. indica GN=OsI_25896 PE=4 SV=1	ORYSI	5	1.37232	0.484533	1.68335	1.18225	0.981402	2.39114	1.26574	0.0156193	1.40886	1.50721	0.436028	1.54506
629	10.92	10.92	28.72	19.95	19.95	A0A0E0QTJ9	Uncharacterized protein OS=Oryza rufipogon PE=4 SV=1	ORYRU	8	1.23263	0.747207	1.20133	1.43857	0.045699	1.20132	0.886653	0.0534232	1.20206	1.62396	0.0606248	1.23524
630	10.91	11.5	36.34	23.34	19.36	Q7XS58	Cysteine synthase OS=Oryza sativa subsp. japonica GN=Os04g0165700 PE=2 SV=2	ORYSJ	7	0.98744	0.0571153	1.23196	1.09246	0.534663	1.42121	0.68731	0.742291	1.80339	1.10461	0.486765	1.97911
631	10.89	10.89	34.63	17.04	15.74	A0A0E0LNE0	Uncharacterized protein OS=Oryza punctata PE=4 SV=1	ORYPU	7	1.38563	0.797692	3.77979	1.63697	0.51131	3.18568	0.764868	0.751545	1.27931	1.50499	0.321373	1.32711
632	10.86	10.89	19.79	11.81	9.722	A0A0E0IQA4	Uncharacterized protein OS=Oryza nivara PE=3 SV=1	ORYNI	6	1.04728	0.486465	1.66189	1.03923	0.220684	1.29711	0.912947	0.187398	1.44097	1.33433	0.991665	1.20475
633	10.84	10.86	55.32	42.55	34.04	Q7XEQ3	40S ribosomal protein S17-4, putative, expressed OS=Oryza sativa subsp. japonica GN=LOC_Os10g27190 PE=3 SV=1	ORYSJ	7	1.18339	0.98663	23.0941	1.35534	0.349521	1.45239	0.842973	0.532863	1.79577	1.35963	0.887977	1.50025
634	10.84	10.85	32.53	22.71	13.97	Q6Z671	Os02g0720900 protein OS=Oryza sativa subsp. japonica GN=P0654B04.7-1 PE=2 SV=1	ORYSJ	5	1.64368	0.362119	3.13001	1.55378	0.0886838	1.44211	0.733082	0.929462	1.56388	1.18216	0.675356	2.90596
635	10.83	11.65	36.31	29.68	18.73	Q9FYP0	Peroxidase OS=Oryza sativa subsp. japonica GN=prx11 PE=2 SV=1	ORYSJ	6	1.40297	0.110386	1.22023	1.35197	0.371441	1.3803	0.809561	0.188422	1.1578	1.21541	0.686037	1.70548
636	10.83	11.09	25.92	14.4	13.12	Q6YXI1	Glucose-6-phosphate isomerase OS=Oryza sativa subsp. japonica GN=Os09g0465600 PE=3 SV=1	ORYSJ	8	1.12253	0.714839	1.57124	1.21061	0.937729	1.65486	0.948359	0.0715073	1.31868	1.42598	0.530819	1.28046
638	10.82	10.99	17.42	7.584	6.461	Q5VRH2	Os06g0103600 protein OS=Oryza sativa subsp. japonica GN=Os06g0103600 PE=3 SV=1	ORYSJ	6	1.02499	0.0823625	1.21478	0.88076	0.337405	2.15583	0.740176	0.992667	1.24164	1.27859	0.789765	1.5043
637	10.82	11.02	31.09	14.29	11.54	A0A0E0QCD1	Uncharacterized protein OS=Oryza rufipogon PE=4 SV=1	ORYRU	7	1.3189	0.550775	1.53664	2.16914	0.116605	2.39415	1.11214	0.337905	3.11643	2.06521	0.11485	1.88136
639	10.77	10.97	19.16	5.615	4.545	Q7F2F8	P0402A09.8 protein OS=Oryza sativa subsp. japonica GN=P0402A09.8 PE=4 SV=1	ORYSJ	8	1.17876	0.941845	2.40677	1.01387	0.26498	1.45313	0.843756	0.475125	1.66338	1.15099	0.781353	4.67362
640	10.75	11.03	31.38	20.74	16.76	A7WTW3	Mitogen-activated protein kinase OS=Oryza sativa subsp. indica GN=MPK6 PE=3 SV=1	ORYSI	5	1.25911	0.791789	1.62617	1.38504	0.717776	3.36231	0.858924	0.779721	4.66511	1.56766	0.646123	2.75405
641	10.74	10.74	18.11	12.72	10.79	Q69XG4	Os06g0610800 protein OS=Oryza sativa subsp. japonica GN=P0490F09.29-1 PE=3 SV=1	ORYSJ	5	1.03021	0.648145	2.4167	1.02025	0.607306	2.15812	0.675331	0.727203	1.98517	1.21602	0.66483	1.72896
643	10.69	10.72	22.44	13.43	9.418	I1PF58	Uncharacterized protein OS=Oryza glaberrima PE=4 SV=1	ORYGL	7	1.39386	0.520912	1.68749	1.39543	0.445849	1.61048	0.896566	0.110982	1.28415	1.319	0.946753	1.46222
642	10.69	10.82	28.38	13.34	9.628	A0A0E0QHB1	Signal recognition particle subunit SRP68 OS=Oryza rufipogon PE=3 SV=1	ORYRU	5	1.53986	0.252266	1.60648	1.46369	0.305996	1.57126	0.730424	0.963382	2.04856	1.42328	0.669417	1.42765
644	10.68	11.26	22.59	11.75	10.54	A0A0E0PHY5	Uncharacterized protein OS=Oryza rufipogon PE=3 SV=1	ORYRU	5	1.21035	0.986298	1.92121	1.29799	0.738805	1.87867	0.865567	0.443487	1.61839	1.27682	0.85221	1.76405
645	10.62	10.92	16.54	10.12	8.596	Q0INM3	Beta-galactosidase 15 OS=Oryza sativa subsp. japonica GN=Os12g0429200 PE=2 SV=1	ORYSJ	7	1.41013	0.387046	1.5112	1.50104	0.26496	1.58631	0.804212	0.835416	2.52733	1.90378	0.479197	3.17514
647	10.6	10.6	35.03	24.62	18.53	Q8LNN1	Eukaryotic aspartyl protease family protein, expressed OS=Oryza sativa subsp. japonica GN=OSJNBa0040D23.12 PE=2 SV=1	ORYSJ	5	2.06501	0.00923967	1.33028	3.65356	0.000610175	1.26327	0.707207	0.777735	1.61204	2.15456	0.0112573	1.31357
646	10.6	10.68	23.5	14.75	13.48	Q0J9B4	Os04g0662800 protein OS=Oryza sativa subsp. japonica GN=Os04g0662800 PE=4 SV=1	ORYSJ	5	1.05577	0.153872	1.22403	1.02761	0.336498	1.42746	0.974547	0.170232	1.55344	1.57255	0.452332	1.68337
648	10.59	10.59	41.82	35.45	31.82	A0A0E0PC43	Uncharacterized protein OS=Oryza rufipogon PE=4 SV=1	ORYRU	6	1.04401	0.757176	3.08842	0.828005	0.268067	2.1157	0.684788	0.801816	2.14449	1.09412	0.338386	1.61674
650	10.58	10.58	45.54	33.8	33.8	Q69MW7	DNA binding protein PF1 OS=Oryza sativa subsp. japonica GN=Os09g0402100 PE=2 SV=1	ORYSJ	7	1.15158	0.673525	1.29681	1.31883	0.277616	1.2413	0.724042	0.868721	1.40072	1.29313	0.778605	1.30382
649	10.58	11.39	28.03	14.02	10.61	A0A0E0IMQ4	Uncharacterized protein OS=Oryza nivara PE=4 SV=1	ORYNI	6	1.22983	0.864585	1.34212	1.22085	0.696298	1.16955	0.773641	0.589953	1.21431	1.31307	0.814273	1.17229
652	10.57	10.58	60.07	52.48	34.32	Q2QM23	Methyl-CpG binding domain containing protein, expressed OS=Oryza sativa subsp. japonica GN=Os12g0620400 PE=2 SV=1	ORYSJ	6	1.15467	0.79616	1.46997	1.34568	0.345617	1.34047	0.683627	0.363046	1.2208	1.2984	0.809515	1.2942
651	10.57	27.13	49.55	41.84	36.2	I3QD45	Glyceraldehyde-3-phosphate dehydrogenase OS=Oryza sativa PE=2 SV=1	ORYSA	21	1.17632	0.831929	1.39001	1.61551	0.171556	1.72117	0.830499	0.317668	1.35574	1.38778	0.823603	1.68862
653	10.55	10.55	25.89	17.86	15.18	Q7XHB3	Peroxidase OS=Oryza sativa subsp. japonica GN=OSJNBa0015O22.19 PE=2 SV=1	ORYSJ	5	1.33329	0.236579	1.22408	1.8601	0.0163944	1.36511	1.09697	0.0910821	1.63563	1.78393	0.0457841	1.32614
655	10.54	10.58	29.51	16.77	14.86	Q6YYB9	Os08g0135900 protein OS=Oryza sativa subsp. japonica GN=Os08g0135900 PE=2 SV=1	ORYSJ	6	1.31082	0.589747	1.56185	1.87322	0.0562517	1.60936	0.772691	0.766207	1.51113	1.45943	0.76837	2.44033
654	10.54	10.64	42.04	24.78	22.57	A0A0E0JID9	Uncharacterized protein OS=Oryza punctata PE=3 SV=1	ORYPU	5	1.11488	0.528339	1.41508	1.05517	0.413179	1.49943	0.810607	0.692326	1.93064	1.19966	0.477533	1.51486
656	10.53	10.94	20.59	8.529	6.275	A0A0E0P4U9	Uncharacterized protein OS=Oryza rufipogon PE=4 SV=1	ORYRU	5	1.50213	0.0419886	1.23371	1.22255	0.783398	1.24618	0.707694	0.854611	1.76424	1.25751	0.725246	1.45996
657	10.52	10.6	23.57	19.05	15.48	I1QQ49	Uncharacterized protein OS=Oryza glaberrima PE=4 SV=1	ORYGL	5	1.47126	0.322313	1.63491	1.4668	0.498756	2.18122	0.906934	0.29439	1.59371	1.80891	0.171914	1.66464
660	10.5	10.51	50	40.09	36.32	Q7XBY6	Bet v I allergen family protein, putative, expressed OS=Oryza sativa subsp. japonica GN=Os10g0573400 PE=4 SV=1	ORYSJ	5	1.51856	0.117625	1.45575	1.35429	0.613772	2.55189	0.89769	0.516289	2.8806	1.62618	0.635267	4.67521
659	10.5	10.51	23.3	15.16	13.35	Q75HY2	Carboxypeptidase OS=Oryza sativa subsp. japonica GN=Os05g0582800 PE=2 SV=1	ORYSJ	5	1.68608	0.0550836	1.4146	1.74794	0.156843	1.8097	0.845536	0.693366	2.25708	1.8192	0.195742	1.70777
658	10.5	10.76	18.02	4.744	3.571	A0A0E0HN86	Uncharacterized protein OS=Oryza nivara PE=4 SV=1	ORYNI	5	0.963201	0.289073	1.66329	0.904312	0.18543	1.61253	0.614861	0.618564	2.61034	1.10464	0.528843	2.13479
662	10.47	10.47	23.15	11.98	11.98	Q69N33	Os09g0408600 protein OS=Oryza sativa subsp. japonica GN=Os09g0408600 PE=2 SV=1	ORYSJ	7	1.04635	0.417866	3.97621	1.05297	0.462957	4.00631	0.529061	0.725579	10915.9	1.15086	0.616161	15.1221
661	10.47	10.48	28.73	13.43	11.94	Q109L1	PsbP family protein, expressed OS=Oryza sativa subsp. japonica GN=LOC_Os10g32348 PE=4 SV=1	ORYSJ	8	1.18831	0.971875	2.50527	1.25048	0.901911	2.54995	0.88914	0.542954	1.99982	1.13872	0.518389	1.75575
663	10.46	10.46	48.24	33.17	28.64	Q2R4A1	40S ribosomal protein S5, putative, expressed OS=Oryza sativa subsp. japonica GN=LOC_Os11g29190 PE=2 SV=1	ORYSJ	8	0.812769	0.0479085	1.47362	1.20807	0.949605	1.83208	0.889439	0.626889	2.62747	1.16084	0.718949	2.70623
664	10.45	10.52	25.84	19.1	16.57	Q2QWN6	Carboxyvinyl-carboxyphosphonate phosphorylmutase, putative, expressed OS=Oryza sativa subsp. japonica GN=LOC_Os12g08760 PE=4 SV=1	ORYSJ	5	0.650229	0.000806645	1.20686	1.03444	0.103819	1.20423	0.505484	0.14814	1.80939	1.21798	0.243835	1.20197
666	10.42	10.63	56.31	32.52	25.73	Q7XMK5	OSJNBb0039L24.13 protein OS=Oryza sativa subsp. japonica GN=Os04g0533300 PE=2 SV=1	ORYSJ	9	1.25898	0.618828	1.23781	1.38158	0.26727	1.35891	0.712866	0.776981	1.39074	1.37163	0.831595	1.38399
665	10.42	11.77	22.03	10.75	9.204	Q2QW32	Leucine Rich Repeat family protein, expressed OS=Oryza sativa subsp. japonica GN=LOC_Os12g10740 PE=2 SV=1	ORYSJ	7	1.18395	0.976639	4.74347	1.35183	0.689993	2.27596	0.79301	0.757373	1.77204	1.42079	0.828736	2.14652
667	10.42	10.42	35.15	21.25	15.8	I1NPT9	Uncharacterized protein OS=Oryza glaberrima PE=4 SV=1	ORYGL	6	1.10304	0.574092	1.43829	1.42404	0.203674	1.3598	0.938463	0.18913	1.47836	1.45227	0.621329	1.49431
668	10.4	10.42	46.71	38.41	26.3	Q6YS11	Os08g0282400 protein OS=Oryza sativa subsp. japonica GN=Os08g0282400 PE=2 SV=1	ORYSJ	6	1.47209	0.196936	1.40192	1.67741	0.233207	1.88321	0.793416	0.775911	1.75859	1.6735	0.208143	1.48334
669	10.38	12.86	32.68	18.11	15.16	A0A0E0R8G1	6-phosphogluconate dehydrogenase, decarboxylating OS=Oryza rufipogon PE=3 SV=1	ORYRU	7	1.24264	0.894657	1.83743	1.00547	0.49749	1.87586	0.84843	0.669534	2.26933	1.33442	0.995972	1.52208
670	10.37	10.53	56.85	33.2	23.24	Q8S718	Glutathione S-transferase GSTU6, putative, expressed OS=Oryza sativa subsp. japonica GN=Os10g0530400 PE=2 SV=1	ORYSJ	6	1.46609	0.233327	1.43678	1.77682	0.0318977	1.42219	0.696983	0.806725	1.79088	1.519	0.56248	1.68297
671	10.35	10.55	38.57	29.69	26.62	Q94HJ5	Putative 3-beta hydroxysteroid dehydrogenase/isomerase protein OS=Oryza sativa PE=4 SV=1	ORYSA	10	1.02288	0.3516	1.50667	0.972002	0.341087	1.64156	0.8137	0.618187	1.57601	1.21482	0.387925	1.28813
672	10.35	10.42	16.01	8.215	6.035	A2ZS73	Uncharacterized protein OS=Oryza sativa subsp. japonica GN=OsJ_01438 PE=4 SV=1	ORYSJ	5	1.44106	0.573877	2.08952	1.27895	0.597949	1.37049	0.75972	0.828715	1.31515	1.35772	0.948049	1.9213
674	10.34	10.34	31.04	17.31	17.31	B9F5B9	Uncharacterized protein OS=Oryza sativa subsp. japonica GN=OsJ_06467 PE=4 SV=1	ORYSJ	7	1.29069	0.702802	1.59381	1.47187	0.613396	2.93462	0.869794	0.758506	3.8738	1.16476	0.820961	4.72579
673	10.34	11.14	32.54	21.69	18.25	A0A0E0PV78	Annexin OS=Oryza rufipogon PE=3 SV=1	ORYRU	6	1.31398	0.735728	1.945	1.49627	0.30056	1.70614	0.901728	0.612283	2.70371	1.90297	0.349922	2.54421
675	10.32	12.27	15.86	7.279	6.066	A0A0E0NLP1	Uncharacterized protein OS=Oryza rufipogon PE=3 SV=1	ORYRU	6	1.23224	0.768549	1.20467	1.23551	0.745781	1.32127	0.877613	0.08013	1.22028	1.32492	0.968909	1.48807
676	10.31	10.32	33.71	31.14	21.71	Q851Y1	Ankyrin repeat domain protein 2, putative, expressed OS=Oryza sativa subsp. japonica GN=LOC_Os03g63480 PE=2 SV=1	ORYSJ	5	0.909305	0.0496553	1.32423	1.04316	0.480272	1.53667	0.812652	0.500976	1.37261	1.17291	0.51611	1.5758
677	10.28	10.44	37.82	26.22	17.4	Q6YY41	Glycosyltransferase OS=Oryza sativa subsp. japonica GN=OSJNBb0046O12.33 PE=3 SV=1	ORYSJ	6	1.3859	0.0693712	1.1679	1.41473	0.314637	1.46948	0.939913	0.0387334	1.24737	1.37176	0.81902	1.33751
679	10.27	10.33	34.39	30.95	23.28	Q0DVI1	Os03g0128800 protein OS=Oryza sativa subsp. japonica GN=Os03g0128800 PE=4 SV=1	ORYSJ	5	1.18705	0.94526	1.75852	1.19325	0.989348	1.57531	1.00461	0.00860303	1.19239	1.35184	0.872886	1.25164
678	10.27	10.35	29.35	13.04	13.04	O80414	Mitochondrial phosphate transporter OS=Oryza sativa subsp. japonica GN=Os02g0767500 PE=2 SV=1	ORYSJ	5	1.20333	0.989683	1.25092	1.28181	0.445504	1.24806	0.923868	0.195834	1.44986	1.44267	0.564469	1.37211
680	10.23	10.46	24.73	14.95	12.46	Q8GRU7	Os07g0640200 protein OS=Oryza sativa subsp. japonica GN=P0524G08.102 PE=2 SV=1	ORYSJ	6	1.67832	0.265202	2.16379	1.46717	0.350215	1.82645	0.877422	0.424562	1.79403	1.16545	0.706901	2.81554
681	10.22	11.49	15.25	6.968	6.121	Q8H8W1	Calcium-transporting ATPase 4, endoplasmic reticulum-type, putative, expressed OS=Oryza sativa subsp. japonica GN=LOC_Os03g17310 PE=3 SV=1	ORYSJ	6	1.03793	0.564156	2.08368	1.53424	0.496833	2.84876	0.890143	0.483267	2.08079	1.59684	0.496578	2.10386
682	10.2	10.2	19.8	13.58	9.493	Q84TA3	Leukotriene A-4 hydrolase homolog OS=Oryza sativa subsp. japonica GN=LKHA4 PE=2 SV=1	ORYSJ	6	1.05494	0.673952	2.14909	1.16301	0.929957	1.91423	0.826256	0.525206	1.5091	1.29206	0.892117	1.76241
683	10.18	10.18	35.2	24.27	22.4	Q93Y73	Aspartate-semialdehyde dehydrogenase family protein, expressed OS=Oryza sativa subsp. japonica GN=LOC_Os03g55280 PE=3 SV=1	ORYSJ	7	1.20433	0.997116	1.3402	1.13491	0.700674	1.37871	0.835115	0.158157	1.2118	1.48202	0.431892	1.39956
684	10.17	10.38	31.64	20.31	18.75	I1R357	Uncharacterized protein OS=Oryza glaberrima PE=4 SV=1	ORYGL	9	1.28908	0.470558	1.24952	1.06447	0.296247	1.27981	0.875117	0.253132	1.3937	1.31338	0.950642	1.8145
685	10.17	10.24	33.77	20.86	17.88	A0A0E0PFB9	Uncharacterized protein OS=Oryza rufipogon PE=4 SV=1	ORYRU	6	1.01147	0.670336	4.59182	1.04343	0.721249	3.98302	0.783576	0.873959	3.84307	1.21878	0.740788	2.76886
687	10.16	10.28	47.32	15.49	15.49	A0A0E0NHM7	Uncharacterized protein OS=Oryza rufipogon PE=4 SV=1	ORYRU	5	1.26551	0.751045	1.78908	1.18343	0.94953	1.42967	0.904844	0.309694	1.89302	1.54311	0.756215	5.86298
686	10.16	10.57	37.43	18.99	14.9	A0A0E0MWV5	Tyrosine--tRNA ligase OS=Oryza rufipogon PE=3 SV=1	ORYRU	5	0.97757	0.297236	1.69633	1.04805	0.420595	1.54588	0.855083	0.673396	2.66876	1.047	0.5253	2.92498
689	10.15	10.34	23.14	12.94	10.78	Q8RU06	Cellulase containing protein, expressed OS=Oryza sativa subsp. japonica GN=OJ1208D02.5 PE=2 SV=1	ORYSJ	5	1.37159	0.478953	1.66775	1.84207	0.0328995	1.44697	0.737008	0.972216	1.52984	1.30378	0.921956	1.95458
688	10.15	10.35	27.38	13.02	10.85	A3AMD8	Uncharacterized protein OS=Oryza sativa subsp. japonica GN=OsJ_12459 PE=3 SV=1	ORYSJ	6	0.995446	0.135736	1.30391	1.18412	0.957883	1.2542	0.815436	0.41142	1.29131	1.3438	0.938338	1.25351
690	10.15	10.15	62.12	47.73	47.73	A0A0E0R3E5	Non-specific lipid-transfer protein OS=Oryza rufipogon PE=3 SV=1	ORYRU	7	1.19758	0.995057	40.7552	1.35702	0.954895	6792.71	0.753175	0.86385	1.44564	0.99875	0.0783366	1.44786
691	10.13	10.13	44.02	26.92	26.92	A0A0E0NAR8	Uncharacterized protein OS=Oryza rufipogon PE=4 SV=1	ORYRU	8	1.25319	0.892678	2.13895	1.28312	0.778385	1.99583	0.872668	0.644265	2.49091	1.37188	0.909243	1.91902
692	10.13	10.13	35.93	25.93	25.93	A0A0E0JV73	Proteasome subunit alpha type OS=Oryza punctata PE=3 SV=1	ORYPU	9	1.3142	0.396054	1.2892	1.39677	0.398824	1.60026	0.965702	0.196466	1.60881	1.19689	0.228844	1.23511
694	10.11	10.4	37.32	22.54	20.77	Q25A95	B0812A04.3 protein OS=Oryza sativa GN=B0812A04.3 PE=4 SV=1	ORYSA	7	1.30763	0.595365	1.75611	1.30582	0.551862	1.75299	0.757021	0.897681	1.90235	1.26972	0.670706	1.53195
693	10.11	12.08	30.2	21.08	21.08	I1P5N7	Uncharacterized protein OS=Oryza glaberrima PE=4 SV=1	ORYGL	7	1.39676	0.344522	1.52229	1.30997	0.525389	1.52921	0.73697	0.979128	1.77141	1.27215	0.773614	1.60797
695	10.09	10.22	65.38	45.38	35.38	Q6K5R6	Os02g0478600 protein OS=Oryza sativa subsp. japonica GN=Os02g0478600 PE=2 SV=1	ORYSJ	6	1.24358	0.78606	1.35373	1.30285	0.401874	1.3064	0.856022	0.263623	1.36207	1.48116	0.376095	1.34093
697	10.08	10.76	20.48	8.058	7.398	Q94LU9	Os10g0548900 protein OS=Oryza sativa subsp. japonica GN=OSJNBa0082M15.18 PE=4 SV=1	ORYSJ	5	1.09491	0.863367	5.07812	0.954793	0.693161	5.02764	0.866755	0.563782	2.16577	1.40884	0.90072	3.64225
696	10.08	14.37	28.79	21.79	21.79	Q7X8I9	OSJNBa0014K14.17 protein OS=Oryza sativa subsp. japonica GN=OSJNBa0014K14.17 PE=4 SV=3	ORYSJ	10	1.06779	0.718518	2.63766	1.14204	0.760097	1.48475	0.709807	0.88415	2.35491	1.26824	0.876994	2.57514
700	10.07	10.07	56.02	40.74	40.74	Q8S2Q8	Os01g0198900 protein OS=Oryza sativa subsp. japonica GN=B1046G12.28 PE=2 SV=1	ORYSJ	5	1.26808	0.892661	3.03418	1.48757	0.679776	4.74361	0.607077	0.440115	2.04082	1.22609	0.728067	2.01146
698	10.07	10.1	25.31	23.67	23.67	Q6ZDP0	Os07g0196200 protein OS=Oryza sativa subsp. japonica GN=Os07g0196200 PE=4 SV=1	ORYSJ	6	1.00559	0.25855	1.51225	1.18647	0.971953	1.32431	0.909596	0.0989358	1.3182	1.4744	0.337918	1.32485
699	10.07	10.09	50	32.14	25.89	B9FVX4	Peptidyl-prolyl cis-trans isomerase OS=Oryza sativa subsp. japonica GN=OsJ_23382 PE=4 SV=1	ORYSJ	7	1.23341	0.79006	1.29241	1.52235	0.143225	1.48716	0.845801	0.173295	1.26774	1.33802	0.965422	1.26758
701	10.07	10.07	29.75	21.81	18.41	B8BDB0	Putative uncharacterized protein OS=Oryza sativa subsp. indica GN=OsI_31951 PE=4 SV=1	ORYSI	6	1.31829	0.541312	3.67858	1.11818	0.649847	3.66288	0.914267	0.434596	8.7966	1.74793	0.50519	33.0075
702	10.06	10.18	31.83	18.04	18.04	Q6L4R5	Os05g0593100 protein OS=Oryza sativa subsp. japonica GN=Os05g0593100 PE=2 SV=1	ORYSJ	5	1.36334	0.221653	1.26778	1.46488	0.0363187	1.20431	0.931696	0.0644034	1.28567	1.68443	0.390635	1.96342
703	10.06	10.06	57.94	46.73	46.73	A0A0E0LKD1	Uncharacterized protein OS=Oryza punctata PE=4 SV=1	ORYPU	6	1.16128	0.717133	1.46188	1.06775	0.342778	1.46177	0.81437	0.39158	1.45659	1.33544	0.98835	1.50886
704	10.05	10.18	34.93	24.89	24.89	Q2RBC6	Elongation factor P, putative, expressed OS=Oryza sativa subsp. japonica GN=LOC_Os11g02450 PE=2 SV=1	ORYSJ	7	1.17755	0.913821	1.85802	1.3081	0.592083	1.65119	0.823807	0.248606	1.26724	1.24536	0.57725	1.41686
705	10.05	10.05	36.9	27.24	23.79	I1QGR1	Xyloglucan endotransglucosylase/hydrolase OS=Oryza glaberrima PE=3 SV=1	ORYGL	6	0.783321	0.220095	2.27739	0.74214	0.330552	3.27241	0.764744	0.806202	1.40184	1.1669	0.681136	2.309
706	10.04	10.14	32.45	18.88	14.89	Q8GSK5	Aldo/keto reductase family-like protein OS=Oryza sativa subsp. japonica GN=OJ1343_B12.101 PE=4 SV=1	ORYSJ	6	0.930603	0.297215	1.92115	1.01075	0.610268	2.50473	0.664038	0.579846	1.75432	1.30407	0.919861	1.90812
709	10.03	10.16	24.9	13.77	11.34	Q53P72	Aldehyde dehydrogenase OS=Oryza sativa subsp. japonica GN=LOC_Os11g08300 PE=3 SV=1	ORYSJ	5	1.49909	0.0462043	1.23683	1.74959	0.17705	1.92143	0.866037	0.716643	3.04448	1.79776	0.202644	1.72472
708	10.03	10.89	24.1	9.003	8.449	A2YMD1	Putative uncharacterized protein OS=Oryza sativa subsp. indica GN=OsI_26387 PE=4 SV=1	ORYSI	7	1.1202	0.669713	1.88368	1.17146	0.945773	2.4646	0.663384	0.34695	1.47577	1.21312	0.556708	1.78841
707	10.03	12.16	39.6	29.2	29.2	A0A0E0PL23	Uncharacterized protein OS=Oryza rufipogon PE=4 SV=1	ORYRU	7	1.23112	0.913832	2.13743	1.2755	0.805031	2.87464	1.36018	0.0715003	2.0949	1.60225	0.600838	3.61127
710	10.02	10.19	27.61	16.97	11.45	A0A0E0PMK8	Uncharacterized protein OS=Oryza rufipogon PE=4 SV=1	ORYRU	5	1.19513	0.957116	1.40875	1.46254	0.410422	1.74387	0.777224	0.658819	1.27976	1.31295	0.890457	1.29058
711	10.01	10.14	37.67	27.35	27.35	Q43596	Small GTP-binding protein OS=Oryza sativa GN=ORRab-2 PE=2 SV=1	ORYSA	5	0.949365	0.135027	1.42473	1.09806	0.816024	2.46672	0.638008	0.65118	2.33856	1.1529	0.783543	3.95109
713	10.01	10.01	31.76	18.43	18.43	B9F4C0	Uncharacterized protein OS=Oryza sativa subsp. japonica GN=OsJ_05928 PE=4 SV=1	ORYSJ	6	1.14497	0.729469	1.53272	1.31486	0.500154	1.51223	0.974879	0.379271	2.33854	1.7399	0.329176	2.07223
712	10.01	10.09	77.33	36	32.67	A0A0E0J7K8	Uncharacterized protein OS=Oryza nivara PE=4 SV=1	ORYNI	10	1.12608	0.536795	1.48212	1.39162	0.23064	1.48349	0.857523	0.251414	1.4837	1.36617	0.816012	1.48508
719	10	10.03	28.75	12.7	10.76	U5KNJ7	Glucose-6-phosphate isomerase OS=Oryza sativa subsp. japonica PE=2 SV=1	ORYSJ	6	1.16889	0.896591	1.97758	1.32502	0.336579	1.34786	0.865588	0.166041	1.31268	1.29976	0.848409	1.47662
721	10	10	31.43	23.81	23.81	Q8LHG8	DNA-damage-repair/toleration protein-like OS=Oryza sativa subsp. japonica GN=Os01g0542000 PE=4 SV=1	ORYSJ	6	1.28985	0.37666	1.2099	1.57735	0.220213	1.71272	0.897446	0.290257	1.5488	1.53907	0.596809	2.00209
722	10	10	31.69	26.34	26.34	Q6ZK86	Os08g0504500 protein OS=Oryza sativa subsp. japonica GN=Os08g0504500 PE=2 SV=1	ORYSJ	6	1.88832	0.903424	1.65935e+16	1.62506	0.935023	5.83531e+16	0.857533	0.50474	6.60734	0.967096	0.227073	4.5743
723	10	10	49.38	39	39	Q6YUR8	Cold shock domain protein 1 OS=Oryza sativa subsp. japonica GN=Os02g0121100 PE=2 SV=1	ORYSJ	6	1.90396	0.12843	2.01071	1.68036	0.169469	1.83832	0.789153	0.848829	2.63884	1.40907	0.905879	3.92726
720	10	10	17.03	8.774	8.774	Q6MW77	B1248C03.20 protein OS=Oryza sativa subsp. japonica GN=B1248C03.20 PE=4 SV=1	ORYSJ	5	1.61688	0.186985	1.67116	2.88441	0.0956016	3.09903	0.785273	0.44529	1.2112	1.63873	0.396602	1.82874
715	10	10.34	43.12	33.03	30.28	Q653Z1	Peptidyl-prolyl cis-trans isomerase OS=Oryza sativa subsp. japonica GN=Os06g0663800 PE=2 SV=1	ORYSJ	7	1.10071	0.369286	1.31371	1.31834	0.408831	1.40345	0.784323	0.515967	1.28114	1.41847	0.442403	1.24999
714	10	10.97	32.02	17.59	12.65	I1NRJ1	Phosphotransferase OS=Oryza glaberrima PE=3 SV=1	ORYGL	6	0.919979	0.232037	3.69727	1.2603	0.899006	92.4491	0.831407	0.635782	9.76052	1.53909	0.52574	7.22229
717	10	10.05	19.61	3.125	3.125	A0A0E0PDM2	Uncharacterized protein OS=Oryza rufipogon PE=4 SV=1	ORYRU	5	1.395	0.542372	1.97498	0.796443	0.109316	1.76281	0.640493	0.632755	2.39365	1.29908	0.884262	1.68727
718	10	10.04	47.59	41.57	41.57	A0A0E0K3Z7	Uncharacterized protein OS=Oryza punctata PE=3 SV=1	ORYPU	8	1.13125	0.603881	1.36481	1.27682	0.392937	1.2253	0.791134	0.673027	1.49478	1.30624	0.880658	1.42801
724	10	10	22.37	19.41	19.41	A0A0E0HL52	Peptidyl-prolyl cis-trans isomerase OS=Oryza nivara PE=4 SV=1	ORYNI	6	1.60221	0.13514	1.52746	1.18063	0.909103	1.20893	0.828502	0.156258	1.1952	1.22074	0.240654	1.19472
725	9.99	14.9	19.45	11.37	8.087	Q69LG7	Aspartate kinase-homoserine dehydrogenase OS=Oryza sativa subsp. japonica GN=Os09g0294000 PE=2 SV=1	ORYSJ	7	1.08954	0.417181	1.36192	0.697031	0.272438	3.2175	0.716715	0.873387	1.71422	0.825645	0.12568	1.99177
726	9.96	12.57	15.58	3.768	2.895	A0A0E0JUG9	Uncharacterized protein OS=Oryza punctata PE=4 SV=1	ORYPU	6	1.08617	0.689734	1.83185	1.29509	0.708768	1.69227	0.81403	0.698575	1.76496	1.40709	0.786511	1.59227
728	9.95	10.24	35.92	25.7	23.94	Q6EUK2	Os02g0234800 protein OS=Oryza sativa subsp. japonica GN=Os02g0234800 PE=2 SV=1	ORYSJ	9	1.31038	0.770985	2.31421	1.13772	0.768681	1.56542	0.682387	0.614044	1.59283	1.25524	0.769602	1.82062
727	9.95	10.31	20.75	10.14	7.956	Q60EA3	Os05g0503300 protein OS=Oryza sativa subsp. japonica GN=Os05g0503300 PE=4 SV=1	ORYSJ	7	1.36251	0.332485	1.36337	1.22101	0.825113	1.34724	0.83263	0.161499	1.20839	1.23726	0.332372	1.20732
729	9.93	13.71	24.94	20.25	17.04	I1PBB1	Uncharacterized protein OS=Oryza glaberrima PE=4 SV=1	ORYGL	9	1.30936	0.807671	2.22631	1.01322	0.592573	2.01028	0.858076	0.602635	1.92525	1.08396	0.244184	1.4806
730	9.93	10.25	25.43	19.92	12.52	A0A0E0M8H4	Uncharacterized protein OS=Oryza punctata PE=4 SV=1	ORYPU	6	1.14482	0.918337	3.11645	0.875726	0.471076	2.59421	0.781399	0.661957	1.31905	1.44348	0.782806	1.92568
731	9.92	10	34.51	26.27	26.27	A0A0E0PKS8	Superoxide dismutase OS=Oryza rufipogon PE=3 SV=1	ORYRU	7	1.41065	0.262084	1.37838	1.40523	0.135807	1.27128	0.818652	0.202941	1.19192	1.46878	0.188774	1.17769
732	9.89	9.89	27.11	18.42	15.26	A3BRT1	Eukaryotic translation initiation factor 3 subunit I OS=Oryza sativa subsp. japonica GN=OsJ_26838 PE=3 SV=1	ORYSJ	5	1.14836	0.6279	1.28947	1.13073	0.62515	1.31061	0.677539	0.271892	1.21463	1.28636	0.635404	1.21449
733	9.88	10.19	18.94	7.737	4.121	A0A0E0N822	Uncharacterized protein OS=Oryza rufipogon PE=4 SV=1	ORYRU	4	1.43171	0.376619	1.55622	1.4556	0.471514	1.89735	0.733039	0.949805	1.4765	1.50437	0.399684	1.3852
734	9.88	10	17.84	7.057	6.258	A0A0E0GLM4	Glucose-6-phosphate 1-dehydrogenase OS=Oryza nivara PE=3 SV=1	ORYNI	5	1.38612	0.595741	1.88995	0.874375	0.128832	1.54736	0.734217	0.950062	1.41266	1.15869	0.288581	1.35543
735	9.87	10.01	25.45	22.75	20.66	A0A0E0QDN1	Uncharacterized protein OS=Oryza rufipogon PE=3 SV=1	ORYRU	6	1.20827	0.986551	1.51423	1.72722	0.0666372	1.50598	0.817295	0.438408	1.35047	1.39437	0.807347	1.56461
736	9.86	10.1	12.54	3.883	3.119	A0A0E0LHP1	Uncharacterized protein OS=Oryza punctata PE=3 SV=1	ORYPU	5	0.946973	0.200508	1.50655	1.32924	0.253633	1.23825	0.742647	0.990376	1.64903	1.17429	0.736716	2.41677
737	9.84	10.32	16.07	6.556	5.171	A0A0E0PGC9	Uncharacterized protein OS=Oryza rufipogon PE=4 SV=1	ORYRU	5	1.15495	0.742609	1.35083	1.11905	0.737442	1.53895	0.82692	0.513522	1.47394	1.55306	0.362528	1.46059
738	9.83	22.86	70.57	60.75	39.62	A0A0E0R9J8	Uncharacterized protein OS=Oryza rufipogon PE=3 SV=1	ORYRU	15	1.40623	0.402818	1.52243	1.70386	0.028608	1.35827	0.751763	0.854896	1.20843	1.27906	0.69997	1.28594
740	9.81	9.81	40.68	37.85	37.85	A0A0E0RKB8	Uncharacterized protein OS=Oryza rufipogon PE=4 SV=1	ORYRU	6	1.64705	0.384515	15.5053	4.93681	0.331533	31766.8	0.960175	0.234171	3.5626	2.07232	0.506937	306.932
739	9.81	9.81	22.46	12.5	9.239	A0A0E0HHI0	Uncharacterized protein OS=Oryza nivara PE=3 SV=1	ORYNI	6	1.7274	0.158213	1.72825	1.68969	0.139038	1.65291	0.781513	0.796911	1.62797	1.24145	0.603197	1.37518
741	9.79	10.91	49.65	46.1	40.43	Q0JEM8	Os04g0235600 protein (Fragment) OS=Oryza sativa subsp. japonica GN=Os04g0235600 PE=3 SV=1	ORYSJ	10	1.03837	0.439184	1.70194	0.903446	0.180568	1.65709	0.799179	0.643899	1.60293	1.10988	0.640513	3.08875
742	9.77	11.06	33.92	25.66	22.71	A0A0E0L3B1	Uncharacterized protein OS=Oryza punctata PE=4 SV=1	ORYPU	7	1.14413	0.800724	1.81613	0.930937	0.207476	1.6298	0.736693	0.9804	1.92285	1.20706	0.62004	1.77643
743	9.76	11.72	55	42.5	42.5	Q75T45	Os12g0555000 protein OS=Oryza sativa subsp. japonica GN=RSOsPR10 PE=2 SV=1	ORYSJ	6	1.38393	0.37013	1.46431	8.32187	0.0018868	2.09796	0.747792	0.919554	1.27711	2.62983	0.0261807	1.72871
744	9.73	11.89	29.95	18.02	15.48	Q5Z790	Os06g0531200 protein OS=Oryza sativa subsp. japonica GN=Os06g0531200 PE=4 SV=1	ORYSJ	7	1.17332	0.940696	2.30664	1.24508	0.84585	1.71701	0.894917	0.240907	1.42699	1.65367	0.236535	1.49283
745	9.72	9.85	33.1	24.39	19.16	I1QBK0	Uncharacterized protein OS=Oryza glaberrima PE=3 SV=1	ORYGL	9	1.25576	0.562949	1.18762	1.13416	0.497034	1.18555	0.915708	0.247982	1.51741	1.49891	0.21693	1.23748
746	9.72	9.72	46.04	32.67	28.71	I1NP13	Uncharacterized protein OS=Oryza glaberrima PE=4 SV=1	ORYGL	5	1.58514	0.222628	1.96495	1.7378	0.116943	1.84342	0.819365	0.777549	3.83916	1.37812	0.893206	2.54939
747	9.7	12.53	45.45	40.91	31.82	Q5Z9H9	Peptidyl-prolyl cis-trans isomerase OS=Oryza sativa subsp. japonica GN=P0655A07.5-1 PE=2 SV=1	ORYSJ	9	1.40805	0.637065	2.337	2.08771	0.0997356	2.07639	0.884645	0.370243	1.63013	1.76634	0.0525898	1.33142
748	9.69	19.66	30.78	19.88	12.96	Q01L37	H0209H04.1 protein OS=Oryza sativa GN=H0209H04.1 PE=4 SV=1	ORYSA	9	1.11389	0.307264	1.19425	1.13381	0.521211	1.19944	0.784807	0.820545	1.86166	1.12936	0.501454	1.80313
750	9.68	9.73	60.98	54.27	43.9	A0A0E0R1D7	Uncharacterized protein OS=Oryza rufipogon PE=3 SV=1	ORYRU	9	0.959128	0.512713	20.4063	1.08898	0.579512	4.29503	0.764868	0.883955	9.11055	1.25609	0.74967	6.22173
749	9.68	10.48	17.75	12.87	11.07	A0A0E0FVA1	Uncharacterized protein OS=Oryza nivara PE=4 SV=1	ORYNI	6	1.349	0.530641	1.53979	1.13497	0.881152	2.1821	0.753953	0.930099	1.63698	1.0658	0.108595	1.34339
752	9.67	9.67	68.13	57.14	57.14	Q84SC3	Os08g0162800 protein OS=Oryza sativa subsp. japonica GN=P0577B11.140 PE=2 SV=1	ORYSJ	7	1.30351	0.550169	1.39846	1.10351	0.592802	1.43744	0.848903	0.399368	1.49406	1.08882	0.208561	1.45571
751	9.67	9.71	36.73	23.32	20.12	I1NZZ3	Uncharacterized protein OS=Oryza glaberrima PE=4 SV=1	ORYGL	5	1.24169	0.878925	1.62164	1.08652	0.590868	1.50577	1.15106	0.0428657	1.52193	1.71495	0.11706	1.4078
753	9.66	9.86	17.19	10.15	8.119	A0A0E0PKS7	Uncharacterized protein OS=Oryza rufipogon PE=4 SV=1	ORYRU	5	1.31414	0.600524	1.46905	1.54744	0.0686919	1.33609	0.917593	0.111755	1.32474	1.33612	0.994545	2.04954
754	9.65	9.73	17.91	7.117	7.117	A0A0E0GTG9	Uncharacterized protein OS=Oryza nivara PE=4 SV=1	ORYNI	5	1.27953	0.579746	1.29874	1.24874	0.875282	2.1038	0.909481	0.196559	1.42512	1.6188	0.337534	1.6007
755	9.64	9.65	22.96	15.26	10.27	A0A0E0JYJ7	Uncharacterized protein OS=Oryza punctata PE=4 SV=1	ORYPU	6	1.01867	0.445741	1.65427	0.78636	0.0288975	1.42636	0.910318	0.654033	2.91584	1.40476	0.845306	1.87162
756	9.61	9.61	27.16	25.1	20.99	Q945W2	Glutathione S-transferase GSTU6, putative, expressed OS=Oryza sativa subsp. japonica GN=LOC_Os10g38580 PE=2 SV=1	ORYSJ	5	0.734081	0.245045	3.70432	0.978437	0.141038	1.42729	0.719178	0.756082	1.42957	1.47477	0.391324	1.49163
757	9.6	9.68	15.85	11.42	11.42	A0A0E0JWU4	Uncharacterized protein OS=Oryza punctata PE=4 SV=1	ORYPU	6	1.13247	0.958653	22.5641	1.41246	0.538452	2.02668	1.00968	0.482814	3.04267	1.8009	0.255242	1.8756
758	9.59	11.78	22.32	12.97	8.117	A0A0E0IBI7	Uncharacterized protein OS=Oryza nivara PE=4 SV=1	ORYNI	6	1.17267	0.853042	1.38538	1.33609	0.213989	1.21789	0.940882	0.149914	1.41383	1.63701	0.12351	1.31639
759	9.58	9.58	53.81	32.74	29.15	A0A0E0I3R2	Nucleoside diphosphate kinase OS=Oryza nivara PE=3 SV=1	ORYNI	8	1.29451	0.643168	1.45467	1.37285	0.111992	1.20951	0.902457	0.23435	1.45579	1.4385	0.664382	1.52761
760	9.57	15.79	66.94	51.43	48.16	Q69QD5	Chaperonin OS=Oryza sativa subsp. japonica GN=Os09g0438700 PE=2 SV=1	ORYSJ	15	1.16686	0.781396	1.399	1.45114	0.277538	1.60977	0.90119	0.277991	1.60319	1.6554	0.385697	1.97326
763	9.57	9.59	45.88	24.31	21.96	A0A0P0X4M5	Os07g0275100 protein OS=Oryza sativa subsp. japonica GN=Os07g0275100 PE=4 SV=1	ORYSJ	10	1.2993	0.64109	1.47925	1.29679	0.629785	1.5352	0.865464	0.44501	1.62057	1.559	0.146798	1.26397
761	9.57	11.8	23.93	12.27	10.28	A0A0E0KCK9	Uncharacterized protein OS=Oryza punctata PE=3 SV=1	ORYPU	7	1.39169	0.799951	4.00343	1.52635	0.0648352	1.3111	0.850711	0.48345	1.60069	1.39313	0.746111	1.39044
762	9.57	9.63	27.76	18.35	15.29	A0A0E0GX81	Pyruvate dehydrogenase E1 component subunit alpha OS=Oryza nivara PE=4 SV=1	ORYNI	8	1.5376	0.440078	2.0585	1.0848	0.755445	2.00891	0.824424	0.477346	1.41296	1.32518	0.981424	1.85636
764	9.56	9.79	21.04	12.8	8.232	B9EYE7	Uncharacterized protein OS=Oryza sativa subsp. japonica GN=OsJ_02872 PE=4 SV=1	ORYSJ	6	1.41953	0.221286	1.36955	2.39536	0.0411222	1.92205	0.874891	0.395243	1.6252	1.37729	0.83473	1.4984
765	9.56	9.75	25.34	14.34	14.34	A0A0E0QGN7	Uncharacterized protein OS=Oryza rufipogon PE=4 SV=1	ORYRU	6	1.09109	0.464612	1.36443	1.07791	0.426135	1.32946	0.776765	0.861995	1.89732	1.25261	0.727241	1.51901
767	9.55	9.59	39.85	22.61	19.54	Q6ZIT9	Peptidyl-prolyl cis-trans isomerase OS=Oryza sativa subsp. japonica GN=Os08g0541400 PE=4 SV=1	ORYSJ	5	1.05817	0.392786	1.67654	1.21747	0.825476	1.4695	0.663334	0.340504	1.46636	1.27668	0.808227	1.9663
766	9.55	9.7	37.77	25.65	16.9	A0A0E0NUR7	Uncharacterized protein OS=Oryza rufipogon PE=3 SV=1	ORYRU	6	1.11872	0.645135	1.47601	1.3857	0.175975	1.28121	0.787427	0.503733	1.24388	1.6307	0.0413937	1.20896
769	9.53	9.6	18.74	7.387	5.448	A0A0E0MCZ8	Coatomer subunit beta OS=Oryza punctata PE=4 SV=1	ORYPU	5	1.07023	0.348677	1.32174	0.982992	0.205982	1.38391	0.769781	0.831512	1.50953	1.14658	0.412945	1.50684
768	9.53	9.61	27.93	15.14	14.05	A0A0E0FJU3	Uncharacterized protein OS=Oryza nivara PE=4 SV=1	ORYNI	5	1.09964	0.924128	16196.3	1.34554	0.689617	18.8018	0.75794	0.876506	4.41303	1.45934	0.582514	4.44298
770	9.51	9.63	27.07	13.65	13.65	Q69IK7	Os02g0800000 protein OS=Oryza sativa subsp. japonica GN=Os02g0800000 PE=2 SV=1	ORYSJ	7	1.0274	0.731471	3.84067	0.855371	0.256621	2.12245	0.856153	0.38773	1.57951	1.50274	0.665247	2.21673
771	9.51	9.59	20.88	8.994	8.384	A0A0E0P3K6	Uncharacterized protein OS=Oryza rufipogon PE=4 SV=1	ORYRU	5	1.15588			1.64359			0.577686			1.99365
772	9.49	10.69	14.49	5.848	4.353	A2WYJ1	Putative uncharacterized protein OS=Oryza sativa subsp. indica GN=OsI_04992 PE=4 SV=1	ORYSI	6	1.21969	0.962104	1.83305	1.17734	0.949783	1.51193	0.749384	0.95076	1.55415	1.3749	0.746497	1.24846
773	9.48	9.52	27.27	18.18	15.67	Q69UI3	Os08g0117100 protein OS=Oryza sativa subsp. japonica GN=Os08g0117100 PE=2 SV=1	ORYSJ	5	1.11053	0.483441	1.38421	0.823746	0.113326	1.69631	0.925823	0.208267	1.55897	1.19739	0.626572	1.88408
774	9.48	9.48	37.25	30.72	30.72	I1PI16	Glutamyl-tRNA(Gln) amidotransferase subunit C, chloroplastic/mitochondrial OS=Oryza glaberrima GN=GATC PE=3 SV=1	ORYGL	5	1.11664	0.854017	62.6503	1.27425	0.880701	95.277	0.807258	0.833898	59.8732	1.05792	0.444845	11.8224
776	9.45	9.45	56.59	46.51	41.86	I1QRF2	Uncharacterized protein OS=Oryza glaberrima PE=4 SV=1	ORYGL	7	1.00771	0.402952	1.70013	1.51326	0.184905	1.51637	0.762102	0.790352	1.32007	1.64684	0.164915	1.41259
775	9.45	9.46	24.49	15.07	11.3	A0A0E0NQN1	Uncharacterized protein OS=Oryza rufipogon PE=4 SV=1	ORYRU	6	1.1838	0.965752	2.54858	1.02203	0.58964	1.92602	0.868443	0.453577	1.60655	1.55376	0.640013	2.09689
778	9.43	9.46	56.2	46.72	46.72	Q8S6F4	Putative atpE; ATPase epsilon subunit from chromosome 10 chloroplast insertion OS=Oryza sativa subsp. japonica GN=OSJNBb0075K12.37 PE=3 SV=1	ORYSJ	8	1.09304	0.442449	1.42052	1.06086	0.289561	1.33089	0.810853	0.464071	1.41036	1.17863	0.320974	1.39219
777	9.43	9.51	26.29	18.04	18.04	I1P787	Uncharacterized protein OS=Oryza glaberrima PE=4 SV=1	ORYGL	7	1.10821	0.547439	1.42409	1.09889	0.300747	1.20581	0.848568	0.141287	1.22899	1.40489	0.612386	1.30272
779	9.42	13.94	36.29	20.05	20.05	A0A0E0MZT4	Uncharacterized protein OS=Oryza rufipogon PE=3 SV=1	ORYRU	8	1.42497	0.491462	1.98026	1.89137	0.0157877	1.3463	0.763857	0.846468	1.58981	1.42639	0.582229	1.41795
781	9.41	9.5	21.52	11.32	8.905	Q6K689	Os02g0792800 protein OS=Oryza sativa subsp. japonica GN=Os02g0792800 PE=2 SV=1	ORYSJ	5	1.0944	0.634652	2.10684	1.50291	0.372386	2.40993	0.817519	0.43792	1.55513	1.52671	0.623722	2.7585
780	9.41	9.56	22.28	17.55	13.65	A0A0E0K7F2	Uncharacterized protein OS=Oryza punctata PE=4 SV=1	ORYPU	5	1.02109	0.581697	2.35189	1.05118	0.525616	1.73832	0.916333	0.0831557	1.30256	1.61006	0.216334	1.46861
782	9.4	9.46	33.74	24.39	21.54	Q9LST9	Proteasome subunit beta type OS=Oryza sativa subsp. japonica GN=OsPBA1 PE=2 SV=1	ORYSJ	8	1.31157	0.888037	432.712	1.39257	0.67269	34.0334	0.719927	0.944048	60.9248	1.48882	0.797735	70.9253
783	9.4	9.42	38.53	20.8	20.8	Q84YY4	Os08g0292600 protein OS=Oryza sativa subsp. japonica GN=Os08g0292600 PE=2 SV=1	ORYSJ	5	1.4838	0.548248	2.2982	1.71128	0.155876	1.74862	1.07462	0.014805	1.29997	1.31038	0.918593	1.51503
784	9.38	11.54	36.68	22.49	22.49	I6QM82	Aquaporin OS=Oryza sativa subsp. japonica GN=PIP1.1 PE=2 SV=1	ORYSJ	7	1.0825	0.42926	1.59783	1.1909	0.998708	2.28864	1.06683	0.55171	9.14527	1.42348	0.710273	1.93007
785	9.37	9.62	16.78	5.83	4.77	A0A0E0NNP0	Uncharacterized protein OS=Oryza rufipogon PE=4 SV=1	ORYRU	5	2.36211	0.225194	5.31957	2.31088	0.245316	5.7804	1.08085	0.482831	6.70373	2.28067	0.25171	4.25428
786	9.36	10.18	25.69	19.41	10.39	A0A0E0P3Z4	Uncharacterized protein OS=Oryza rufipogon PE=4 SV=1	ORYRU	5	0.936682	0.225729	1.5977	1.12964	0.735736	1.45915	0.847417	0.0763959	1.16799	1.16103	0.351902	1.41442
788	9.34	9.58	21.9	10.38	10.38	Q651F0	Os09g0539100 protein OS=Oryza sativa subsp. japonica GN=Os09g0539100 PE=3 SV=1	ORYSJ	5	1.62514	0.3078	2.17491	1.56943	0.322956	2.10659	0.77273	0.907754	2.91049	1.24712	0.891944	4.22089
787	9.34	10.2	20.62	9.536	7.131	A0A0E0MWH1	Uncharacterized protein OS=Oryza rufipogon PE=3 SV=1	ORYRU	5	1.35211	0.539527	1.96703	1.21114	0.920612	1.92972	1.13209	0.077461	1.71579	1.91607	0.366594	3.84909
789	9.34	9.4	17.32	11.15	10.27	A0A0E0HCC8	Uncharacterized protein OS=Oryza nivara PE=3 SV=1	ORYNI	5	1.24948	0.788811	1.37432	1.26318	0.761584	1.57903	0.854867	0.537251	1.70918	1.67008	0.209054	1.47941
790	9.27	9.92	29.79	27.4	22.95	Q5JLP6	S-formylglutathione hydrolase OS=Oryza sativa subsp. japonica GN=B1150F11.18-1 PE=2 SV=1	ORYSJ	5	0.875593	0.165491	1.68711	1.04469	0.451225	1.54472	0.948169	0.0202532	1.20156	1.42744	0.543701	1.33061
791	9.26	9.26	49.32	29.86	29.86	Q0JDZ7	40S ribosomal protein S8 OS=Oryza sativa subsp. japonica GN=Os04g0349500 PE=2 SV=1	ORYSJ	5	1.00219	0.660617	2.94423	1.28771	0.594882	1.45898	0.695243	0.768203	1.74692	1.18776	0.391893	1.39748
792	9.25	9.34	18.46	6.419	5.517	A2ZRR6	Uncharacterized protein OS=Oryza sativa subsp. japonica GN=OsJ_01274 PE=4 SV=1	ORYSJ	5	1.13337	0.761786	2.13472	1.27737	0.845136	3.92562	1.0694	0.143495	1.96066	2.28341	0.107833	2.29051
793	9.22	9.3	19.9	12.65	10.79	A0A0E0LY18	Uncharacterized protein OS=Oryza punctata PE=4 SV=1	ORYPU	5	1.00503	0.123003	1.29455	1.02957	0.462363	1.6429	0.805705	0.559081	1.44293	1.26918	0.746102	1.48372
794	9.2	9.46	25.2	12.83	12.05	I1QBS2	Uncharacterized protein OS=Oryza glaberrima PE=4 SV=1	ORYGL	6	1.30858	0.76991	2.2734	1.36909	0.677985	2.64027	0.834085	0.825239	4.79914	1.50435	0.874292	9.30743
795	9.19	9.41	26.52	18.94	11.36	I1P7G8	Uncharacterized protein OS=Oryza glaberrima PE=3 SV=1	ORYGL	4	1.51847	0.306445	1.68611	1.37471	0.559279	1.80712	0.86845	0.339555	1.47327	1.56428	0.26443	1.3866
796	9.18	9.3	31.19	17.68	17.68	Q10LW5	ATP-dependent transporter ycf16, putative, expressed OS=Oryza sativa subsp. japonica GN=Os03g0332700 PE=2 SV=1	ORYSJ	6	1.17502	0.870482	1.49184	1.25087	0.714316	1.41835	0.742776	0.979441	1.32016	1.20872	0.642137	1.72076
797	9.16	13.01	43.95	34.47	31.05	Q8W0D1	Os01g0721900 protein OS=Oryza sativa subsp. japonica GN=P0690B02.26-1 PE=4 SV=1	ORYSJ	7	0.950913	0.0871285	1.35029	1.19599	0.983932	1.95979	0.915293	0.0695122	1.27504	1.19716	0.393885	1.41225
799	9.16	9.29	27.65	12.89	12.89	Q5VME5	Glycosyltransferase OS=Oryza sativa subsp. japonica GN=Os06g0289900 PE=2 SV=1	ORYSJ	6	1.23961	0.921859	2.03315	1.09413	0.595446	1.46653	0.852006	0.380365	1.45371	1.73155	0.0484406	1.29531
798	9.16	9.37	15.33	6.152	4.692	A0A0E0PRJ8	Uncharacterized protein OS=Oryza rufipogon PE=4 SV=1	ORYRU	5	1.20453	0.998879	1.6494	1.38046	0.363152	1.55335	0.890039	0.209223	1.44278	1.45033	0.528902	1.45783
801	9.14	9.22	36.64	22.84	22.84	Q69RL1	Os07g0468100 protein OS=Oryza sativa subsp. japonica GN=Os07g0468100 PE=2 SV=1	ORYSJ	5	1.28098	0.704884	1.51913	1.66395	0.0920393	1.52404	0.672587	0.713524	1.97317	1.55719	0.131282	1.25557
800	9.14	9.25	20.9	15.02	11.61	A0A0E0R9E6	Uncharacterized protein OS=Oryza rufipogon PE=3 SV=1	ORYRU	7	0.895179	0.587242	3.73381	0.996233	0.693826	2.99714	0.627415	0.268023	1.40869	1.05514	0.0673097	1.29478
802	9.12	9.16	41.55	29.93	19.01	Q75M19	Eukaryotic translation initiation factor 3 subunit F OS=Oryza sativa subsp. japonica GN=Os05g0104800 PE=2 SV=1	ORYSJ	4	0.997579	0.853377	12.109	1.65468	0.707072	8.38987	0.939996	0.54829	2.59061	1.33384	0.999414	3.15409
803	9.12	9.12	23.23	17.32	17.32	I1R5B5	Carboxypeptidase OS=Oryza glaberrima PE=3 SV=1	ORYGL	6	1.48593	0.328443	1.77372	1.16142	0.927131	2.20658	0.777136	0.578237	1.2783	1.27065	0.690508	1.41793
804	9.1	9.15	21.01	12.85	7.486	A0A0E0H781	Uncharacterized protein OS=Oryza nivara PE=3 SV=1	ORYNI	5	1.0831	0.797544	2.94003	1.47129	0.225736	1.50819	0.627617	0.763424	4.16921	1.46376	0.705705	1.89369
805	9.09	9.19	42.24	23.28	17.24	Q6K4S7	Os02g0285300 protein OS=Oryza sativa subsp. japonica GN=Os02g0285300 PE=2 SV=1	ORYSJ	5	1.24589	0.798791	1.34904	1.50797	0.0208594	1.20727	0.844962	0.369922	1.38395	1.90054	0.0911481	1.53454
806	9.08	9.27	40.59	23.24	14.12	Q5JJM6	Os01g0367100 protein OS=Oryza sativa subsp. japonica GN=P0784G04.3 PE=2 SV=1	ORYSJ	5	1.22635	0.85315	1.3226	1.14581	0.711827	1.34931	1.05583	0.59244	6.6092	1.79954	0.503904	3.52488
808	9.07	9.07	32.88	29.22	21.92	Q75LD8	Os03g0843400 protein OS=Oryza sativa subsp. japonica GN=OSJNBa0032G11.6 PE=2 SV=1	ORYSJ	8	1.17263	0.854545	1.46902	0.95312	0.109326	1.35079	0.902251	0.154077	1.36609	1.3306	0.991498	1.65131
807	9.07	9.1	24.95	11.91	9.263	Q0J9K2	Os04g0647800 protein OS=Oryza sativa subsp. japonica GN=Os04g0647800 PE=4 SV=1	ORYSJ	5	1.2036	0.998415	4.43153	1.46957	0.687566	4.53475	1.02083	0.19518	1.84817	1.76322	0.0680299	1.37429
809	9.06	9.19	29.35	15.46	14.68	Q93VK6	3-phosphoshikimate 1-carboxyvinyltransferase OS=Oryza sativa GN=EPSPs PE=2 SV=1	ORYSA	7	1.31445	0.904853	6.68103	1.5481	0.179194	1.56571	0.784055	0.686242	1.43757	1.44827	0.377763	1.26063
811	9.04	9.05	25.28	10.47	10.47	A0A0E0ILV6	Uncharacterized protein OS=Oryza nivara PE=3 SV=1	ORYNI	6	1.21171	0.975202	1.6137	0.964339	0.222537	1.49977	0.821496	0.270173	1.25189	1.6178	0.215567	1.44087
810	9.04	9.19	28.13	16.19	15.06	A0A0E0GHK1	Uncharacterized protein OS=Oryza nivara PE=4 SV=1	ORYNI	6	1.10851	0.689372	2.17212	1.23686	0.852423	2.18012	0.736316	0.964065	1.66024	1.25885	0.675833	1.66598
812	9.03	9.11	29.71	11.05	11.05	I1NTU2	Amidophosphoribosyltransferase OS=Oryza glaberrima PE=3 SV=1	ORYGL	5	1.35361	0.597731	2.2398	1.18131	0.980588	3.35882	0.707458	0.907237	4.48814	1.4455	0.608071	1.78055
813	9.02	9.07	20.53	8.554	8.554	A0A0E0PQX5	Uncharacterized protein OS=Oryza rufipogon PE=3 SV=1	ORYRU	5	1.23264	0.855967	3.52509	1.89645	0.133833	3.53391	0.698603	0.897562	97.9794	1.30784	0.971233	226.891
814	8.93	9.02	32.3	20.5	16.46	Q650W6	Os09g0565200 protein OS=Oryza sativa subsp. japonica GN=Os09g0565200 PE=2 SV=1	ORYSJ	6	1.18974	0.906087	1.32083	1.04179	0.14865	1.23043	0.873998	0.185056	1.33267	1.3284	0.989662	2.10982
815	8.93	8.93	18.2	11.22	7.481	A0A0E0LWF9	Uncharacterized protein OS=Oryza punctata PE=4 SV=1	ORYPU	6	1.25308	0.84774	1.81779	1.63209	0.0257371	1.27512	0.671225	0.566236	1.62906	1.34619	0.963129	1.83758
817	8.92	8.96	27.03	14.51	10.99	Q5N7I5	Putative uncharacterized protein B1065E10.26 OS=Oryza sativa subsp. japonica GN=B1065E10.26 PE=4 SV=1	ORYSJ	4	1.11681	0.803842	2.04417	1.11397	0.38019	1.18725	0.805635	0.67153	1.58597	1.23504	0.621382	1.43336
816	8.92	9.08	18.38	10.26	9.603	A0A0P0Y344	Os11g0546000 protein OS=Oryza sativa subsp. japonica GN=Os11g0546000 PE=4 SV=1	ORYSJ	5	1.31409	0.45717	1.34061	1.35027	0.122291	1.19587	0.82854	0.155957	1.19508	1.27489	0.749369	1.43842
818	8.91	11.77	28.38	18.65	17.3	Q69LD2	Os07g0170100 protein OS=Oryza sativa subsp. japonica GN=Os07g0170100 PE=2 SV=1	ORYSJ	6	1.10479	0.570637	1.5441	1.39247	0.329382	1.53617	0.920327	0.250581	1.62629	1.84108	0.244015	2.03433
819	8.91	8.91	36.36	30.91	30.91	I1NVE6	Uncharacterized protein OS=Oryza glaberrima PE=4 SV=1	ORYGL	5	1.10668	0.909314	17.1002	0.893398	0.477379	4.15759	0.74083	0.999756	3.43674	1.36831	0.943366	4.01002
820	8.88	8.98	16.65	7.229	5.586	Q5JNJ1	Os01g0749400 protein OS=Oryza sativa subsp. japonica GN=Os01g0749400 PE=2 SV=1	ORYSJ	4	1.22194	0.966863	31.2395	1.13171	0.899333	56.4664	0.990833	0.694941	1228.72	1.2759	0.966985	47992.7
821	8.88	8.97	29.84	22.58	19.09	A0A0E0RAW4	Uncharacterized protein OS=Oryza rufipogon PE=4 SV=1	ORYRU	5	1.13282	0.402188	1.20047	1.26744	0.538783	1.29569	0.909958	0.272018	1.5663	1.47765	0.550494	1.54984
822	8.88	8.95	27.14	14.41	13.57	A0A0E0NMS5	Uncharacterized protein OS=Oryza rufipogon PE=4 SV=1	ORYRU	5	1.52004	0.833124	14.7606	1.79083	0.663935	9.73373	0.854687	0.463008	1.589	1.48354	0.759224	2.33432
824	8.83	8.83	34.84	24.89	24.89	Q8LMR3	Nascent polypeptide-associated complex alpha subunit, putative, expressed OS=Oryza sativa subsp. japonica GN=Os03g0121700 PE=2 SV=1	ORYSJ	6	1.21072	0.986863	2.1698	1.06234	0.523903	1.57335	0.919726	0.356932	1.78158	1.41237	0.862306	2.37396
823	8.83	8.91	21.02	8.571	8.571	B9F5T2	Uncharacterized protein OS=Oryza sativa subsp. japonica GN=OsJ_12660 PE=4 SV=1	ORYSJ	5	1.09163			1.54171			0.647937			1.43879
825	8.82	8.83	39.76	18.35	14.68	Q8GSJ3	Os07g0162400 protein OS=Oryza sativa subsp. japonica GN=OJ1714_H10.149 PE=2 SV=1	ORYSJ	5	1.10419	0.66802	1.60565	2.28564	0.0159181	1.6163	0.75338	0.929228	1.56369	1.6544	0.286524	1.57052
826	8.82	8.82	29.41	11.01	11.01	A0A0E0GT12	Adenylyl cyclase-associated protein OS=Oryza nivara PE=3 SV=1	ORYNI	7	1.13655	0.777317	1.65267	1.13077	0.873847	2.20711	1.04642	0.0971797	1.54642	1.80387	0.143599	1.56574
827	8.8	8.8	32.38	21.59	19.68	Q6ZLM6	Os07g0246300 protein OS=Oryza sativa subsp. japonica GN=Os07g0246300 PE=2 SV=1	ORYSJ	5	1.57144	0.465457	2.49688	1.92068	0.022613	1.445	0.859915	0.295403	1.41104	1.58481	0.525442	1.99444
829	8.78	8.86	39.19	29.73	25.68	Q8L472	Os07g0105600 protein OS=Oryza sativa subsp. japonica GN=P0617C02.114 PE=2 SV=1	ORYSJ	5	1.10766	0.617057	1.53911	0.984992	0.439868	1.84765	0.745049	0.936185	1.20795	1.27265	0.623694	1.27587
828	8.78	11.78	20.65	8.896	7.669	B3IYE3	Alpha-1,4 glucan phosphorylase OS=Oryza sativa subsp. japonica GN=pho1 PE=3 SV=1	ORYSJ	7	1.03096	0.707021	2.63061	1.26859	0.84068	2.09773	1.23453	0.105703	1.92853	1.41943	0.818365	1.89304
830	8.77	8.77	21.66	13.52	8.576	A0A0E0P3P3	Uncharacterized protein OS=Oryza rufipogon PE=4 SV=1	ORYRU	4	1.54916	0.208072	1.59252	1.76072	0.013463	1.29352	0.534349	0.135901	1.6268	1.53921	0.470145	1.64906
831	8.76	8.79	16.94	11.69	11.69	I1PS92	Uncharacterized protein OS=Oryza glaberrima PE=3 SV=1	ORYGL	7	1.42937	0.399562	4.83267	1.70617	0.512187	115.74	0.640196	0.872598	9300.36	1.55245	0.524028	8.04448
832	8.74	13.5	46.01	38.78	27.76	I3QD65	Chlorophyll a/b binbing protein OS=Oryza sativa PE=2 SV=1	ORYSA	9	1.00544	0.133491	1.32522	1.20658	0.889238	1.3263	0.952228	0.0658563	1.32549	1.51523	0.244702	1.32576
833	8.73	11.92	35.32	30.55	28.4	Q6Z875	Os02g0325100 protein OS=Oryza sativa subsp. japonica GN=Os02g0325100 PE=2 SV=1	ORYSJ	7	1.11942	0.53837	1.40182	1.29939	0.341053	1.27986	0.917917	0.118721	1.37001	1.51589	0.196631	1.27994
834	8.73	8.8	20.42	13.79	10.65	I1P8Z2	Uncharacterized protein OS=Oryza glaberrima PE=4 SV=1	ORYGL	5	1.43878	0.138598	1.30584	0.845628	0.00889912	1.22071	0.79962	0.521238	1.35304	1.32967	0.991203	1.91645
835	8.72	8.94	21.93	6.413	6.041	I1PR89	Uncharacterized protein OS=Oryza glaberrima PE=3 SV=1	ORYGL	5	1.01293	0.429701	1.73106	0.954715	0.231352	1.5442	0.722355	0.77727	1.25931	1.19511	0.567092	1.62864
836	8.72	8.83	19.22	12.1	9.677	A0A0E0GN54	Uncharacterized protein OS=Oryza nivara PE=4 SV=1	ORYNI	5	1.03738	0.440809	1.96396	1.30519	0.788361	3.64236	0.602093	0.340654	2.05241	1.1899	0.778539	4.59447
837	8.71	8.81	25.24	19.34	8.255	I1Q9E9	Uncharacterized protein OS=Oryza glaberrima PE=3 SV=1	ORYGL	4	1.22745	0.826242	1.20476	1.52907	0.0242357	1.23293	0.90101	0.128023	1.30255	1.45324	0.386489	1.23866
838	8.7	8.78	54.01	31.02	26.74	Q0DWE9	Os02g0818000 protein (Fragment) OS=Oryza sativa subsp. japonica GN=Os02g0818000 PE=4 SV=1	ORYSJ	6	1.50451	0.553297	2.45781	1.0611	0.829474	3.68206	1.24784	0.0915039	1.90245	1.11482	0.851325	10.2967
839	8.68	8.68	41.18	29.41	29.41	Q94GE8	Expressed protein OS=Oryza sativa subsp. japonica GN=OJ1111_B11.12 PE=4 SV=1	ORYSJ	7	1.16587	0.884128	1.93417	0.990271	0.102328	1.28617	0.740851	0.998757	1.32582	1.2754	0.870794	2.2227
840	8.66	9.35	34.97	25.41	15.03	J7LG00	Disulfide-isomerase OS=Oryza sativa PE=2 SV=1	ORYSA	6	1.69137	0.0577627	1.42704	1.47315	0.269502	1.55461	0.828995	0.46192	1.43819	1.49428	0.481177	1.4699
841	8.66	8.75	27.53	24.39	14.63	A0A0E0LJV2	Uncharacterized protein OS=Oryza punctata PE=4 SV=1	ORYPU	5	1.10366	0.716652	1.79841	1.2404	0.714797	1.31397	0.698218	0.733464	1.52509	1.23114	0.407399	1.25452
842	8.65	11.71	25.37	10.45	8.422	A0A0E0NFQ8	Uncharacterized protein OS=Oryza rufipogon PE=3 SV=1	ORYRU	6	3.07802	0.0265643	2.13694	1.81558	0.494568	4.76185	1.68651	0.0404733	2.14844	1.40376	0.812967	1.7603
843	8.64	8.7	28.81	17.68	15.74	Q5Z6P9	Os06g0264300 protein OS=Oryza sativa subsp. japonica GN=Os06g0264300 PE=2 SV=1	ORYSJ	6	1.25927	0.775756	1.57059	1.51951	0.058302	1.29697	0.866086	0.147494	1.29204	1.53927	0.170775	1.29022
844	8.62	8.8	36.05	20.07	16.67	Q657T1	Peptidyl-prolyl cis-trans isomerase OS=Oryza sativa subsp. japonica GN=Os01g0111100 PE=3 SV=1	ORYSJ	4	1.38493	0.616096	2.21497	1.0697	0.592847	1.76936	0.711772	0.890607	2.33684	1.1558	0.318541	1.4638
845	8.62	8.67	30.05	18.09	18.09	I1P6P4	Uncharacterized protein OS=Oryza glaberrima PE=4 SV=1	ORYGL	8	1.26515	0.841212	2.03861	1.07361	0.438146	1.44574	0.810033	0.563582	1.55212	1.37066	0.894684	1.84111
846	8.61	8.96	49.24	36.55	34.01	A2WZ68	Putative uncharacterized protein OS=Oryza sativa subsp. indica GN=OsI_05238 PE=4 SV=1	ORYSI	6	1.4694	0.534343	2.46569	1.43268	0.369373	1.74932	0.698552	0.645942	1.443	1.4679	0.706482	2.09272
847	8.6	10.18	21.5	14.33	7.622	A0A0E0QCV5	Uncharacterized protein OS=Oryza rufipogon PE=4 SV=1	ORYRU	6	1.22172	0.966053	2.61007	0.954491	0.556008	2.89799	0.9189	0.280221	1.68511	1.21961	0.775806	2.48597
848	8.59	8.66	34.53	17.59	17.59	A0A0E0P448	Uncharacterized protein OS=Oryza rufipogon PE=4 SV=1	ORYRU	8	1.08432	0.208662	1.21575	0.967017	0.0569618	1.24328	0.836357	0.163386	1.21855	1.07802	0.111487	1.33623
849	8.59	8.6	22.04	13.93	7.692	A0A0E0NY69	Uncharacterized protein OS=Oryza rufipogon PE=4 SV=1	ORYRU	4	0.86191	0.21574	1.8082	0.921751	0.136519	1.4395	1.1635	0.061098	1.6167	1.17289	0.444198	1.4669
850	8.58	8.94	68.12	62.32	52.9	Q6ZLP8	40S ribosomal protein S12 OS=Oryza sativa subsp. japonica GN=Os07g0150200 PE=2 SV=1	ORYSJ	5	1.1983	0.981705	1.85452	1.41083	0.133774	1.28555	0.730266	0.870944	1.2565	1.15581	0.160965	1.25973
851	8.58	8.62	45.64	39.6	39.6	I1QAS5	Nucleoside diphosphate kinase OS=Oryza glaberrima PE=3 SV=1	ORYGL	5	1.68542	0.120478	1.64271	1.93316	0.0640317	1.71162	0.719441	0.793384	1.38325	1.54667	0.315228	1.48077
852	8.58	8.58	27.18	17.96	16.46	I1NSG9	Uncharacterized protein OS=Oryza glaberrima PE=3 SV=1	ORYGL	8	1.03727	0.278322	1.39324	1.36452	0.453402	1.57867	0.752593	0.92454	1.54816	1.45441	0.585843	1.50343
853	8.56	8.58	29.66	16.51	11.01	A0A0E0KB34	Translocase of chloroplast OS=Oryza punctata PE=3 SV=1	ORYPU	5	1.25955	0.779165	1.50857	1.22553	0.74165	1.25605	0.732782	0.958309	1.71452	1.37667	0.654395	1.20184
855	8.55	8.55	75.19	41.09	34.88	I1P079	Uncharacterized protein OS=Oryza glaberrima PE=4 SV=1	ORYGL	4	1.07415	0.650316	1.77442	1.53625	0.290722	1.69507	0.962221	0.464972	2.22696	1.39159	0.804703	1.48258
854	8.55	8.55	42.77	15.63	13.27	B9F8W6	Uncharacterized protein OS=Oryza sativa subsp. japonica GN=OsJ_11170 PE=4 SV=1	ORYSJ	4	1.04165	0.111857	1.21985	1.28308	0.505713	1.32948	0.792488	0.534519	1.31806	1.37753	0.685072	1.23051
857	8.53	8.54	22.85	12.37	12.37	Q7DNB2	OSJNBa0061C08.3 protein OS=Oryza sativa subsp. japonica GN=OSJNBa0061C08.3 PE=3 SV=1	ORYSJ	5	1.16825	0.754427	1.29093	1.13391	0.901976	2.80196	0.881767	0.583623	2.25363	1.22342	0.805463	2.47852
856	8.53	15.91	32.62	18.05	17.05	A0A0E0PBD5	Uncharacterized protein OS=Oryza rufipogon PE=4 SV=1	ORYRU	11	1.39517	0.241549	1.46744	0.712293	0.275335	4.41977	0.774885	0.70321	1.55455	1.32562	0.962268	1.59637
858	8.52	8.52	19.48	11.05	9.551	A0A0E0RFP6	Uncharacterized protein OS=Oryza rufipogon PE=3 SV=1	ORYRU	5	1.15537	0.680948	1.46051	1.27179	0.533126	1.46343	0.598722	0.584932	4.13535	1.1778	0.805708	6.72246
859	8.51	8.65	25.98	13.27	10.47	A0A0E0HLY3	Uncharacterized protein OS=Oryza nivara PE=3 SV=1	ORYNI	6	1.03954	0.450535	1.58999	0.915129	0.30607	1.81017	0.83241	0.457115	1.45122	1.27301	0.706677	1.34806
860	8.5	9.16	38.27	27.98	17.28	I1QZK5	Uncharacterized protein OS=Oryza glaberrima PE=3 SV=1	ORYGL	6	1.22262	0.89686	1.31851	1.27642	0.632045	1.42147	0.900921	0.159457	1.35619	1.50582	0.603252	1.75817
861	8.49	8.49	18.07	8.772	7.895	A0A0E0NPX0	Uncharacterized protein OS=Oryza rufipogon PE=4 SV=1	ORYRU	5	1.63748	0.369974	2.52919	1.50176	0.233876	1.64422	0.793273	0.736621	1.80546	1.47392	0.615463	1.77022
863	8.48	8.6	52.8	27.1	22.43	Q6K241	Os02g0259600 protein OS=Oryza sativa subsp. japonica GN=Os02g0259600 PE=2 SV=1	ORYSJ	6	1.15286	0.902185	2.85757	0.880346	0.363437	2.45545	0.90843	0.086572	1.29461	1.31303	0.902691	1.44387
862	8.48	16.08	39.88	32.74	27.08	I1PXQ6	Uncharacterized protein OS=Oryza glaberrima PE=4 SV=1	ORYGL	8	1.39626	0.834855	7.88599	1.29162	0.904183	7.26568	0.904242	0.442525	2.05278	1.16564	0.464606	1.66817
864	8.46	9.13	19.51	15.02	11.88	Q9FTH0	10-deacetylbaccatin III-10-O-acetyl transferase-like OS=Oryza sativa subsp. japonica GN=Os01g0615200 PE=4 SV=1	ORYSJ	4	1.07914	0.475398	1.5385	1.13338	0.647336	1.36168	0.886156	0.173426	1.37815	1.63623	0.0706957	1.26719
865	8.45	8.71	27.27	15.56	11.11	B9FXT4	Uncharacterized protein OS=Oryza sativa subsp. japonica GN=OsJ_24664 PE=4 SV=1	ORYSJ	5	1.23562	0.922255	1.96309	1.21175	0.884492	1.37396	0.692722	0.585843	1.36945	1.37559	0.6497	1.19329
866	8.44	8.44	59.54	36.42	31.79	Q6PL11	Os11g0456300 protein OS=Oryza sativa subsp. japonica GN=Os11g0456300 PE=2 SV=1	ORYSJ	4	1.07395	0.271012	1.28423	1.42083	0.13198	1.29695	0.709426	0.829851	1.68679	1.5208	0.264988	1.32577
867	8.43	8.43	50	39.47	37.5	Q94E63	Os01g0173100 protein OS=Oryza sativa subsp. japonica GN=Os01g0173100 PE=2 SV=1	ORYSJ	5	1.2494	0.932196	3.49421	1.54379	0.212869	1.68937	0.814075	0.410542	1.37016	1.10547	0.398634	1.83578
868	8.42	8.42	39.52	32.26	26.61	Q9FP25	Os01g0303000 protein OS=Oryza sativa subsp. japonica GN=P0035H10.18 PE=2 SV=1	ORYSJ	8	1.18123	0.829952	1.30826	0.957909	0.256987	1.641	0.903269	0.124555	1.34741	1.04128	0.045406	1.26833
870	8.41	8.54	37.2	25.61	22.87	B9GAS9	Uncharacterized protein OS=Oryza sativa subsp. japonica GN=OsJ_33963 PE=4 SV=1	ORYSJ	6	1.34538	0.437306	1.38344	1.31675	0.599781	1.5613	0.843043	0.242482	1.27659	1.38078	0.85614	1.57166
869	8.41	8.61	14.44	4.631	3.297	A0A0E0PM42	Uncharacterized protein OS=Oryza rufipogon PE=4 SV=1	ORYRU	4	1.23829	0.935237	2.40978	1.05937	0.586952	1.7316	0.853674	0.160131	1.25699	1.45954	0.705319	1.85504
871	8.4	11	32.01	13.77	9.466	Q5TKQ5	Os05g0540300 protein OS=Oryza sativa subsp. japonica GN=Os05g0540300 PE=3 SV=1	ORYSJ	5	0.781841	0.344809	4.5591	1.14147	0.937327	7.6665	0.684915	0.690879	2.08232	1.30501	0.918794	2.22964
873	8.39	8.39	42.86	34.2	27.71	Q6Z730	Eukaryotic translation initiation factor 3 subunit J OS=Oryza sativa subsp. japonica GN=Os02g0122300 PE=2 SV=1	ORYSJ	5	0.912973	0.343699	2.19659	0.89065	0.213491	1.79764	0.990093	0.330801	2.22002	1.5521	0.360184	1.5662
872	8.39	8.48	29.57	19.78	14.57	A0A0E0NTT9	Uncharacterized protein OS=Oryza rufipogon PE=4 SV=1	ORYRU	5	1.64386	0.0813399	1.44313	1.0807	0.780289	2.32778	0.851419	0.346394	1.41138	1.15698	0.149228	1.23878
875	8.38	8.38	29.35	23.64	23.64	A0A0E0QSF7	Uncharacterized protein OS=Oryza rufipogon PE=4 SV=1	ORYRU	6	1.19068	0.918428	1.35072	1.31847	0.436311	1.38834	0.661977	0.451988	1.45486	1.28246	0.617479	1.2211
874	8.38	8.61	26.6	18.87	16.6	A0A0E0Q8B4	Uncharacterized protein OS=Oryza rufipogon PE=3 SV=1	ORYRU	7	1.184	0.876065	1.31397	0.903271	0.179516	1.57621	0.947917	0.0846181	1.34365	1.31429	0.910968	1.36959
876	8.37	8.47	22.98	11.03	9.926	I1NXT5	Uncharacterized protein OS=Oryza glaberrima PE=4 SV=1	ORYGL	5	0.97516			1.02263			0.751454			1.4896
877	8.36	9.01	21.7	16.51	11.56	Q9FTG9	Os01g0615300 protein OS=Oryza sativa subsp. japonica GN=Os01g0615300 PE=4 SV=1	ORYSJ	4	0.899618	0.0490163	1.33648	1.11653	0.463408	1.2458	0.924267	0.108535	1.34768	1.43185	0.475866	1.28634
878	8.36	8.98	13.25	6.291	5.96	A0A0E0QB27	Uncharacterized protein OS=Oryza rufipogon PE=4 SV=1	ORYRU	4	1.34981	0.759064	2.93419	1.45462	0.186263	1.45271	0.77603	0.665988	1.3641	1.24291	0.591324	1.45205
879	8.35	8.64	21	7.743	6.168	I1QD16	Uncharacterized protein OS=Oryza glaberrima PE=3 SV=1	ORYGL	4	1.09107	0.476641	1.42042	1.13781	0.837455	1.77506	0.818402	0.806858	2.8857	1.50554	0.301205	1.32881
880	8.34	8.72	18.82	7.989	3.857	B8AXJ2	Putative uncharacterized protein OS=Oryza sativa subsp. indica GN=OsI_21216 PE=4 SV=1	ORYSI	4	1.10013	0.585624	1.60811	1.21294	0.958215	2.84568	0.941542	0.673223	5.15169	1.70811	0.468756	2.59298
881	8.32	9.35	25.7	17.93	10.58	B8BNM6	Putative uncharacterized protein OS=Oryza sativa subsp. indica GN=OsI_37812 PE=3 SV=1	ORYSI	5	1.0565	0.580665	1.77212	1.02059	0.559851	1.88544	0.667438	0.915516	11.0409	1.27364	0.709613	1.34804
882	8.29	8.29	25.96	20.83	17.95	A0A0E0H0B1	Uncharacterized protein OS=Oryza nivara PE=4 SV=1	ORYNI	7	1.20859	0.987954	1.71546	1.18587	0.987668	1.92378	0.84427	0.769837	3.18935	1.26486	0.90457	3.14681
883	8.25	8.3	23	16.67	14.67	A0A0E0GDB2	4-hydroxy-4-methyl-2-oxoglutarate aldolase OS=Oryza nivara PE=3 SV=1	ORYNI	4	1.82354	0.49298	172.628	1.52442	0.546891	38.1798	1.05573	0.173324	3.51477	1.63097	0.356829	4.98744
884	8.23	8.27	18	9.589	8.023	Q7XN02	OSJNBb0038F03.9 protein OS=Oryza sativa subsp. japonica GN=OSJNBb0038F03.9 PE=4 SV=1	ORYSJ	5	1.04643	0.285296	1.37368	0.970086	0.289902	1.59411	0.692043	0.353054	1.19701	0.99973	0.137175	1.53863
885	8.22	8.22	24.29	14.9	13.06	Q2R1N0	Glycosyltransferase OS=Oryza sativa subsp. japonica GN=LOC_Os11g38650 PE=3 SV=1	ORYSJ	6	1.56151	0.330498	2.03861	1.44796	0.261584	1.57089	0.574263	0.125684	1.4687	1.6839	0.124083	1.41938
886	8.21	8.24	36.12	31.28	31.28	Q9XHW8	Os01g0249200 protein OS=Oryza sativa subsp. japonica GN=OSJNBa0049B20.25 PE=2 SV=1	ORYSJ	5	1.11435	0.604518	3.99782	1.24914	0.737806	4.05154	1.09592	0.396358	35.6106	1.6734	0.331469	5.23439
887	8.19	8.22	24.26	18.75	15.44	Q9LST8	Proteasome subunit beta type OS=Oryza sativa subsp. japonica GN=OsPBB1 PE=2 SV=1	ORYSJ	5	1.08087	0.583167	1.65787	1.21239	0.928351	1.69743	0.822781	0.227729	1.22736	1.3096	0.901413	1.45931
888	8.17	8.36	23	12.75	11.5	A0A0E0GFI5	Uncharacterized protein OS=Oryza nivara PE=4 SV=1	ORYNI	4	1.41056	0.379759	1.55843	1.75673	0.0286139	1.38071	0.831467	0.445804	1.46181	1.78272	0.0342211	1.29079
890	8.14	8.23	46.94	33.33	27.21	Q850T5	Ferredoxin family protein, expressed OS=Oryza sativa subsp. japonica GN=OSJNBb0047K21.3 PE=2 SV=1	ORYSJ	4	2.35731	0.286703	5.21885	1.57716	0.367164	2.32757	0.758872	0.869966	1.54027	1.27712	0.819075	1.7321
889	8.14	8.34	71.17	71.17	42.34	B8ACI7	Putative uncharacterized protein OS=Oryza sativa subsp. indica GN=OsI_01372 PE=3 SV=1	ORYSI	8	1.08998	0.751037	3.27307	1.08712	0.740872	2.80105	0.93773	0.335749	2.24214	1.30244	0.834746	1.53061
892	8.13	8.26	22.4	13.76	11.46	Q6YUS0	Os02g0121000 protein OS=Oryza sativa subsp. japonica GN=Os02g0121000 PE=2 SV=1	ORYSJ	4	1.11721	0.808848	2.14051	1.28857	0.654115	1.53365	0.932153	0.297953	1.66341	1.62066	0.227612	1.44045
891	8.13	8.32	27.3	19.86	14.54	Q01I02	OSIGBa0132E09-OSIGBa0108L24.16 protein OS=Oryza sativa GN=OSIGBa0132E09-OSIGBa0108L24.16 PE=3 SV=1	ORYSA	4	1.33136	0.432412	1.55394	1.33269	0.724674	3.3163	1.04753	0.0785142	1.55962	2.15398	0.105279	2.07194
894	8.12	10.17	27.05	19.67	15.37	Q5YM05	Os06g0720400 protein OS=Oryza sativa subsp. japonica GN=P0535F09.9-1 PE=4 SV=1	ORYSJ	6	1.14864	0.690379	1.41361	1.37489	0.527286	1.90164	0.736411	0.940126	1.25694	1.20754	0.493698	1.50038
895	8.11	14.06	31.17	22.53	21.91	Q5Z7J2	Peroxidase OS=Oryza sativa subsp. japonica GN=prx86 PE=2 SV=1	ORYSJ	9	1.58853	0.0597478	1.34668	1.96806	0.0825452	1.86373	1.17868	0.00805276	1.26407	1.81123	0.0450541	1.34124
897	8.1	8.16	17.01	7.396	6.361	Q10PZ4	Os03g0215900 protein OS=Oryza sativa subsp. japonica GN=LOC_Os03g11670 PE=4 SV=1	ORYSJ	4	1.10054	0.883701	6.11376	1.09241	0.696781	1.89162	0.558497	0.388517	2.44297	0.82773	0.184208	2.4176
896	8.1	8.29	22.62	4.864	4.412	B9G0C7	Eukaryotic translation initiation factor 3 subunit D OS=Oryza sativa subsp. japonica GN=OsJ_26917 PE=3 SV=1	ORYSJ	4	1.15709	0.598122	1.21685	1.11488	0.358613	1.19214	0.8063	0.450411	1.32545	1.36937	0.793736	1.30331
898	8.08	21.92	41.79	34.58	31.12	Q5U1T0	Peroxidase OS=Oryza sativa subsp. japonica GN=prx13 PE=3 SV=1	ORYSJ	12	1.73404	0.252419	2.67592	2.85495	0.0148326	1.58973	0.82879	0.491378	1.78336	2.55601	0.0286806	1.62372
899	8.08	8.89	18.44	8.983	6.738	Q0JBZ3	OSJNBa0029H02.25 protein OS=Oryza sativa subsp. japonica GN=OSJNBa0029H02.25 PE=2 SV=1	ORYSJ	5	0.865626	0.143487	1.70595	0.981684	0.518347	2.31828	0.761694	0.894227	1.84784	1.51625	0.544229	1.82193
900	8.08	8.24	25.05	13.18	11.11	I1NRA0	Uncharacterized protein OS=Oryza glaberrima PE=3 SV=1	ORYGL	6	0.703479	0.023189	1.48954	0.55753	0.0788788	2.51099	0.541258	0.17217	1.74921	0.857637	0.0316031	1.4444
901	8.07	15.56	51.32	40.38	30.94	Q8W0E6	Os01g0720500 protein OS=Oryza sativa subsp. japonica GN=Os01g0720500 PE=2 SV=1	ORYSJ	16	0.976697			0.958977			0.642893			1.36088
902	8.07	8.14	25.79	9.853	9.853	A0A0E0FW15	Uncharacterized protein OS=Oryza nivara PE=4 SV=1	ORYNI	4	1.1297	0.656802	1.41998	1.29952	0.460591	1.32584	0.777246	0.78053	1.52288	1.33007	0.990668	1.66892
904	8.06	8.15	26.36	12.5	12.5	B9G712	Uncharacterized protein OS=Oryza sativa subsp. japonica GN=OsJ_32480 PE=3 SV=1	ORYSJ	4	1.30691	0.580537	1.45644	1.44548	0.623476	2.75793	0.853732	0.656354	2.27321	1.32576	0.98621	2.36408
903	8.06	8.17	26.6	13.4	13.4	B9F3T2	Uncharacterized protein OS=Oryza sativa subsp. japonica GN=OsJ_05713 PE=4 SV=1	ORYSJ	4	1.23403	0.938911	3.29013	1.20686	0.970367	4.0683	0.971827	0.383135	2.86946	2.04687	0.0888332	1.80356
906	8.05	8.11	60.62	48.12	48.12	Q945E9	JIOsPR10 OS=Oryza sativa PE=2 SV=1	ORYSA	5	1.727	0.205239	2.30854	1.85488	0.366427	5.19509	0.936844	0.48626	3.29833	1.73552	0.147695	1.636
905	8.05	14.71	30.62	23.64	23.64	Q8S3P3	DUF26-like protein OS=Oryza sativa subsp. japonica GN=24K23.14 PE=2 SV=1	ORYSJ	9	3.08859	0.0421419	2.36069	5.8096	0.0333563	3.58928	1.13192	0.0388208	1.44826	4.51487	0.0616121	3.92245
911	8.04	8.04	47.29	34.88	34.11	Q6AVG2	Expressed protein OS=Oryza sativa subsp. japonica GN=OSJNBa0079G12.22 PE=4 SV=1	ORYSJ	4	0.863262	0.232348	2.03531	0.952231	0.0659765	1.28496	1.25945	0.00592737	1.27181	1.93152	0.103428	1.66385
909	8.04	8.13	44.44	26.46	26.46	I1QI83	Uncharacterized protein OS=Oryza glaberrima PE=4 SV=1	ORYGL	5	1.37253	0.465314	1.56635	1.17803	0.973194	2.26104	0.790427	0.697904	1.5402	1.26215	0.726656	1.50091
908	8.04	10.27	25.37	23.24	15.99	B8AB01	Putative uncharacterized protein OS=Oryza sativa subsp. indica GN=OsI_01001 PE=3 SV=1	ORYSI	7	1.1652	0.781114	1.36656	1.15112	0.907923	2.13343	0.717413	0.668233	1.21211	1.16604	0.500456	1.65371
907	8.04	12.05	29.82	28.07	28.07	A0A0E0NYR8	Uncharacterized protein OS=Oryza rufipogon PE=3 SV=1	ORYRU	6	1.01163	0.358402	1.67176	1.02074	0.164709	1.30669	0.78305	0.713754	1.55001	1.06749	0.0600868	1.2712
910	8.04	8.05	23.43	16.18	12.32	A0A0E0FK09	Isocitrate dehydrogenase [NAD] subunit, mitochondrial OS=Oryza nivara PE=3 SV=1	NAD	4	1.38584	0.440404	1.53667	1.32307	0.449787	1.39277	0.864032	0.365237	1.48833	1.52817	0.282883	1.33846
914	8.03	8.09	43.28	32.09	20.9	Q60EJ0	Os05g0501700 protein OS=Oryza sativa subsp. japonica GN=Os05g0501700 PE=2 SV=1	ORYSJ	6	1.37252	0.597264	1.87998	1.38077	0.689542	2.60636	0.890095	0.387608	1.69289	1.16955	0.608331	1.9257
913	8.03	8.1	64.6	38.05	38.05	Q5Z7T4	Complex 1 family protein-like OS=Oryza sativa subsp. japonica GN=Os06g0714100 PE=3 SV=1	ORYSJ	5	1.11508	0.470356	1.34841	1.32575	0.252624	1.27433	0.786572	0.653826	1.46957	1.36682	0.815647	1.36378
915	8.03	8.06	16.91	6.029	6.029	B9G5W7	Starch synthase, chloroplastic/amyloplastic OS=Oryza sativa subsp. japonica GN=OsJ_31644 PE=3 SV=1	ORYSJ	4	1.10411	0.539486	3.51134	1.09098	0.539465	3.51051	0.739169	0.98634	3.51694	1.25259	0.641298	3.51257
912	8.03	12.89	43.7	34.65	32.28	A2XHU1	Putative uncharacterized protein OS=Oryza sativa subsp. indica GN=OsI_11978 PE=3 SV=1	ORYSI	7	0.763936	0.183968	2.66951	1.44206	0.392833	2.14557	0.919874	0.485662	3.00055	0.628545	0.192342	5.31507
916	8.02	8.06	28.63	18.95	18.95	G8JBG8	Peroxiredoxin OS=Oryza punctata GN=12 PE=4 SV=1	ORYPU	4	0.974677	0.376027	1.91653	1.13021	0.696714	1.46979	0.633225	0.124708	1.26602	1.27402	0.565045	1.25182
921	8.01	8.05	11.54	2.554	2.554	Q8SB96	Agenet domain containing protein, expressed OS=Oryza sativa subsp. japonica GN=OSJNBa0042H09.8 PE=4 SV=1	ORYSJ	4	1.36888	0.591199	2.38019	1.2447	0.913819	4.79109	0.679311	0.721495	2.48031	1.05358	0.386022	2.51215
920	8.01	8.06	43.15	37.76	33.61	Q6ZI79	Os02g0556800 protein OS=Oryza sativa subsp. japonica GN=Os02g0556800 PE=2 SV=1	ORYSJ	4	0.963654	0.279081	3.78263	1.02971	0.400097	3.81775	0.913934	0.303937	3.97932	1.21438	0.862845	227.22
918	8.01	8.65	25.34	11.59	10.51	Q0E4G1	Os02g0120900 protein OS=Oryza sativa subsp. japonica GN=Os02g0120900 PE=3 SV=1	ORYSJ	5	1.89845	0.138595	3.58962	0.998351	0.755824	255.128	0.313259	0.158871	16.2319	0.85468	0.515573	377.635
917	8.01	10.01	21.64	11.13	11.13	A0A0E0KHL1	Uncharacterized protein OS=Oryza punctata PE=4 SV=1	ORYPU	5	1.42369	0.190662	1.44567	0.951759	0.223928	1.73905	1.01103	0.115932	1.64931	1.90264	0.504123	6.64973
919	8.01	8.23	17.59	5.977	2.529	A0A0E0GLB2	Uncharacterized protein OS=Oryza nivara PE=3 SV=1	ORYNI	3	1.22044	0.960526	1.9718	1.17331	0.925366	1.49846	0.767736	0.794852	1.42983	1.4749	0.375279	1.32447
922	8.01	8.03	28.63	18.26	18.26	A0A0E0FU11	Uncharacterized protein OS=Oryza nivara PE=4 SV=1	ORYNI	4	1.01698	0.846135	27.432	1.10939	0.862421	4.68967	0.807899	0.650887	2.03154	1.33233	0.993887	1.45346
937	8	8	38.44	16.94	16.94	Q8S0I2	Methyltransferase-like OS=Oryza sativa subsp. japonica GN=B1142C05.19 PE=4 SV=1	ORYSJ	4	1.18312	0.903489	1.55086	1.17567	0.899226	1.33534	0.788047	0.689158	1.56337	1.54963	0.335414	1.51881
935	8	8.01	22.49	11.98	11.98	Q8RUP8	Methionyl-tRNA synthetase-like protein OS=Oryza sativa subsp. japonica GN=Os01g0821800 PE=2 SV=1	ORYSJ	4	1.83458	0.435043	77.4983	1.68719	0.176174	3.51983	1.06486	0.170615	3.54803	1.70996	0.242826	3.55314
934	8	8.03	32.28	29.75	29.75	Q852G4	EF hand family protein, expressed OS=Oryza sativa subsp. japonica GN=Os03g0411300 PE=2 SV=1	ORYSJ	8	1.40619	0.65742	3.63147	1.41527	0.498294	2.47788	0.821225	0.827906	6.02823	1.32906	0.99142	3.12199
928	8	8.12	22.41	12.28	11.42	Q7XQJ5	Glycosyltransferase OS=Oryza sativa subsp. japonica GN=Os04g0565400 PE=3 SV=2	ORYSJ	4	1.02452	0.838565	10.2107	1.65346	0.521809	4.2432	0.88505	0.289309	1.55439	2.21889	0.0574213	1.71472
939	8	8	48.67	28.67	28.67	Q6ZL81	Os07g0469100 protein OS=Oryza sativa subsp. japonica GN=Os07g0469100 PE=2 SV=1	ORYSJ	8	1.26222	0.602554	1.29084	1.1629	0.788935	1.2904	0.823166	0.304944	1.31256	1.41693	0.748039	1.73251
931	8	8.06	14.07	6.86	6.86	Q6L5E0	Putative uncharacterized protein OJ1651_G11.5 OS=Oryza sativa subsp. japonica GN=OJ1651_G11.5 PE=4 SV=1	ORYSJ	4	1.50354	0.372912	1.96328	1.4062	0.604092	2.50332	0.666385	0.422034	1.43745	1.23062	0.543533	1.45264
940	8	8	51.91	51.91	51.91	Q69WH2	Os06g0332800 protein OS=Oryza sativa subsp. japonica GN=Os06g0332800 PE=2 SV=1	ORYSJ	6	0.941396			0.431265			0.72882			1.33233
929	8	8.11	23.46	10.29	10.29	Q10R45	Alanine-glyoxylate aminotransferase 2, mitochondrial, putative, expressed OS=Oryza sativa subsp. japonica GN=LOC_Os03g07570 PE=2 SV=1	ORYSJ	4	1.01729	0.403426	1.74158	1.39848	0.407242	1.70394	0.842307	0.362861	1.46512	1.57448	0.483066	1.93994
925	8	10.15	55.73	35.42	35.42	Q10MS5	40S ribosomal protein S7, putative, expressed OS=Oryza sativa subsp. japonica GN=LOC_Os03g18570 PE=2 SV=1	ORYSJ	6	1.03239	0.137133	1.276	1.20835	0.899846	1.41426	0.703649	0.784737	1.72882	1.06554	0.161233	1.47018
936	8	8.01	57.58	53.54	47.47	Q01KV8	H0211A12.16 protein OS=Oryza sativa GN=H0211A12.16 PE=4 SV=1	ORYSA	4	1.07852	0.536307	1.65869	0.960261	0.426652	2.10752	0.887225	0.446739	1.92983	1.40487	0.812267	1.89963
938	8	8	31.94	20	20	I1QHV6	GrpE protein homolog OS=Oryza glaberrima PE=3 SV=1	ORYGL	4	0.947035	0.284788	2.04587	1.20816	0.938306	2.06648	0.667895	0.349134	1.44397	1.26306	0.573996	1.41891
932	8	8.06	27.72	10.47	10.47	I1P5A4	Uncharacterized protein OS=Oryza glaberrima PE=3 SV=1	ORYGL	4	1.35337	0.732294	27.2067	1.35275	0.468724	4.3557	0.803565	0.669631	6.11656	1.43906	0.694627	6.44812
927	8	8.62	39.29	35.71	35.71	I1NSH4	Cysteine proteinase inhibitor OS=Oryza glaberrima PE=3 SV=1	ORYGL	5	1.67459	0.1875	3.55728	2.32217	0.18761	13.1559	0.810162	0.536391	3.58381	1.46437	0.52359	3.60682
933	8	8.05	32.14	17.35	13.52	A3BRV6	Uncharacterized protein OS=Oryza sativa subsp. japonica GN=OsJ_26868 PE=4 SV=1	ORYSJ	4	0.984694	0.152656	1.40037	1.22286	0.892929	1.79243	0.88843	0.237419	1.48143	1.39037	0.653552	1.30784
930	8	8.06	16.35	6.154	5.288	A3AHQ0	Uncharacterized protein OS=Oryza sativa subsp. japonica GN=OsJ_10755 PE=3 SV=1	ORYSJ	4	1.2085	0.992605	2.16285	0.929109	0.279613	1.66604	0.681874	0.49722	1.32377	1.15568	0.35129	1.41383
926	8	10.04	26.14	20.26	16.01	A3AAG5	Uncharacterized protein OS=Oryza sativa subsp. japonica GN=OsJ_08055 PE=4 SV=1	ORYSJ	5	1.89907	0.382547	4.13141	1.46851	0.417534	2.03844	0.821839	0.713529	2.26831	1.48957	0.340879	1.36641
923	8	36.61	48.43	44.62	41.7	A2YG29	Putative uncharacterized protein OS=Oryza sativa subsp. indica GN=OsI_24075 PE=3 SV=1	ORYSI	27	1.55027	0.455372	16.1648	1.35674	0.674438	19.2965	1.00012	0.478442	35.3289	1.7028	0.585353	58.9617
924	8	12.05	34.7	23.34	23.34	A0A0E0PIV4	Uncharacterized protein OS=Oryza rufipogon PE=3 SV=1	ORYRU	10	1.20358	0.997543	2.38746	1.23931	0.871255	1.9082	0.823015	0.211338	1.21736	1.4186	0.434588	1.21939
941	7.99	8.78	41.4	22.04	22.04	Q94CW5	Os01g0862200 protein OS=Oryza sativa subsp. japonica GN=P0423B08.8-1 PE=2 SV=1	ORYSJ	4	1.61495	0.263651	1.86996	1.10447	0.722501	1.72668	0.778801	0.744925	1.49025	1.12158	0.506708	1.933
942	7.99	8.04	31.55	17.35	12.62	Q8H916	Uncharacterized protein OS=Oryza sativa subsp. japonica GN=OsJ_31810 PE=4 SV=1	ORYSJ	4	1.53246	0.208095	1.56092	2.09023	0.0186344	1.50398	1.12079	0.0100504	1.28411	1.95287	0.0753683	1.55847
943	7.98	9.63	23.16	12.25	10.02	Q8GSB5	Nucleoid DNA-binding-like protein OS=Oryza sativa subsp. japonica GN=OJ1477_F01.114 PE=3 SV=1	ORYSJ	6	1.25254	0.92325	2.86171	0.626048	0.00244284	1.29999	0.950176	0.163455	1.50002	0.764155	0.121578	2.20007
944	7.96	8.69	17.53	5.699	5.161	I1QX06	Uncharacterized protein OS=Oryza glaberrima PE=4 SV=1	ORYGL	4	1.04904	0.297653	1.41968	1.30618	0.460683	1.41867	0.694687	0.592543	1.40792	1.3381	0.969762	1.31783
945	7.96	8.06	20.79	12.04	9.847	I1QK33	Aminoacylase-1 OS=Oryza glaberrima PE=3 SV=1	ORYGL	4	1.27788	0.775205	1.82156	1.60372	0.20508	1.79987	0.796304	0.735714	1.8616	1.50671	0.769365	3.36121
946	7.95	7.95	29.64	15.09	9.636	A2ZNT1	Uncharacterized protein OS=Oryza sativa subsp. japonica GN=OsJ_00214 PE=4 SV=1	ORYSJ	3	1.15727	0.857898	1.79592	1.71391	0.20543	1.9537	0.737132	0.962924	1.31539	1.35081	0.956757	1.87149
947	7.94	10.27	21.99	11.61	10.52	A0A0E0IUX7	Malic enzyme OS=Oryza nivara PE=3 SV=1	ORYNI	7	1.46361	0.41129	1.8029	1.44107	0.382315	1.71737	0.588953	0.246899	1.59966	1.04791	0.250594	1.64565
948	7.93	8.19	14.79	6.885	6.208	Q653V4	Os06g0676700 protein OS=Oryza sativa subsp. japonica GN=B1153E06.13-1 PE=3 SV=1	ORYSJ	4	0.910487	0.434221	2.69062	1.18136	0.980685	2.53721	0.522097	0.381672	2.96899	1.36617	0.926056	2.15519
949	7.92	8.05	27.31	18.91	12.18	Q8S3R2	Os02g0707100 protein OS=Oryza sativa subsp. japonica GN=49D11.20a PE=2 SV=1	ORYSJ	6	1.45024	0.290397	1.46729	1.18298	0.966488	1.40962	0.82541	0.439221	1.36634	1.07607	0.286993	1.55262
950	7.92	7.92	32.38	27.05	23.77	Q8H8U5	Protein IN2-1 homolog B OS=Oryza sativa subsp. japonica GN=GSTZ5 PE=2 SV=1	ORYSJ	4	1.29765	0.604944	1.50682	1.24803	0.811251	1.77976	0.863235	0.266118	1.42936	1.66781	0.160528	1.46788
951	7.9	8.33	39.85	18.05	14.79	A2YRB6	Putative uncharacterized protein OS=Oryza sativa subsp. indica GN=OsI_27846 PE=4 SV=1	ORYSI	5	1.40948	0.445396	1.60026	1.22578	0.846901	1.42584	0.841403	0.598913	1.75369	1.49803	0.226266	1.2354
953	7.89	8.02	36.45	30.05	28.08	Q8LQN2	Os01g0784800 protein OS=Oryza sativa subsp. japonica GN=Os01g0784800 PE=2 SV=1	ORYSJ	4	1.20128	0.985992	5.47001	1.95598	0.14549	4.33826	0.811133	0.699099	9.54404	1.73098	0.259831	4.19575
954	7.89	7.94	21.29	17.87	17.87	Q5N7E8	Os01g0283100 protein OS=Oryza sativa subsp. japonica GN=Os01g0283100 PE=2 SV=1	ORYSJ	4	1.23039	0.937503	2.19173	1.35002	0.197098	1.2741	0.800042	0.75572	2.05249	1.31141	0.956988	2.46238
956	7.89	7.89	30.9	14.29	14.29	Q0JQ96	Os01g0175000 protein (Fragment) OS=Oryza sativa subsp. japonica GN=Os01g0175000 PE=4 SV=2	ORYSJ	4	0.893952	0.287242	2.44386	1.06877	0.688961	2.72536	0.799833	0.7784	2.79448	1.35883	0.934248	2.39774
952	7.89	8.48	20.94	9.973	4.805	B8AI99	Putative uncharacterized protein OS=Oryza sativa subsp. indica GN=OsI_07299 PE=4 SV=1	ORYSI	4	1.06773	0.719169	2.19047	1.26278	0.711704	1.45098	0.898078	0.491283	1.90242	1.34047	0.975707	1.50931
955	7.89	7.89	21.54	13.23	13.23	A3BPI9	Uncharacterized protein OS=Oryza sativa subsp. japonica GN=OsJ_26001 PE=4 SV=1	ORYSJ	5	2.39907	0.298157	8.38943	2.4274	0.111171	3.05757	0.723577	0.888904	1.89284	1.46624	0.834483	5.59948
957	7.87	8.08	19.13	6.002	6.002	Q9LI34	Putative importin-alpha re-exporter OS=Oryza sativa subsp. japonica GN=P0708G02.9 PE=4 SV=1	ORYSJ	5	0.954865	0.270714	1.6208	1.28072	0.348877	1.1994	0.997456	0.294618	1.92262	1.79028	0.397267	2.2678
958	7.85	9.81	28.28	22.02	22.02	Q5VPQ6	Os06g0119600 protein OS=Oryza sativa subsp. japonica GN=Os06g0119600 PE=2 SV=1	ORYSJ	7	1.4651	0.599831	3.90759	1.31976	0.754693	3.45453	0.664598	0.766035	3.94112	1.30042	0.919128	2.55281
960	7.85	8.93	13.27	4.898	3.98	Q53ML8	Similar to seven transmembrane protein Mlo4 OS=Oryza sativa subsp. japonica GN=LOC_Os11g07920 PE=4 SV=1	ORYSJ	4	1.028	0.495771	2.28659	1.15032	0.891755	2.60887	0.755248	0.860253	1.51916	1.00034	0.0756457	1.43458
959	7.85	9.58	50.91	26.67	26.67	I1P4D8	Uncharacterized protein OS=Oryza glaberrima PE=3 SV=1	ORYGL	5	1.09525	0.377368	1.43997	1.15967	0.892634	2.09333	0.60678	0.14289	1.44022	1.10171	0.374271	2.06221
961	7.85	7.88	29	23.56	12.99	A0A0E0QA99	Uncharacterized protein OS=Oryza rufipogon PE=3 SV=1	ORYRU	4	1.03864			1.714			0.872862			1.41075
962	7.84	7.84	30.06	27.17	23.12	Q10MD5	ETC complex I subunit conserved region family protein, expressed OS=Oryza sativa subsp. japonica GN=Os03g0313000 PE=4 SV=1	ORYSJ	5	1.78146	0.172379	2.0087	1.50252	0.154445	1.4784	0.620162	0.27478	1.52833	1.41138	0.848515	2.38698
963	7.83	7.91	20.9	12.04	12.04	B9FB36	Uncharacterized protein OS=Oryza sativa subsp. japonica GN=OsJ_09444 PE=4 SV=1	ORYSJ	5	1.22174	0.899681	1.52315	1.79118	0.222051	2.72899	0.920215	0.469565	2.87197	2.04397	0.297879	3.73694
964	7.82	7.83	41.52	33.04	25.89	I1QGQ0	Uncharacterized protein OS=Oryza glaberrima PE=3 SV=1	ORYGL	12	1.54585	0.103073	1.40753	2.38934	0.0370071	1.85407	0.803104	0.813183	2.71134	2.03907	0.0452814	1.50378
965	7.81	11.17	27.34	17.24	10.84	A0A0E0LD80	Uncharacterized protein OS=Oryza punctata PE=3 SV=1	ORYPU	5	1.31941	0.43417	1.30386	1.36159	0.272172	1.31237	0.726288	0.939832	1.84536	1.28569	0.926881	2.53559
966	7.8	7.81	24.2	8.531	7.413	I1PBU6	Uncharacterized protein OS=Oryza glaberrima PE=4 SV=1	ORYGL	4	0.974782	0.474113	2.10686	1.00937	0.862861	12.0345	0.607795	0.49737	2.08872	1.30558	0.932295	1.90724
967	7.79	8.03	27.78	18.13	13.74	Q6ET88	Os02g0668100 protein OS=Oryza sativa subsp. japonica GN=Os02g0668100 PE=2 SV=1	ORYSJ	5	0.75344	0.0499381	1.59865	0.627407	0.0319521	1.65672	1.03222	0.0878848	1.57421	1.19125	0.302316	1.42196
969	7.77	7.77	48.08	38.46	38.46	U5PYI2	Cytochrome b559 subunit alpha OS=Oryza rufipogon GN=psbE PE=3 SV=1	ORYRU	7	1.20562	0.994789	1.34536	1.01548	0.795829	5.98914	0.821038	0.560155	1.65081	1.09524	0.470923	2.13984
971	7.76	7.76	35.03	17.91	16.04	Q67UM4	Gt-2-related-like OS=Oryza sativa subsp. japonica GN=Os02g0516800 PE=4 SV=1	ORYSJ	4	1.09269			1.5696			0.994495			1.21984
970	7.76	8.31	22.11	9.323	8.571	A0A0E0NB67	Uncharacterized protein OS=Oryza rufipogon PE=4 SV=1	ORYRU	5	1.47706	0.455172	2.1335	1.32439	0.782051	3.06928	0.488152	0.383906	3.68544	0.85277	0.147371	2.07964
973	7.75	7.86	18.47	12.4	10.55	I1Q824	Ferredoxin--NADP reductase OS=Oryza glaberrima PE=3 SV=1	ORYGL	4	1.37011	0.663524	2.14053	1.19812	0.986751	2.73448	0.685261	0.469748	1.3112	1.30962	0.940557	1.87314
972	7.75	7.86	14.19	6.685	4.396	B8B9P4	Putative uncharacterized protein OS=Oryza sativa subsp. indica GN=OsI_28757 PE=4 SV=1	ORYSI	4	1.3458	0.713957	2.18247	1.26513	0.830812	2.09694	0.820167	0.636243	1.73899	1.13238	0.319084	1.49018
976	7.74	7.74	57.02	42.15	42.15	I1R2K9	Non-specific lipid-transfer protein OS=Oryza glaberrima PE=3 SV=1	ORYGL	6	0.804211	0.234422	2.81102	0.816119	0.268858	2.92092	0.951383	0.281774	2.09115	0.987586	0.450393	4.00803
975	7.74	7.74	18.18	7.071	5.836	B9EZC1	Uncharacterized protein OS=Oryza sativa subsp. japonica GN=OsJ_00241 PE=3 SV=1	ORYSJ	4	1.36133	0.670409	2.09484	1.32955	0.920473	17.918	0.895524	0.117532	1.30315	1.67217	0.22271	1.54629
974	7.74	8.11	25.97	13.57	11.43	A0A0E0I300	Uncharacterized protein OS=Oryza nivara PE=4 SV=1	ORYNI	7	1.30132	0.86339	3.20937	1.41355	0.746498	3.96063	0.932857	0.607379	3.15758	1.85588	0.410344	2.71677
978	7.73	7.79	24.43	18.51	18.51	Q10LG9	Beta-amylase OS=Oryza sativa subsp. japonica GN=Os03g0351300 PE=3 SV=1	ORYSJ	7	2.98462	0.231319	9.94197	1.38305	0.627167	3.11254	1.4605	0.100799	2.73218	0.846346	0.106843	2.00645
977	7.73	7.82	39.39	33.77	29.87	A0A0E0GKC2	Uncharacterized protein OS=Oryza nivara PE=4 SV=1	ORYNI	5	1.45864	0.19884	1.41203	1.5564	0.015774	1.20293	1.03586	0.205676	1.85279	1.34601	0.955735	1.55993
979	7.72	8.41	33.74	25.15	21.17	I1R4Q0	Peroxidase OS=Oryza glaberrima PE=3 SV=1	ORYGL	5	1.02217	0.67739	2.76998	0.737609	0.343446	3.4478	0.646573	0.730977	2.78279	1.28883	0.844783	1.57033
980	7.71	7.71	14.85	9.795	6.951	Q5Z5T3	Os06g0567900 protein OS=Oryza sativa subsp. japonica GN=Os06g0567900 PE=3 SV=1	ORYSJ	4	1.4509	0.449602	1.85203	1.44492	0.20464	1.42647	0.876267	0.458514	1.76676	1.7235	0.209027	1.61017
981	7.69	24.39	68.32	59.54	44.27	Q0JCM0	G-box binding factor OS=Oryza sativa subsp. japonica GN=Os04g0462500 PE=2 SV=1	ORYSJ	20	1.36188	0.440535	1.48833	1.47259	0.236658	1.52879	0.739236	0.987277	1.39478	1.42069	0.456484	1.23853
983	7.68	7.72	18.79	8.729	8.729	Q6AT83	Beta-hexosaminidase OS=Oryza sativa subsp. japonica GN=OsJ_18555 PE=3 SV=1	ORYSJ	4	0.945902	0.0651393	1.30499	1.0388	0.185098	1.26698	0.715507	0.857056	1.65032	1.28536	0.908481	2.29548
982	7.68	9.88	31.01	24.02	21.79	A0A0E0JBB8	Uncharacterized protein OS=Oryza nivara PE=3 SV=1	ORYNI	6	1.08424	0.383029	1.50571	0.983602	0.279882	1.75001	0.9876	0.0972856	1.51756	1.37757	0.834178	1.80505
984	7.68	7.69	12.69	8.333	8.333	A0A0E0GDB4	4-hydroxy-4-methyl-2-oxoglutarate aldolase OS=Oryza nivara PE=3 SV=1	ORYNI	4	0.823665	0.239578	2.28649	0.898572	0.0302783	1.25931	1.09199	0.204605	2.14774	1.50322	0.592742	1.89563
985	7.67	8.3	15.38	4.422	2.847	A0A0E0MQ65	Uncharacterized protein OS=Oryza punctata PE=4 SV=1	ORYPU	4	1.30489	0.614976	1.57448	1.12352	0.699977	1.54373	0.697555	0.656182	1.47423	1.1599	0.514694	1.82559
987	7.66	7.66	37.84	30.41	27.7	Q7XUW6	OSJNBa0027P08.10 protein OS=Oryza sativa subsp. japonica GN=OSJNBa0027P08.10 PE=4 SV=2	ORYSJ	7	1.26302	0.842289	2.45641	1.24496	0.708227	1.56263	0.715971	0.773604	1.56084	1.35118	0.910612	1.56942
986	7.66	8.36	30.24	10.84	8.916	Q6YZ75	Putative methylcrotonyl-CoA carboxylase beta chain, mitochondrial OS=Oryza sativa subsp. japonica GN=OSJNBa0056L09.27 PE=4 SV=1	ORYSJ	5	1.40492	0.379734	1.50707	1.43102	0.226618	1.4096	0.776461	0.800085	1.57362	1.20086	0.906714	8.87241
988	7.65	15	26.02	15.91	11.59	Q0IN14	Hsp90 protein, expressed OS=Oryza sativa subsp. japonica GN=Os12g0514500 PE=3 SV=1	ORYSJ	10	1.41716	0.377892	1.53958	1.58122	0.155452	1.54735	0.735478	0.94507	1.28802	1.19556	0.315171	1.28566
991	7.63	7.63	15.34	8.966	8.966	Q8LRJ2	Putative uncharacterized protein OSJNBa0016I09.11 OS=Oryza sativa subsp. japonica GN=OSJNBa0016I09.11 PE=4 SV=1	ORYSJ	5	1.17937	0.926587	2.41722	0.996358	0.595341	3.40056	0.930458	0.194349	1.66555	1.84794	0.0612988	1.44009
989	7.63	7.97	37.5	21.55	19.4	I1Q048	Glutathione peroxidase OS=Oryza glaberrima PE=3 SV=1	ORYGL	6	1.16665	0.866365	1.74943	1.3081	0.532994	1.53237	0.728008	0.972466	4.36046	1.31603	0.880705	1.29001
990	7.63	7.89	13.27	6.293	5.408	B9FZS8	Uncharacterized protein OS=Oryza sativa subsp. japonica GN=OsJ_26546 PE=4 SV=1	ORYSJ	4	1.14696	0.937151	5.09268	1.17651	0.984848	5.0621	0.987478	0.63073	4.64512	1.54868	0.67987	2.54891
992	7.62	10.59	26.63	12.85	10.99	Q0D4J5	Phospho-2-dehydro-3-deoxyheptonate aldolase OS=Oryza sativa subsp. japonica GN=Os07g0622200 PE=2 SV=1	ORYSJ	6	0.701197	0.0963311	2.0529	1.20797	0.949645	1.96778	0.690232	0.788618	2.15321	1.43067	0.801556	2.26357
993	7.62	7.87	12.55	7.72	7.238	A0A0E0Q3D4	Peroxidase OS=Oryza rufipogon PE=3 SV=1	ORYRU	4	1.07826	0.430247	1.62754	0.93598	0.268604	1.9785	0.933242	0.371456	2.3864	1.52928	0.676024	3.3813
995	7.61	7.65	32.45	17.94	17.94	Q75LC1	Putative ribosomal S1 protein (With alternative splicing) OS=Oryza sativa subsp. japonica GN=OSJNBa0032G11.21 PE=4 SV=1	ORYSJ	5	1.15702	0.88605	2.9267	1.1262	0.82468	2.58153	0.733476	0.98205	5.31342	1.13282	0.739757	6.29522
994	7.61	8	26.01	11.24	6.376	Q6ASR0	Os05g0147500 protein OS=Oryza sativa subsp. japonica GN=Os05g0147500 PE=4 SV=1	ORYSJ	3	1.0643	0.361715	1.35067	0.994168	0.507206	1.84015	0.671527	0.750648	2.01744	1.26516	0.803935	1.61832
997	7.59	7.79	22.55	9.281	6.786	A0A0E0I5Z1	Lon protease homolog, mitochondrial OS=Oryza nivara PE=3 SV=1	ORYNI	5	1.18788	0.973318	3.45764	1.63513	0.0589289	1.40451	0.798511	0.725966	1.86045	1.31857	0.966167	2.15886
996	7.59	9.73	21.82	14.27	11.47	Q5Z7L0	Beta-galactosidase 9 OS=Oryza sativa subsp. japonica GN=Os06g0573600 PE=2 SV=1	ORYSJ	8	1.17562	0.862771	1.39476	1.05409	0.506571	1.52444	0.916787	0.0655792	1.26119	1.17669	0.60706	1.75728
998	7.58	7.82	34.66	18.91	12.39	Q5SMU8	RuvB-like helicase OS=Oryza sativa subsp. japonica GN=Os06g0186900 PE=2 SV=1	ORYSJ	5	1.95623	0.646594	15.1573	2.86927	0.379119	11.8453	1.18867	0.163212	2.15887	1.57851	0.67917	2.86457
999	7.58	7.74	50.98	46.41	22.88	I1NKA8	Histone H2B OS=Oryza glaberrima PE=3 SV=1	ORYGL	5	0.993114	0.443342	1.7378	1.63168	0.00888518	1.23568	0.775314	0.854814	1.74479	1.32566	0.957741	1.27549
1000	7.57	7.62	23.97	14.04	11.99	A0A0E0NUL7	Uncharacterized protein OS=Oryza rufipogon PE=4 SV=1	ORYRU	4	1.36898	0.794532	6.36747	1.44642	0.728199	8.14913	0.773773	0.870695	2.76762	1.02647	0.325074	2.38709
1001	7.57	7.57	30.92	22.71	22.71	A0A0E0LQL5	Uncharacterized protein OS=Oryza punctata PE=4 SV=1	ORYPU	4	0.983226	0.348558	1.79225	1.01109	0.715715	3.66266	0.741667	0.997695	3.53748	1.35943	0.931605	1.93806
1002	7.55	7.57	20.38	7.976	6.056	I1QCG2	Uncharacterized protein OS=Oryza glaberrima PE=3 SV=1	ORYGL	4	1.13308	0.913553	8.6066	0.941066	0.547475	4.09439	0.647093	0.284113	1.49346	1.22676	0.835778	4.58362
1003	7.54	8.21	14.78	7.075	5.818	B8AI54	Translation factor GUF1 homolog, chloroplastic OS=Oryza sativa subsp. indica GN=OsI_05919 PE=3 SV=1	ORYSI	4	1.03557	0.67747	3.86429	0.80369	0.0416964	1.42827	0.538056	0.289249	2.61878	1.23582	0.814306	3.39642
1004	7.53	7.53	45.78	29.33	24.89	Q6EP57	Os02g0578400 protein OS=Oryza sativa subsp. japonica GN=Os02g0578400 PE=4 SV=1	ORYSJ	7	1.31622	0.775927	2.46909	1.23105	0.90976	2.37715	0.826758	0.683347	2.17522	0.987951	0.196103	1.77844
1006	7.52	7.58	31.49	21.27	16.85	Q6J657	Cell death associated protein OS=Oryza sativa subsp. japonica GN=Os05g0410200 PE=2 SV=1	ORYSJ	4	0.936323	0.193312	1.56529	1.52771	0.286858	1.7576	0.701233	0.879541	2.56571	1.90956	0.130194	1.68998
1007	7.52	7.56	19.42	8.453	7.014	I1PDY9	Uncharacterized protein OS=Oryza glaberrima PE=4 SV=1	ORYGL	4	1.15269	0.818996	1.75737	1.25251	0.692252	1.44869	0.785501	0.68985	1.52884	1.28234	0.830413	1.70146
1005	7.52	7.64	12.73	5.728	3.103	B9EZ91	Uncharacterized protein OS=Oryza sativa subsp. japonica GN=OsJ_00171 PE=3 SV=1	ORYSJ	3	1.25123	0.619031	1.21526	1.28499	0.365104	1.23095	0.934981	0.0799459	1.31921	1.36652	0.862535	1.44741
1010	7.51	7.51	24.25	17.91	17.91	Q6Z0V9	Os02g0308800 protein OS=Oryza sativa subsp. japonica GN=Os02g0308800 PE=2 SV=1	ORYSJ	6	1.12369	0.519243	1.35615	0.801962	0.230277	2.31015	0.819377	0.265442	1.26503	1.04706	0.250127	1.71735
1008	7.51	29.54	57.29	51.99	46.15	Q67G20	Actin OS=Oryza sativa subsp. japonica GN=Act PE=2 SV=1	ORYSJ	24	1.25463			0.968536			0.518024			1.81539
1009	7.51	7.56	36.29	27	21.1	I1PU54	Lactoylglutathione lyase OS=Oryza glaberrima PE=3 SV=1	ORYGL	5	1.43135	0.196367	1.34616	1.42657	0.453246	1.77222	0.805428	0.748686	1.88847	1.50369	0.446394	1.4539
1013	7.5	7.57	28.72	14.26	11.53	Q5Z9X3	Glycosyltransferase OS=Oryza sativa subsp. japonica GN=Os06g0343600 PE=2 SV=1	ORYSJ	4	0.995155	0.625421	3.07162	1.15462	0.913487	2.28057	0.753705	0.934096	1.84912	1.59666	0.302363	1.58662
1012	7.5	7.6	25.45	16.16	13.33	Q53PY7	Os11g0150100 protein OS=Oryza sativa subsp. japonica GN=LOC_Os11g05260 PE=2 SV=1	ORYSJ	6	1.2105	0.959413	1.42222	1.1999	0.93815	1.47258	0.729057	0.948448	2.5525	1.1245	0.608262	3.37815
1011	7.5	9.02	20.85	11.39	10.62	A0A0E0R8F6	Probable bifunctional methylthioribulose-1-phosphate dehydratase/enolase-phosphatase E1 OS=Oryza rufipogon PE=3 SV=1	ORYRU	5	1.31157	0.528648	1.46258	1.12012	0.581085	1.36935	0.825126	0.497796	1.56253	1.26177	0.762788	1.70102
1015	7.49	7.49	13.91	7.034	7.034	Q10RT5	Pheophorbide a oxygenase, chloroplast, putative, expressed OS=Oryza sativa subsp. japonica GN=LOC_Os03g05310 PE=4 SV=1	ORYSJ	4	1.17728	0.951258	2.68223	1.4724	0.339615	1.724	0.904174	0.190902	1.4218	1.44827	0.535985	1.40417
1014	7.49	9.95	12.05	7.642	6.865	B8AAT1	Putative uncharacterized protein OS=Oryza sativa subsp. indica GN=OsI_02602 PE=4 SV=1	ORYSI	5	1.00874	0.802757	7.94382	1.2359	0.948865	5.53593	0.910179	0.628155	3.38439	1.0672	0.268828	1.68777
1016	7.48	7.83	34.3	26.03	19.01	A0A0E0Q3Q8	Peptidyl-prolyl cis-trans isomerase OS=Oryza rufipogon PE=4 SV=1	ORYRU	4	1.46809	0.496257	2.25781	1.32245	0.391526	1.3979	0.849169	0.357968	1.4937	1.5725	0.116162	1.27077
1017	7.45	7.52	31.49	17.53	14.61	Q65XE5	Os05g0149400 protein OS=Oryza sativa subsp. japonica GN=Os05g0149400 PE=2 SV=1	ORYSJ	5	1.17216	0.788654	1.28382	1.60426	0.00981261	1.20842	0.849616	0.200876	1.27054	1.54979	0.39055	1.50927
1018	7.44	7.44	34.3	22.09	22.09	Q8S3Q3	Apospory-associated protein C OS=Oryza sativa subsp. japonica GN=24K23.3 PE=2 SV=1	ORYSJ	4	1.67903	0.315316	2.40606	1.43649	0.552055	2.44762	0.928153	0.389789	2.04538	1.16115	0.168721	1.27592
1021	7.43	9.4	34.58	30.37	24.3	I1P1G2	Uncharacterized protein OS=Oryza glaberrima PE=4 SV=1	ORYGL	5	0.996721	0.380374	2.07678	1.31597	0.75457	3.3349	1.02122	0.283787	2.59093	1.44822	0.778135	3.02001
1020	7.43	9.8	27.97	17.71	12.27	B9EU97	Uncharacterized protein OS=Oryza sativa subsp. japonica GN=OsJ_03953 PE=4 SV=1	ORYSJ	5	1.69626	0.110557	1.57487	1.3418	0.719009	2.24326	0.845766	0.579688	1.77885	1.53267	0.654123	2.12227
1019	7.43	11.57	32.5	23.57	23.57	A3A997	Uncharacterized protein OS=Oryza sativa subsp. japonica GN=OsJ_07605 PE=3 SV=1	ORYSJ	8	1.07843	0.310711	1.33621	1.06982	0.246808	1.26742	0.823807	0.327463	1.33609	1.18939	0.228178	1.27217
1022	7.43	8.63	22.86	10.98	10.98	A0A0E0G433	Peroxidase OS=Oryza nivara PE=3 SV=1	ORYNI	5	1.14487	0.908416	5.41167	1.3307	0.302524	1.41639	0.787876	0.579194	1.49876	1.46516	0.824282	4.98877
1023	7.42	7.5	36.92	26.17	22.9	Q10M34	Expressed protein OS=Oryza sativa subsp. japonica GN=Os03g0324800 PE=2 SV=1	ORYSJ	4	1.5281	0.260837	1.65582	1.50363	0.218446	1.55967	0.854671	0.19189	1.28819	1.15234	0.488119	1.70055
1024	7.41	11	26.89	14.67	12.89	A0A0E0LPP6	Uncharacterized protein OS=Oryza punctata PE=4 SV=1	ORYPU	5	0.937588			1.46241			0.711151			1.19719
1027	7.39	7.43	36.17	27.96	21.28	Q69IN8	Os09g0513000 protein OS=Oryza sativa subsp. japonica GN=Os09g0513000 PE=4 SV=1	ORYSJ	5	1.31693	0.740495	2.73857	1.39863	0.189554	1.42532	0.82127	0.601679	2.06079	1.64646	0.401031	2.35863
1026	7.39	7.43	41.44	24.02	21.32	A0A0E0MIF9	Uncharacterized protein OS=Oryza punctata PE=3 SV=1	ORYPU	6	1.35684	0.660146	2.00524	1.53786	0.293181	1.80006	0.90949	0.265567	1.55356	1.28901	0.975741	18.1879
1028	7.39	7.41	38.3	17.73	17.73	A0A0E0LCG5	Uncharacterized protein OS=Oryza punctata PE=4 SV=1	ORYPU	5	1.26696	0.587893	1.26776	1.41615	0.153001	1.31471	0.862318	0.149267	1.26705	1.36328	0.919664	1.77579
1025	7.39	7.47	20.29	8.143	7.286	A0A0E0KWY6	Phosphomannomutase OS=Oryza punctata PE=3 SV=1	ORYPU	7	1.23064	0.904311	1.53898	1.18465	0.994692	6.06789	0.838843	0.334805	1.34947	1.26904	0.454442	1.16971
1030	7.37	7.45	29	15.41	15.41	A2WL16	Putative uncharacterized protein OS=Oryza sativa subsp. indica GN=OsI_00528 PE=4 SV=1	ORYSI	4	1.03386	0.475972	2.13138	0.917753	0.38774	2.77961	0.816727	0.719904	2.76865	1.39015	0.905602	3.81526
1029	7.37	7.55	19.23	9.717	8.907	A0A0E0P0T6	Uncharacterized protein OS=Oryza rufipogon PE=4 SV=1	ORYRU	4	0.969174	0.2587	1.64577	1.39298	0.332532	1.54284	0.73861	0.978622	1.37049	1.50502	0.191106	1.25747
1031	7.35	8.58	52.55	52.55	39.42	I3QD60	Cytochrome b5 protein OS=Oryza sativa PE=2 SV=1	ORYSA	7	1.1477	0.768669	1.61633	1.38022	0.834011	7.84766	0.72441	0.957334	3.39138	1.25957	0.915888	4.84574
1032	7.35	7.79	17	7.02	5.419	B9F8I3	Uncharacterized protein OS=Oryza sativa subsp. japonica GN=OsJ_10898 PE=4 SV=1	ORYSJ	4	1.15192	0.813127	1.63839	1.58245	0.393553	2.28675	0.863333	0.575953	2.012	1.69666	0.249682	1.6441
1033	7.34	7.34	27.24	14.55	10.22	A0A0E0PMA5	Uncharacterized protein OS=Oryza rufipogon PE=4 SV=1	ORYRU	4	1.01029	0.392925	1.66695	1.20228	0.966878	1.85856	0.806921	0.763961	2.09384	1.65726	0.375322	1.83259
1034	7.33	7.33	29.87	18.83	18.83	I1QDU4	Uncharacterized protein OS=Oryza glaberrima PE=4 SV=1	ORYGL	4	1.3013	0.729734	1.90841	1.36674	0.564656	1.97547	0.767492	0.88579	2.05994	1.54073	0.202346	1.32693
1035	7.31	7.31	35.04	35.04	35.04	Q5JMG1	Os01g0763300 protein OS=Oryza sativa subsp. japonica GN=Os01g0763300 PE=2 SV=1	ORYSJ	4	0.964209	0.611278	57.0985	1.559	0.737322	2510.09	0.903556	0.697584	135.435	1.74637	0.246479	4.04752
1036	7.3	8.02	26.14	11.58	8.246	A0A0E0L3F5	3,4-dihydroxy-2-butanone 4-phosphate synthase OS=Oryza punctata PE=3 SV=1	ORYPU	4	1.17126	0.845346	1.52665	0.976274	0.287752	1.63171	0.748347	0.969646	2.19666	1.11014	0.579991	2.56608
1037	7.29	7.56	18.64	6.25	4.353	A0A0E0KDT4	Beta-adaptin-like protein OS=Oryza punctata PE=3 SV=1	ORYPU	4	1.49229	0.1435	1.38688	1.2711	0.529921	1.30321	0.697006	0.587751	1.33244	1.13569	0.308686	1.46558
1038	7.28	7.28	28.32	16.37	16.37	I1P887	Eukaryotic translation initiation factor 3 subunit K OS=Oryza glaberrima PE=3 SV=1	ORYGL	6	1.25442	0.934917	4.25249	0.881778	0.510237	3.603	0.816937	0.280952	1.26809	1.08998	0.485676	2.24474
1039	7.26	7.42	24.06	7.813	6.562	Q6Z8F7	26S proteosome regulatory subunit-like OS=Oryza sativa subsp. japonica GN=Os02g0697600 PE=2 SV=1	ORYSJ	4	1.17888	0.860053	1.59769	1.15265	0.752036	1.46793	0.857656	0.255655	1.4919	1.17738	0.26945	1.42441
1040	7.26	7.26	12.1	6.345	6.345	Q5SN38	Os01g0663800 protein OS=Oryza sativa subsp. japonica GN=P0671D01.44-1 PE=4 SV=1	ORYSJ	4	0.844998	0.607784	12.5727	0.911601	0.414352	3.07714	0.822533	0.849119	8.0686	0.987478	0.316199	2.65104
1041	7.21	7.25	19.08	8.855	8.855	A0A0E0GRC3	Uncharacterized protein OS=Oryza nivara PE=4 SV=1	ORYNI	5	1.59366	0.14774	1.68603	0.952618	0.500957	3.24681	0.570883	0.101819	1.47389	0.722705	0.12205	2.76253
1044	7.19	7.21	44.4	26.29	22.41	Q10P51	Clp amino terminal domain containing protein, expressed OS=Oryza sativa subsp. japonica GN=Os03g0247000 PE=2 SV=1	ORYSJ	5	1.26986	0.546978	1.24871	1.1039	0.726294	1.74724	0.802371	0.305072	1.20777	1.2989	0.872535	1.5293
1043	7.19	7.25	28.3	14.56	11.54	I1QVG0	Uncharacterized protein OS=Oryza glaberrima PE=3 SV=1	ORYGL	4	1.48961	0.608393	2.88953	3.13068	0.0327634	2.31089	0.504164	0.0402435	1.42893	1.56278	0.589104	2.12059
1042	7.19	7.32	28.94	12.66	12.66	B8BEC2	Putative uncharacterized protein OS=Oryza sativa subsp. indica GN=OsI_32326 PE=4 SV=1	ORYSI	4	1.02923	0.274675	1.57601	0.801414	0.495633	7.85713	0.959797	0.407503	2.9205	1.11227	0.176365	1.46199
1045	7.18	7.18	24.91	20.07	20.07	A0A0E0JD14	Uncharacterized protein OS=Oryza punctata PE=4 SV=1	ORYPU	6	1.54459	0.572394	53.0093	1.19914	0.954657	3.63582	0.969475	0.224705	3.52409	1.33363	0.999731	1063.11
1047	7.17	7.19	31.6	18.4	18.4	I1PZV7	Proteasome subunit alpha type OS=Oryza glaberrima PE=3 SV=1	ORYGL	6	1.17162	0.939088	2.59551	1.272	0.845699	2.42506	0.839293	0.562343	1.73254	1.43731	0.33854	1.2116
1046	7.17	8.08	22.01	9.185	8.146	A2X5P7	Beta-fructofuranosidase, insoluble isoenzyme 1 OS=Oryza sativa subsp. indica GN=CIN1 PE=2 SV=2	ORYSI	4	1.60149	0.173004	1.80165	1.55711	0.316341	2.39177	0.795663	0.476253	1.42472	1.60662	0.152284	1.42616
1048	7.13	7.24	22.4	10.18	8.597	A0A0E0R7G8	Uncharacterized protein OS=Oryza rufipogon PE=4 SV=1	ORYRU	4	1.79356	0.291061	2.48133	1.46809	0.377848	1.79902	0.712041	0.80455	1.51424	1.34425	0.95096	1.41329
1049	7.11	7.12	14.85	7.003	5.042	A0A0E0NUN7	Uncharacterized protein OS=Oryza rufipogon PE=4 SV=1	ORYRU	3	1.31842	0.68395	1.76996	1.80542	0.137722	1.86697	0.90553	0.362837	1.72189	1.81696	0.206505	1.76902
1050	7.1	23.53	44.89	38	31.33	S4U009	Alpha tubulin OS=Oryza sativa PE=2 SV=1	ORYSA	17	1.82743	0.388494	5.15551	1.7718	0.420732	5.488	1.16766	0.138353	2.26056	1.4374	0.621795	1.75018
1051	7.09	7.86	19.49	7.607	6.498	B9FL15	Uncharacterized protein OS=Oryza sativa subsp. japonica GN=OsJ_19137 PE=3 SV=1	ORYSJ	4	0.828583	0.166309	3.56689	1.8367	0.380196	42.3838	0.711545	0.911304	38.2244	1.50812	0.69671	20.7579
1052	7.09	7.61	12.75	7.001	5.434	A0A0E0HN88	Peroxidase OS=Oryza nivara PE=3 SV=1	ORYNI	4	1.73086	0.191886	2.23328	1.49666	0.515062	3.51108	0.773272	0.930664	6.56391	1.1048	0.557545	3.18847
1054	7.08	7.17	20.52	8.348	8.348	Q7XCL2	Os10g0542200 protein OS=Oryza sativa subsp. japonica GN=OSJNBb0015I11.23 PE=4 SV=1	ORYSJ	4	1.16806	0.784974	1.53445	1.51335	0.541309	4.11439	0.865354	0.906675	155.595	1.13739	0.595497	2.9844
1053	7.08	7.28	20.06	11.31	6.637	Q10NX2	Os03g0255500 protein OS=Oryza sativa subsp. japonica GN=LOC_Os03g15050 PE=2 SV=1	ORYSJ	4	1.77067	0.0128796	1.30925	2.25964	0.00350638	1.40115	1.23167	0.0039321	1.31527	2.21889	0.000259615	1.17681
1056	7.06	7.06	34.94	17.95	15.06	Q60EL7	Os05g0456300 protein OS=Oryza sativa subsp. japonica GN=Os05g0456300 PE=4 SV=1	ORYSJ	4	1.18582	0.928149	1.67608	0.90518	0.101599	1.45239	0.848316	0.365676	1.50055	1.14249	0.323639	1.51766
1057	7.05	7.26	25.42	10.71	10.71	Q7XM88	OSJNBb0060E08.11 protein OS=Oryza sativa subsp. japonica GN=OSJNBb0060E08.11 PE=3 SV=1	ORYSJ	5	1.05998	0.481225	1.58145	1.07327	0.539106	1.53562	0.913243	0.0750368	1.27507	1.65338	0.270348	1.59565
1060	7.04	7.04	32.84	25.51	25.51	Q7XMZ4	OSJNBa0060P14.10 protein OS=Oryza sativa subsp. japonica GN=OsJ_15090 PE=4 SV=1	ORYSJ	5	1.27361	0.907325	4.04111	1.09272	0.693159	1.87243	0.843947	0.473448	1.66133	1.04065	0.2411	1.718
1059	7.04	7.11	25.55	9.452	5.018	B8A8F0	Putative uncharacterized protein OS=Oryza sativa subsp. indica GN=OsI_04962 PE=3 SV=1	ORYSI	4	1.20877	0.98223	1.5394	1.38034	0.378917	1.57979	0.448155	0.101048	1.97937	1.30826	0.870865	1.40698
1061	7.03	7.21	36.51	31.12	19.5	I1Q526	Uncharacterized protein OS=Oryza glaberrima PE=4 SV=1	ORYGL	5	1.14808	0.632066	1.29531	1.17536	0.887838	1.2663	0.831807	0.316881	1.32533	1.34236	0.968415	1.55977
1062	7.02	7.15	11.96	4.985	4.985	Q10G19	Serine/threonine-protein phosphatase OS=Oryza sativa subsp. japonica GN=LOC_Os03g44500 PE=3 SV=1	ORYSJ	4	0.95152	0.474308	3.19665	0.95656	0.587932	4.35719	1.13835	0.131836	2.1114	2.1861	0.223216	3.3861
1063	7.02	7.06	20.04	8.195	6.534	A0A0E0QZI4	Uncharacterized protein OS=Oryza rufipogon PE=3 SV=1	ORYRU	5	1.45881	0.547991	2.24843	1.4935	0.276163	1.64808	0.76203	0.928501	2.27857	1.38537	0.645222	1.2384
1064	7.01	7.09	20.5	9.205	7.741	A0A0E0J8D4	Uncharacterized protein OS=Oryza nivara PE=3 SV=1	ORYNI	4	1.12066	0.821226	2.54701	1.05335	0.685186	2.38972	0.637476	0.408566	1.6462	1.06548	0.418536	2.14423
1066	7	7.03	23.16	8.246	5.965	Q8S7N6	Pyruvate kinase OS=Oryza sativa subsp. japonica GN=LOC_Os10g42100 PE=2 SV=1	ORYSJ	3	1.25574	0.925637	3.66634	1.15156	0.81796	1.52381	0.791962	0.914216	6.15731	0.957564	0.556614	4.93796
1065	7	7.72	26.07	10.06	8.007	I1NZS6	Uncharacterized protein OS=Oryza glaberrima PE=4 SV=1	ORYGL	4	0.970849	0.443692	2.18322	1.14643	0.821845	1.62985	0.772419	0.906825	2.85051	1.39626	0.822863	1.82396
1067	6.98	7.12	34.98	21.55	17.31	Q5ZB95	Cyanobacteria-specific protein-like OS=Oryza sativa subsp. japonica GN=Os01g0338600 PE=4 SV=1	ORYSJ	4	1.46504	0.485779	2.192	1.6367	0.185461	1.80713	0.738316	0.987881	1.88287	1.38139	0.897199	2.23041
1068	6.98	7.09	30.8	17.3	10.38	I1Q3G3	Uncharacterized protein OS=Oryza glaberrima PE=4 SV=1	ORYGL	3	1.38871	0.29888	1.37048	1.10448	0.710356	1.6327	0.769051	0.76165	1.35121	1.08294	0.492337	2.05911
1071	6.97	6.97	26.04	12.43	12.43	Q7XKI6	OSJNBa0038O10.22 protein OS=Oryza sativa subsp. japonica GN=Os04g0527800 PE=2 SV=2	ORYSJ	4	1.30112	0.653309	1.63604	0.948587	0.787014	11.558	0.803439	0.867594	4.15786	1.17957	0.844083	6.17023
1070	6.97	7.05	15.68	10.81	9.189	Q6Z1Y4	Nicalin OS=Oryza sativa subsp. japonica GN=Os08g0102100 PE=2 SV=1	ORYSJ	4	1.2247	0.933619	1.66926	1.56554	0.185714	1.6102	1.06043	0.197204	1.9052	1.87567	0.181553	1.79773
1069	6.97	7.06	29.89	10.55	6.593	Q5ZBW3	Os01g0358300 protein OS=Oryza sativa subsp. japonica GN=Os01g0358300 PE=2 SV=1	ORYSJ	3	0.943734	0.302287	1.86906	1.01151	0.644063	2.75322	0.619752	0.309322	1.59165	0.928125	0.168376	1.89209
1074	6.96	7.02	28.01	15.06	15.06	Q6ZXK6	Kelch repeat containing protein OS=Oryza sativa subsp. japonica GN=kr1 PE=2 SV=1	ORYSJ	4	1.21123	0.983848	2.15672	1.35026	0.37526	1.47077	0.981503	0.053541	1.33566	1.4831	0.437556	1.46115
1072	6.96	30	54.49	41.57	34.27	B8AF09	Glyceraldehyde-3-phosphate dehydrogenase OS=Oryza sativa subsp. indica GN=OsI_07948 PE=3 SV=1	ORYSI	20	1.23583	0.872823	1.59077	1.50518	0.400339	2.1456	0.916172	0.490764	2.37219	1.58193	0.122372	1.29013
1073	6.96	10.35	61.13	33.2	18.62	A0A0E0K1T2	60S ribosomal protein L6 OS=Oryza punctata PE=3 SV=1	ORYPU	5	1.1782	0.783225	1.26668	1.63774	0.0316885	1.30482	0.885779	0.107042	1.28361	1.45512	0.321093	1.26435
1075	6.93	7.05	23.17	10.5	8.317	Q7X7I6	Glucose-6-phosphate 1-dehydrogenase OS=Oryza sativa subsp. japonica GN=Os04g0485300 PE=3 SV=2	ORYSJ	4	1.3078	0.681328	1.62281	1.30558	0.59649	1.52193	0.699922	0.734738	1.50186	1.62975	0.557293	2.27333
1076	6.91	7.04	29.53	7.715	7.122	I1P915	Uncharacterized protein OS=Oryza glaberrima PE=4 SV=1	ORYGL	4	1.36735	0.858039	14.6543	1.05794	0.697221	3.09703	1.12904	0.706741	65.4098	1.42993	0.939694	33.8682
1079	6.9	6.9	32.98	27.13	22.87	U5Q1W4	NAD(P)H-quinone oxidoreductase subunit J, chloroplastic OS=Oryza rufipogon GN=ndhJ PE=3 SV=1	ORYRU	4	1.41062	0.455065	1.79752	1.32142	0.784897	3.04326	0.822447	0.254153	1.26699	1.39352	0.611875	1.28256
1078	6.9	6.9	35.51	17.9	14.2	A0A0E0PEN9	Uncharacterized protein OS=Oryza rufipogon PE=4 SV=1	ORYRU	4	1.33825	0.52089	1.47896	1.06133	0.30239	1.29287	0.836232	0.275836	1.29035	1.16481	0.533284	1.68116
1077	6.9	7.39	31.46	16.01	12.36	P14656	Glutamine synthetase cytosolic isozyme 1-1 OS=Oryza sativa subsp. japonica GN=GLN1-1 PE=1 SV=1	ORYSJ	4	1.38216	0.522813	1.83254	1.56199	0.125969	1.50769	0.814029	0.327232	1.29312	1.45072	0.357394	1.28082
1080	6.89	7.28	35.4	19.64	16.54	Q7XKF3	Protochlorophyllide reductase A, chloroplastic OS=Oryza sativa subsp. japonica GN=PORA PE=2 SV=1	ORYSJ	5	1.44524	0.169382	1.37895	0.219495	0.0379845	4.54415	1.21716	0.0807376	1.83862	0.494277	0.45338	39.4427
1083	6.87	6.87	31.19	28.9	28.9	Q9LD82	Os01g0210500 protein OS=Oryza sativa subsp. japonica GN=Os01g0210500 PE=2 SV=1	ORYSJ	5	1.05848	0.321931	1.53279	1.38325	0.739592	5.43612	0.949248	0.417562	2.86685	1.41998	0.926278	13.3476
1082	6.87	6.87	21.82	17.73	17.73	Q75II9	Os05g0516800 protein OS=Oryza sativa subsp. japonica GN=Os05g0516800 PE=2 SV=1	ORYSJ	4	1.05104			0.868206			0.924253			2.67033
1081	6.87	14.38	27.51	17.79	14.66	B8AZP2	Putative uncharacterized protein OS=Oryza sativa subsp. indica GN=OsI_19060 PE=3 SV=1	ORYSI	11	1.42114	0.788615	6.0089	1.74398	0.185263	2.03261	0.984928	0.628647	5.41317	1.63545	0.806854	11.4165
1084	6.86	6.92	27.63	11.75	11.75	Q69QQ2	Os09g0482200 protein OS=Oryza sativa subsp. japonica GN=Os09g0482500 PE=3 SV=1	ORYSJ	5	0.934082	0.440632	14.5962	1.3041	0.640437	6.22132	0.446571	0.348139	50.1206	1.22521	0.560453	3.67206
1085	6.85	7.08	23.3	16.22	13.86	Q2WEA7	Eukaryotic translation initiation factor 2 alpha OS=Oryza sativa subsp. indica GN=eIF2 alpha PE=2 SV=1	ORYSI	4	0.862622	0.343411	2.57842	1.44863	0.631333	3.23139	0.921913	0.355325	1.89376	1.54206	0.24316	1.37625
1086	6.85	6.86	29.35	12.9	12.9	I1PQJ7	Uncharacterized protein OS=Oryza glaberrima PE=4 SV=1	ORYGL	4	0.961857	0.203511	1.6824	1.20883	0.881887	1.47903	0.84317	0.575814	2.3194	1.02883	0.375668	2.68314
1087	6.84	6.86	29.32	16.36	14.51	Q6ZDS0	Os08g0485900 protein OS=Oryza sativa subsp. japonica GN=Os08g0485900 PE=4 SV=1	ORYSJ	4	0.957905	0.614055	5.30124	0.830744	0.230378	2.47987	0.723577	0.97304	14.0827	0.881805	0.443899	6.55482
1088	6.83	6.92	56.12	44.9	44.9	Q8H3I7	10 kDa chaperonin OS=Oryza sativa subsp. japonica GN=P0524G08.116 PE=2 SV=2	ORYSJ	4	1.19373	0.962941	2.13483	1.20757	0.895008	1.50826	0.895311	0.314452	1.84482	1.27847	0.857672	2.43308
1089	6.82	6.82	55.91	47.31	47.31	I1R7D5	Uncharacterized protein OS=Oryza glaberrima PE=3 SV=1	ORYGL	4	1.28021	0.892061	3.70263	1.59877	0.276197	2.02709	0.689841	0.711378	1.74494	1.29405	0.8995	2.00009
1090	6.81	13.65	27.91	23.54	20.63	Q7XN06	Glutamate dehydrogenase OS=Oryza sativa subsp. japonica GN=OSJNBb0038F03.5 PE=3 SV=1	ORYSJ	10	1.89291	0.0382221	1.47902	1.72546	0.199962	2.33225	1.52188	0.203297	5.26973	2.53581	0.108118	2.6962
1091	6.81	6.89	17.03	8.423	7.168	Q0D8C5	Os07g0168600 protein (Fragment) OS=Oryza sativa subsp. japonica GN=Os07g0168600 PE=3 SV=1	ORYSJ	4	2.65308	0.328516	14.1624	1.12023	0.570645	1.4759	0.848698	0.771001	5.81056	1.24799	0.714226	1.96379
1092	6.81	6.82	25.71	13.07	7.407	A0A0E0MNP4	Uncharacterized protein OS=Oryza punctata PE=4 SV=1	ORYPU	4	1.19997	0.984279	1.7056	1.26568	0.464798	1.23449	0.831825	0.641105	1.89545	1.29592	0.87034	1.57482
1093	6.8	6.98	31.27	22.68	22.68	Q69SX2	Os06g0360300 protein OS=Oryza sativa subsp. japonica GN=Os06g0360300 PE=2 SV=1	ORYSJ	5	1.47104	0.608072	2.71124	1.36356	0.765604	3.25701	0.748985	0.949628	1.57944	1.33999	0.976055	1.54177
1095	6.79	6.81	23.85	14.63	14.63	I1QK11	Uncharacterized protein OS=Oryza glaberrima PE=3 SV=1	ORYGL	5	1.62009	0.538084	5.64176	1.69274	0.296802	2.9532	0.784964	0.602671	1.50305	1.12302	0.784915	10.7135
1094	6.79	6.84	19.19	6.434	5.562	A0A0E0P9N1	Uncharacterized protein OS=Oryza rufipogon PE=4 SV=1	ORYRU	4	1.14599	0.852663	2.01701	0.975278	0.237938	1.49075	0.842576	0.601765	1.88138	1.26546	0.641119	1.33391
1096	6.78	6.87	13.1	6.703	5.008	A0A0E0PV19	Uncharacterized protein OS=Oryza rufipogon PE=4 SV=1	ORYRU	3	1.03327	0.705396	2.51499	1.12714	0.876296	2.2272	0.961586	0.530466	2.54786	1.42391	0.914462	4.03861
1097	6.77	6.82	22.36	10.56	10.56	Q5W6J3	Os05g0204900 protein OS=Oryza sativa subsp. japonica GN=Os05g0204900 PE=2 SV=1	ORYSJ	5	1.08997	0.697356	2.10503	1.21876	0.890615	1.64803	1.00964	0.249898	1.99876	1.64212	0.609842	3.21301
1098	6.76	9.07	30.57	14.19	13.76	Q6ZHK4	Os07g0491900 protein OS=Oryza sativa subsp. japonica GN=P0038F10.103 PE=4 SV=1	ORYSJ	5	0.519272	0.188117	6.30612	0.386638	0.313928	37.6622	0.8936	0.616862	3.9598	1.83111	0.40274	3.65551
1099	6.76	8.87	52.83	36.23	28.3	Q10N97	33 kDa secretory protein, putative, expressed OS=Oryza sativa subsp. japonica GN=Os03g0277700 PE=4 SV=1	ORYSJ	5	1.00078	0.600184	2.47513	1.4149	0.699073	3.17009	0.610531	0.597189	2.55037	1.4363	0.860767	3.01725
1100	6.75	12.93	36.61	27.38	23.51	Q9ST82	Peroxidase OS=Oryza sativa GN=q3037.15 PE=3 SV=1	ORYSA	9	1.76891	0.0438551	1.43038	2.72741	0.0493305	2.27745	1.24311	0.0411289	1.59409	2.90312	0.0295645	1.80189
1101	6.74	6.83	17.36	8.842	7.556	Q7XUF9	OJ991113_30.7 protein OS=Oryza sativa subsp. japonica GN=Os04g0487200 PE=4 SV=2	ORYSJ	3	1.28207	0.858966	3.77104	1.25159	0.827107	2.38149	0.753291	0.950346	2.79621	1.17947	0.616718	2.45731
1102	6.73	10.34	29.7	14.55	8.636	I1QHJ4	Polyadenylate-binding protein OS=Oryza glaberrima PE=3 SV=1	ORYGL	5	1.337	0.660726	1.77564	1.10574	0.745984	1.74097	0.808321	0.662543	1.62319	1.0368	0.325683	1.81061
1103	6.72	6.72	16.25	10.76	10.76	Q6AUN5	Os05g0568900 protein OS=Oryza sativa subsp. japonica GN=Os05g0568900 PE=2 SV=1	ORYSJ	4	1.38091			0.803583			0.161836			1.25392
1106	6.71	6.71	14.59	6.109	5.43	Q8S5U8	Putative homeodomain protein OS=Oryza sativa subsp. japonica GN=OJ1123F12.2 PE=4 SV=1	ORYSJ	3	2.87171	0.0738954	3.62119	2.46268	0.220636	28.0941	1.14938	0.543849	607.47	1.57904	0.447038	6.16085
1105	6.71	6.75	45.03	31.13	31.13	Q7XC37	Nucleoside diphosphate kinase OS=Oryza sativa subsp. japonica GN=Os10g0563700 PE=2 SV=1	ORYSJ	5	1.39726	0.705611	3.10933	1.25923	0.881374	3.00615	0.770664	0.637783	1.27305	1.22886	0.615986	1.59291
1104	6.71	7.32	27.84	10.35	6.56	I1QR64	Uncharacterized protein OS=Oryza glaberrima PE=4 SV=1	ORYGL	4	1.03329	0.353198	1.471	0.839702	0.170388	1.75195	0.945157	0.0212156	1.20832	1.60885	0.0687577	1.23233
1107	6.7	6.83	25.95	16.79	16.79	Q75IA6	Os03g0704100 protein OS=Oryza sativa subsp. japonica GN=OSJNBa0004L11.4 PE=2 SV=1	ORYSJ	5	1.66656	0.18442	2.01449	1.59061	0.188517	1.88685	0.750117	0.944653	1.99456	1.29601	0.795174	1.511
1108	6.7	6.7	29.59	23.67	23.67	P92683	Cytochrome c oxidase subunit Vb OS=Oryza sativa subsp. japonica GN=coxVb PE=2 SV=1	ORYSJ	4	0.758286	0.140834	3.75521	1.41775	0.710231	93.2908	0.834174	0.465423	3.87177	1.32094	0.944169	3.85608
1111	6.68	6.77	18.26	9.194	8.06	Q5VRV7	Os01g0177200 protein OS=Oryza sativa subsp. japonica GN=Os01g0177200 PE=3 SV=1	ORYSJ	4	1.0641	0.738731	2.62266	1.36307	0.696604	2.45111	0.877192	0.423728	1.69439	1.27364	0.751979	1.45584
1109	6.68	6.79	20.74	13.59	12.21	Q0D5I5	Os07g0558300 protein OS=Oryza sativa subsp. japonica GN=Os07g0558300 PE=2 SV=1	ORYSJ	4	1.18785	0.95246	2.4758	1.08491	0.486563	1.60353	0.589736	0.706662	9.58951	0.976803	0.607536	9.19579
1110	6.68	6.78	25.82	14.68	8.608	A0A0E0R1N5	Uncharacterized protein OS=Oryza rufipogon PE=3 SV=1	ORYRU	4	1.02793	0.470506	1.84674	0.978215	0.356746	1.77733	0.749779	0.924722	1.4564	1.37952	0.832358	1.59936
1112	6.68	6.7	18.4	9.407	7.566	A0A0E0H8X8	Uncharacterized protein OS=Oryza nivara PE=3 SV=1	ORYNI	3	0.937097	0.299826	1.8956	1.28033	0.654417	1.59603	0.707137	0.806342	1.73677	1.25509	0.472744	1.26482
1113	6.65	6.65	19.93	12.03	9.885	Q6K8D9	Os02g0759800 protein OS=Oryza sativa subsp. japonica GN=Os02g0759800 PE=4 SV=1	ORYSJ	4	1.21903	0.981581	6.94113	1.26582	0.77419	2.23786	0.706467	0.896623	4.00232	1.46992	0.533231	1.75459
1117	6.63	6.66	45.52	36.57	18.66	Q7X752	OSJNBb0070J16.13 protein OS=Oryza sativa subsp. japonica GN=Os04g0515300 PE=2 SV=2	ORYSJ	5	1.11076	0.426341	1.2731	1.37819	0.11293	1.2166	0.777966	0.6114	1.26212	1.30222	0.763408	1.21044
1115	6.63	7.08	17.88	14.13	11.7	Q5NAI9	Os01g0710000 protein OS=Oryza sativa subsp. japonica GN=Os01g0710000 PE=2 SV=1	ORYSJ	5	1.29687	0.90234	5.79218	1.4986	0.607603	3.60148	0.774851	0.908895	3.1643	1.46249	0.556307	1.56149
1116	6.63	6.69	27.59	15.52	15.52	A0A0E0Q8S0	Uncharacterized protein OS=Oryza rufipogon PE=4 SV=1	ORYRU	4	1.25004	0.740892	1.51881	1.49367	0.112224	1.43034	0.871969	0.598704	3.10411	1.58047	0.495021	2.42139
1114	6.63	19.03	61.22	48.29	34.98	A0A0E0LW12	Uncharacterized protein OS=Oryza punctata PE=3 SV=1	ORYPU	16	1.38992	0.438568	1.66595	1.41001	0.393586	1.7193	0.856558	0.502813	1.83799	1.1499	0.333029	1.50539
1118	6.62	6.81	17.49	5.388	4.915	A0A0E0Q7A8	Uncharacterized protein OS=Oryza rufipogon PE=3 SV=1	ORYRU	4	1.27159	0.728613	1.78976	1.38427	0.66153	3.58146	0.620176	0.479025	2.42445	1.25103	0.744459	2.08228
1119	6.61	22.1	28.39	19.03	15.25	A0A0E0LI25	Plasma membrane ATPase OS=Oryza punctata PE=3 SV=1	ORYPU	12	1.03504	0.598832	1.95314	1.12144	0.852891	2.12806	0.94702	0.259485	1.62057	1.17079	0.730204	2.41161
1120	6.61	7.12	21.52	5.626	5.626	A0A0E0L5I4	Uncharacterized protein OS=Oryza punctata PE=3 SV=1	ORYPU	4	1.29607	0.531915	1.39067	1.34879	0.486334	1.65166	0.911427	0.160066	1.42622	1.35265	0.877455	1.31361
1122	6.6	6.61	19.79	8.378	8.378	Q8RU48	Cell elongation protein DIMINUTO, putative, expressed OS=Oryza sativa subsp. japonica GN=OSJNBb0058B20.18 PE=4 SV=1	ORYSJ	4	1.40075	0.477797	2.11428	1.01547	0.197264	1.43247	0.772932	0.910757	4.24007	0.977937	0.394559	3.45528
1123	6.6	6.6	24.31	11.42	7.735	Q10MD1	Adenylosuccinate lyase OS=Oryza sativa subsp. japonica GN=Os03g0313600 PE=2 SV=1	ORYSJ	5	1.25032	0.849331	1.66183	1.4064	0.404802	1.64424	0.865475	0.175675	1.30071	1.15526	0.517331	1.75262
1121	6.6	6.69	19.27	11.01	7.89	Q0JA66	Os04g0613700 protein (Fragment) OS=Oryza sativa subsp. japonica GN=Os04g0613700 PE=4 SV=1	ORYSJ	4	0.589294	0.168839	4.2875	1.07365	0.853864	8.39305	0.502573	0.484174	7.10104	1.15777	0.385881	1.73685
1124	6.59	6.6	25.58	13.81	7.673	Q10Q42	Expressed protein OS=Oryza sativa subsp. japonica GN=LOC_Os03g11220 PE=4 SV=1	ORYSJ	3	1.14881	0.612606	1.25455	1.39697	0.37246	1.52194	0.673208	0.499565	1.40194	1.27761	0.660538	1.26533
1125	6.58	6.65	30.48	19.17	13.86	Q0J366	Os09g0252100 protein (Fragment) OS=Oryza sativa subsp. japonica GN=Os09g0252100 PE=3 SV=1	ORYSJ	4	1.44057	0.318375	1.54596	1.66251	0.208793	1.85782	0.592016	0.135406	1.39564	1.23572	0.648894	1.53651
1127	6.57	6.65	21.8	10.9	9.69	Q65X08	Os05g0519400 protein OS=Oryza sativa subsp. japonica GN=Os05g0519400 PE=2 SV=1	ORYSJ	5	0.956831	0.606391	3.14503	1.34378	0.556897	1.69094	0.550129	0.420574	2.51181	1.2788	0.757405	1.41974
1126	6.57	6.67	38.1	14.58	13.1	Q0D8F0	Os07g0164300 protein (Fragment) OS=Oryza sativa subsp. japonica GN=Os07g0164300 PE=3 SV=1	ORYSJ	5	1.60106	0.0897596	1.42502	1.53957	0.305282	1.83621	0.784101	0.877947	2.62486	1.5097	0.662367	2.08058
1128	6.56	16.62	37.38	26.49	21.78	Q7Y1I5	Os03g0796501 protein OS=Oryza sativa subsp. japonica GN=OSJNBa0094F01.24 PE=4 SV=1	ORYSJ	7	1.38935	0.797958	4.24634	1.40525	0.657928	2.62279	0.968393	0.159172	1.53829	1.33997	0.981046	1.72548
1129	6.55	35.36	41.38	31.88	28.34	Q6EUQ9	Os02g0175400 protein OS=Oryza sativa subsp. japonica GN=Os02g0175400 PE=3 SV=1	ORYSJ	27	0.911468	0.271495	1.83631	0.939564	0.151254	1.44918	0.729442	0.874877	1.28953	1.29227	0.85609	1.56679
1132	6.54	6.54	50.76	43.15	21.83	Q84UR8	Cold shock domain protein 2 OS=Oryza sativa subsp. japonica GN=P0582D05.112 PE=2 SV=1	ORYSJ	10	1.27383	0.53406	1.2879	1.13482	0.660162	1.36803	0.806672	0.465723	1.38475	1.20593	0.754187	2.5385
1131	6.54	6.55	16.24	8.46	7.614	A0A0E0L6S3	Uncharacterized protein OS=Oryza punctata PE=4 SV=1	ORYPU	4	1.38263	0.180317	1.28634	1.43202	0.25184	1.51473	0.751204	0.893767	1.35989	0.881881	0.134803	1.90912
1130	6.54	7.45	21.36	9.043	5.505	A0A0E0JC58	Uncharacterized protein OS=Oryza nivara PE=4 SV=1	ORYNI	3	1.10016	0.858103	4.41749	1.14198	0.913936	3.08597	0.873429	0.446156	1.82117	1.08063	0.394566	1.96296
1133	6.51	6.56	28.83	19.57	14.59	Q8LQS5	Carboxymethylenebutenolidase-like protein OS=Oryza sativa subsp. japonica GN=Os01g0531500 PE=2 SV=1	ORYSJ	5	1.42548	0.592342	3.14624	1.66585	0.0874681	1.58122	0.695733	0.774473	2.27939	0.899327	0.0397774	1.41685
1136	6.5	6.5	30.46	19.29	15.74	Q8HCR5	Uncharacterized protein OS=Oryza sativa subsp. japonica GN=orf25 PE=4 SV=2	ORYSJ	3	0.781829	0.687778	16.0653	0.564864	0.288971	5.44294	0.855164	0.691254	2.54339	1.19183	0.205544	1.22905
1135	6.5	6.55	33.65	19.18	13.84	A0A0E0IJ44	Uncharacterized protein OS=Oryza nivara PE=4 SV=1	ORYNI	4	1.3097	0.598568	1.50054	1.26619	0.727666	1.58118	1.08969	0.0535338	1.48497	1.42308	0.637	1.42574
1134	6.5	7.02	18.63	11.15	9.771	A0A0E0FX63	Uncharacterized protein OS=Oryza nivara PE=4 SV=1	ORYNI	5	1.10795	0.807864	2.44919	1.23631	0.878291	1.90156	0.951121	0.45896	2.33432	1.9085	0.118261	1.6517
1137	6.48	6.48	21.28	8.058	6.198	Q654L9	Acetyltransferase component of pyruvate dehydrogenase complex OS=Oryza sativa subsp. japonica GN=Os06g0499900 PE=2 SV=1	ORYSJ	4	1.15511	0.926105	3.78381	1.26999	0.6386	1.48462	0.838007	0.378948	1.46419	1.33456	0.997344	2.25392
1138	6.47	6.47	19.01	8.242	6.923	A0A0E0NFD0	Acetolactate synthase OS=Oryza rufipogon PE=3 SV=1	ORYRU	3	0.899541	0.175361	1.69238	1.17484	0.93517	1.61001	0.671207	0.485185	1.48441	1.281	0.613694	1.25472
1139	6.46	6.91	20.56	9.842	6.678	Q0IZQ2	Os09g0556500 protein OS=Oryza sativa subsp. japonica GN=Os09g0556500 PE=3 SV=1	ORYSJ	4	1.52334	0.614314	3.78809	1.1509	0.723799	1.31939	1.03251	0.077552	1.49189	1.44821	0.754412	2.15392
1140	6.45	6.84	7.569	1.793	1.211	I1QM95	Uncharacterized protein OS=Oryza glaberrima PE=4 SV=1	ORYGL	4	1.60811	0.390232	13.2019	0.74386	0.595209	3278.64	0.990817	0.65372	450.81	1.88513	0.437564	37.0381
1141	6.45	6.45	30.3	26.84	16.88	I1PL57	Uncharacterized protein OS=Oryza glaberrima PE=4 SV=1	ORYGL	3	1.12226	0.600774	1.41526	1.52759	0.0827326	1.35073	0.924181	0.439204	2.04575	1.58879	0.455965	1.80426
1144	6.43	6.43	33.06	22.73	19.42	Q6Z8N7	Os08g0512500 protein OS=Oryza sativa subsp. japonica GN=Os08g0512500 PE=2 SV=1	ORYSJ	3	1.29758	0.878172	129.596	1.23719	0.763647	3.51195	0.677241	0.598215	4.75003	0.685199	0.0945422	3.54485
1143	6.43	6.71	21.02	9.982	7.881	Q2RBM6	Outer membrane protein, OMP85 family protein OS=Oryza sativa subsp. japonica GN=LOC_Os11g01490 PE=4 SV=1	ORYSJ	3	1.71529	0.295704	2.43442	1.29464	0.821915	2.96613	0.832416	0.735794	2.72589	1.16306	0.422926	1.59949
1142	6.43	6.93	37.64	20.91	19.39	A0A0E0NL13	Uncharacterized protein OS=Oryza rufipogon PE=3 SV=1	ORYRU	8	1.07963	0.381523	1.52825	0.961815	0.204004	1.63803	0.805836	0.488745	1.53852	1.23809	0.679879	1.94905
1148	6.42	6.42	41.64	18.59	18.59	Q6ZFE5	Os08g0483200 protein OS=Oryza sativa subsp. japonica GN=OJ1111_H02.19-1 PE=2 SV=1	ORYSJ	4	0.935836	0.481371	20.6461	1.33819	0.82617	201.699	0.839764	0.6916	20.6842	0.836725	0.370233	49.0083
1147	6.42	6.45	15.71	13.47	6.733	Q655Y9	Os06g0664200 protein OS=Oryza sativa subsp. japonica GN=P0473H04.3-1 PE=2 SV=1	ORYSJ	3	1.16366	0.948979	244.46	1.04275	0.948889	1221369984	0.717569	0.88368	8.8949	1.31399	0.958289	16.9322
1146	6.42	6.51	27.12	20.59	15.69	Q5NBQ1	Os01g0276500 protein OS=Oryza sativa subsp. japonica GN=Os01g0276500 PE=2 SV=1	ORYSJ	4	1.4101			1.11394			0.722201			1.07021
1145	6.42	6.62	14.65	4.459	3.503	A0A0E0GSA0	Chloride channel protein OS=Oryza nivara PE=3 SV=1	ORYNI	5	1.49668	0.0575336	1.25842	1.42844	0.397362	1.8019	0.838166	0.78482	3.73339	1.35158	0.965405	2.50519
1149	6.41	7.65	18.16	5.272	3.18	A0A0E0IMW8	Uncharacterized protein OS=Oryza nivara PE=4 SV=1	ORYNI	3	1.11513	0.80964	2.55056	1.35876	0.653164	2.33044	0.600307	0.134075	1.38808	1.27474	0.782685	1.60672
1150	6.4	45.88	53.01	38.68	32.66	Q2QV45	70 kDa heat shock protein OS=Oryza sativa subsp. japonica GN=Os12g0244100 PE=2 SV=1	ORYSJ	34	0.874465	0.0240979	1.28606	0.903091	0.0143432	1.20337	0.821834	0.40411	1.36267	1.11231	0.401405	1.70993
1151	6.4	8.47	31.71	23.58	21.14	I1PHQ7	Uncharacterized protein OS=Oryza glaberrima PE=3 SV=1	ORYGL	5	1.74901	0.135955	1.93622	1.79298	0.130203	2.0276	0.714671	0.926137	4.3574	1.64751	0.230022	1.70488
1152	6.4	6.44	28.48	18.27	15.17	B9F8X9	Uncharacterized protein OS=Oryza sativa subsp. japonica GN=OsJ_11205 PE=4 SV=1	ORYSJ	4	0.95971	0.446247	2.8311	1.94047	0.122459	2.25306	0.833724	0.749534	4.01787	1.19526	0.386236	1.53398
1154	6.39	6.53	31.9	18.28	10.75	B9FW82	Uncharacterized protein OS=Oryza sativa subsp. japonica GN=OsJ_23579 PE=3 SV=1	ORYSJ	7	1.29953	0.370584	1.23177	1.37516	0.805921	4.59647	1.0411	0.0210774	1.29213	1.49333	0.512207	1.5494
1153	6.39	8.68	17.27	9.091	6.061	A0A0E0KSI4	Polyadenylate-binding protein OS=Oryza punctata PE=3 SV=1	ORYPU	4	1.29396	0.845286	2.91076	1.12085	0.903203	4.26627	0.911405	0.437813	2.09402	1.39741	0.865523	2.2486
1158	6.38	6.38	20.62	9.794	7.99	A2XB03	Putative uncharacterized protein OS=Oryza sativa subsp. indica GN=OsI_09436 PE=4 SV=1	ORYSI	3	1.22552	0.869192	1.35325	1.10514	0.654886	1.61379	1.05943	0.0171359	1.26725	1.14144	0.43106	1.72438
1156	6.38	6.48	12.97	4.965	3.749	A0A0E0NJT5	Uncharacterized protein OS=Oryza rufipogon PE=4 SV=1	ORYRU	3	1.39537	0.377967	1.57256	0.816759	0.410119	3.51003	0.760431	0.93365	2.51738	1.03469	0.416151	2.35735
1157	6.38	6.48	30.33	23	15	A0A0E0I6S7	Uncharacterized protein OS=Oryza nivara PE=4 SV=1	ORYNI	3	1.34772	0.643883	2.44707	0.903853	0.400702	3.06328	0.802384	0.454835	1.45356	1.59968	0.782313	11.9952
1155	6.38	7.97	28.96	15.16	14.03	Q84XG9	IAA-amino acid hydrolase ILR1-like 1 OS=Oryza sativa subsp. indica GN=ILL1 PE=2 SV=1	ORYSI	6	1.15057	0.557885	1.24983	1.39672	0.32193	1.53674	0.838979	0.473253	1.62321	1.42665	0.589032	1.42897
1161	6.37	6.56	18.26	11.18	7.73	Q0JFH7	Os04g0102700 protein OS=Oryza sativa subsp. japonica GN=Os04g0102700 PE=4 SV=1	ORYSJ	4	1.11302	0.719696	1.89562	1.27125	0.85186	2.79302	0.969711	0.483028	2.92577	1.31842	0.957207	1.84861
1162	6.37	6.39	31.39	18.83	16.14	I1QPN1	Uncharacterized protein OS=Oryza glaberrima PE=3 SV=1	ORYGL	3	2.02686	0.403268	5.50129	3.25169	0.0352204	2.39492	0.852325	0.381009	1.54624	1.90443	0.0300897	1.33843
1159	6.37	14.7	29.47	19.51	14.43	A0A0E0Q2V5	Catalase OS=Oryza rufipogon PE=3 SV=1	ORYRU	10	1.08993	0.771982	2.73398	1.73318	0.126595	1.76686	1.02606	0.143569	1.69304	2.15937	0.055629	1.65493
1160	6.37	6.6	25.23	13.51	12.31	A0A0E0K2B2	GrpE protein homolog OS=Oryza punctata PE=3 SV=1	ORYPU	4	1.41456	0.252987	1.43598	1.1552	0.860712	1.65044	0.845342	0.338128	1.44724	1.16828	0.232505	1.32555
1163	6.36	6.36	43.26	25.84	25.84	A0A0E0QBG4	Uncharacterized protein OS=Oryza rufipogon PE=4 SV=1	ORYRU	5	1.3227	0.391151	1.34601	1.06576	0.435886	1.48089	0.83016	0.577606	1.79028	1.0478	0.411897	2.24025
1164	6.33	7.23	24.29	6.988	5.491	Q6ZKK5	Os08g0206600 protein OS=Oryza sativa subsp. japonica GN=OJ1119_C05.21-1 PE=2 SV=1	ORYSJ	4	0.939807	0.289886	4.69059	1.12988	0.74299	4.72976	0.7376	0.9773	4.54247	1.17159	0.473924	4.54392
1168	6.33	6.33	39.6	26.85	22.15	Q6H5V4	Os02g0638300 protein OS=Oryza sativa subsp. japonica GN=Os02g0638300 PE=2 SV=1	ORYSJ	3	1.16118	0.766386	1.35296	1.12403	0.487825	1.21804	0.786087	0.5445	1.26503	1.34252	0.95558	1.35202
1166	6.33	6.46	28.7	16.05	12.35	B8A8X1	Putative uncharacterized protein OS=Oryza sativa subsp. indica GN=OsI_02148 PE=4 SV=1	ORYSI	3	1.07758	0.479035	1.74438	1.06248	0.454051	1.70088	0.732044	0.943798	1.89341	1.12519	0.499238	2.44166
1167	6.33	6.42	19.62	11.09	8.362	A0A0E0RJK7	Uncharacterized protein OS=Oryza rufipogon PE=4 SV=1	ORYRU	4	1.7545	0.163728	3.51145	0.989368	0.524965	12.72	0.721335	0.911773	11.2269	0.859475	0.142894	3.57442
1165	6.33	6.55	28.38	13.31	6.849	A0A0E0IQ18	Uncharacterized protein OS=Oryza nivara PE=4 SV=1	ORYNI	3	1.04226	0.169761	1.29211	1.0304	0.36876	1.54559	0.842708	0.299457	1.38807	1.42003	0.860262	2.84622
1171	6.32	6.32	21.77	14.18	11.65	A2YVL4	Putative uncharacterized protein OS=Oryza sativa subsp. indica GN=OsI_29372 PE=3 SV=1	ORYSI	5	1.15015	0.7298	1.47652	1.13891	0.851327	1.99447	0.746813	0.971352	1.94708	1.48539	0.271963	1.29171
1169	6.32	6.4	28.09	16.36	12.96	A0A0E0QZ65	Uncharacterized protein OS=Oryza rufipogon PE=4 SV=1	ORYRU	3	1.59266	0.0314456	1.26125	1.49191	0.392556	2.05628	0.671085	0.487174	1.48844	1.42394	0.883524	3.71696
1170	6.32	6.32	20.2	11.08	11.08	A0A0E0KGB9	Uncharacterized protein OS=Oryza punctata PE=3 SV=1	ORYPU	4	1.25739	0.885045	3.07409	1.46213	0.131946	1.43002	0.792565	0.49898	1.42677	1.37681	0.739122	1.43517
1173	6.31	6.36	16.1	6.464	6.464	Q9XEN1	Putative uncharacterized protein OS=Oryza sativa subsp. indica PE=4 SV=1	ORYSI	4	0.826972	0.237476	2.64183	0.769524	0.203232	2.73711	0.669226	0.346448	1.43012	1.30982	0.935484	2.3099
1175	6.31	6.31	35.29	22.75	18.04	Q6Z6Y1	Os02g0130100 protein OS=Oryza sativa subsp. japonica GN=Os02g0130100 PE=2 SV=1	ORYSJ	3	1.02576	0.209979	1.37979	1.02599	0.25901	1.40586	0.583899	0.287243	1.79769	1.17174	0.197023	1.28246
1174	6.31	6.32	23.58	10.84	8.672	Q6K4Q0	Os02g0787300 protein OS=Oryza sativa subsp. japonica GN=Os02g0787300 PE=2 SV=1	ORYSJ	4	1.08339	0.491334	1.72821	1.48772	0.154759	1.53536	0.801252	0.837746	4.27608	1.55859	0.383916	1.83539
1172	6.31	6.38	15.75	6.906	5.663	B9F770	Uncharacterized protein OS=Oryza sativa subsp. japonica GN=OsJ_10240 PE=4 SV=1	ORYSJ	3	1.87786	0.181046	2.25619	1.81624	0.0351459	1.44317	0.930884	0.740878	7.4226	1.78262	0.571606	4.30364
1176	6.3	6.81	16.63	10.28	7.877	A0A0E0NJG8	Uncharacterized protein OS=Oryza rufipogon PE=4 SV=1	ORYRU	3	1.14159	0.636195	1.38684	1.29904	0.465718	1.39538	0.901244	0.460988	2.09601	1.35649	0.967067	3.39494
1177	6.3	6.3	21.41	11.44	8.504	A0A0E0MLT5	Uncharacterized protein OS=Oryza punctata PE=4 SV=1	ORYPU	4	1.05627	0.338223	1.57392	1.18514	0.982507	2.18382	0.979624	0.125201	1.60163	1.37087	0.808361	1.54137
1178	6.29	6.35	17.11	10.9	7.519	A0A0E0Q8Y0	Uncharacterized protein OS=Oryza rufipogon PE=3 SV=1	ORYRU	3	1.15769	0.730766	1.3995	1.14739	0.86453	1.88075	0.917204	0.435161	2.13141	1.39314	0.915021	3.33401
1180	6.28	6.28	19.29	12.24	8.534	Q0E2K1	Citrate synthase (Fragment) OS=Oryza sativa subsp. japonica GN=Os02g0232400 PE=3 SV=1	ORYSJ	6	1.65192	0.0465716	1.35876	1.66947	0.0368312	1.34865	0.662954	0.227961	1.26319	1.42313	0.73959	1.76619
1179	6.28	6.29	20.73	13.73	10.92	I1PKP9	Uncharacterized protein OS=Oryza glaberrima PE=4 SV=1	ORYGL	3	1.18867	0.961676	2.91663	0.850326	0.315096	2.97188	0.809513	0.803904	3.86056	1.13752	0.739316	5.98822
1181	6.27	7	22.16	9.28	7.618	A0A0E0NU74	Uncharacterized protein OS=Oryza rufipogon PE=4 SV=1	ORYRU	5	1.72118	0.110822	1.65926	1.60189	0.636637	6.06854	1.54127	0.588713	47.5997	2.31231	0.702606	64.6486
1183	6.26	6.32	31.75	9.719	9.719	Q0DJD1	Os05g0299200 protein OS=Oryza sativa subsp. japonica GN=Os05g0299200 PE=4 SV=1	ORYSJ	3	1.07258	0.802876	3.35386	0.977053	0.771756	5.85264	0.818721	0.609096	1.65128	1.27177	0.836119	1.81222
1182	6.26	6.35	38.73	25.35	24.65	I1PXV8	Uncharacterized protein OS=Oryza glaberrima PE=4 SV=1	ORYGL	3	1.28257	0.750883	6.86098	1.30869	0.531056	3.76764	0.804432	0.578842	3.84236	1.45046	0.572509	3.84287
1184	6.26	6.29	29.01	22.84	22.84	A0A0E0LY29	Uncharacterized protein OS=Oryza punctata PE=4 SV=1	ORYPU	4	1.20433	0.998731	2.67244	1.10041	0.71968	2.26975	0.796979	0.674801	1.91069	1.52134	0.34317	1.58529
1186	6.25	6.25	20.3	18.82	18.82	Q6L5F0	Os05g0578000 protein OS=Oryza sativa subsp. japonica GN=Os05g0578000 PE=2 SV=1	ORYSJ	4	0.81401	0.366815	3.24382	1.23536	0.933705	3.68209	0.566731	0.0332362	1.25549	1.11385	0.287771	1.55888
1185	6.25	6.46	15.25	7.158	5.187	A0A0E0RIX5	Uncharacterized protein OS=Oryza rufipogon PE=4 SV=1	ORYRU	4	1.08905	0.550879	4.51372	1.11304	0.823816	20.2645	0.957505	0.357969	7.80816	1.55684	0.468366	5.9448
1187	6.24	6.3	14.8	5.733	4.667	B8ARK2	Amine oxidase OS=Oryza sativa subsp. indica GN=OsI_15134 PE=3 SV=1	ORYSI	4	0.983782	0.35518	1.80635	1.1672	0.93328	1.99565	0.76303	0.717189	1.26739	1.68865	0.430922	2.289
1188	6.23	8.39	44.17	32.52	32.52	Q84V98	Small GTP binding protein OS=Oryza sativa subsp. indica GN=Rab7 PE=2 SV=1	ORYSI	5	1.88834	0.466827	8.75404	1.32327	0.633763	2.26491	0.949814	0.544491	4.3859	1.28942	0.905962	2.94089
1189	6.23	6.23	34.74	21.75	13.68	A2ZIK9	Putative uncharacterized protein OS=Oryza sativa subsp. indica GN=OsI_37657 PE=4 SV=1	ORYSI	5	1.00684	0.220984	1.41053	0.893705	0.0345669	1.28765	0.778712	0.751379	1.50513	1.10448	0.182203	1.38296
1192	6.22	6.25	37.33	17.78	17.78	Q0E0D3	Os02g0557700 protein OS=Oryza sativa subsp. japonica GN=Os02g0557700 PE=2 SV=1	ORYSJ	4	1.26649	0.778521	1.95176	1.6267	0.0623934	1.42229	0.846875	0.401113	1.72427	1.70876	0.220885	1.83556
1190	6.22	6.46	33.44	20.38	18.79	I1QUE7	Serine/threonine-protein phosphatase OS=Oryza glaberrima PE=3 SV=1	ORYGL	4	1.35	0.591926	2.16943	1.64336	0.185339	2.01033	0.867352	0.272662	1.57304	1.18985	0.330952	1.46938
1193	6.22	6.22	46.43	41.07	41.07	I1PVR3	Uncharacterized protein OS=Oryza glaberrima PE=3 SV=1	ORYGL	7	1.17902	0.936448	2.21545	1.3697	0.642438	2.38076	0.798	0.576232	1.46086	1.34916	0.93422	1.5202
1191	6.22	6.28	10.16	5.632	4.808	A0A0E0I5B9	Uncharacterized protein OS=Oryza nivara PE=4 SV=1	ORYNI	3	1.31786			2.12472			1.18602			2.13753
1195	6.21	6.21	32.44	21.33	17.33	A2ZFG8	Putative uncharacterized protein OS=Oryza sativa subsp. indica GN=OsI_36524 PE=4 SV=1	ORYSI	4	1.1546	0.598728	1.2598	1.30334	0.393279	1.33617	0.798551	0.626238	1.55611	1.53996	0.410969	1.61792
1194	6.21	6.75	37.77	24.46	16.74	A0A0E0PA11	Uncharacterized protein OS=Oryza rufipogon PE=4 SV=1	ORYRU	3	1.63234	0.417224	3.62724	1.68244	0.328411	3.19344	0.752114	0.940283	2.17058	1.13908	0.19523	1.42387
1196	6.2	6.28	23.89	8.907	7.085	A0A0E0IRV6	Uncharacterized protein OS=Oryza nivara PE=4 SV=1	ORYNI	4	1.15176	0.910759	4.61543	1.16016	0.946387	4.31461	0.646529	0.387481	1.70599	1.25526	0.739155	1.97282
1197	6.18	7.73	26.37	13.5	9.916	Q6Z478	Glycosyltransferase OS=Oryza sativa subsp. japonica GN=Os07g0503500 PE=3 SV=1	ORYSJ	4	1.29325	0.879789	5.9281	1.07004	0.703831	2.84794	1.11671	0.181437	2.4024	1.65936	0.265506	1.84957
1199	6.18	6.19	30.2	18.57	13.2	Q5ZDX8	Heterogeneous nuclear ribonucleoprotein A2/B1-like OS=Oryza sativa subsp. japonica GN=Os01g0614500 PE=4 SV=1	ORYSJ	4	1.34652	0.59004	1.80113	1.06574	0.748409	2.7231	0.645987	0.71764	2.99176	1.43891	0.4268	1.30272
1198	6.18	6.22	23.72	14.1	11.54	B8AT52	Putative uncharacterized protein OS=Oryza sativa subsp. indica GN=OsI_17049 PE=4 SV=1	ORYSI	3	1.23865	0.925804	2.38935	1.23149	0.884217	1.97484	0.879498	0.412823	1.77887	1.41407	0.778003	1.83435
1201	6.17	6.2	18.64	10.81	8.475	Q5W645	Os05g0349500 protein OS=Oryza sativa subsp. japonica GN=Os05g0349500 PE=4 SV=1	ORYSJ	3	1.23977	0.869163	1.66132	1.4414	0.0751283	1.25507	0.772624	0.862782	2.0397	1.16992	0.350207	1.45768
1200	6.17	8.37	19.13	8.36	6.592	A0A0E0KGD8	Uncharacterized protein OS=Oryza punctata PE=3 SV=1	ORYPU	4	1.56624	0.401691	11.4206	1.90635	0.169414	5.10747	0.97778	0.441847	18.8323	1.46294	0.528743	3.63363
1203	6.16	6.18	26.95	17.58	17.58	Q9LST4	Proteasome subunit beta type OS=Oryza sativa subsp. japonica GN=OsPBG1 PE=2 SV=1	ORYSJ	4	1.36583	0.427589	3.55004	1.189	0.997742	84.4362	0.924592	0.550633	27.2448	1.19693	0.854639	365.294
1204	6.16	6.18	25.36	13.93	13.93	I1R446	Uncharacterized protein OS=Oryza glaberrima PE=4 SV=1	ORYGL	3	0.835843	0.179357	2.16993	1.43833	0.742182	8.64187	0.949384	0.335003	2.33501	1.61924	0.581485	3.60662
1202	6.16	6.22	24.3	12.65	5.823	B8BLP4	Putative uncharacterized protein OS=Oryza sativa subsp. indica GN=OsI_36917 PE=3 SV=1	ORYSI	4	1.08877	0.756595	3.41439	1.18595	0.987047	2.44686	0.777946	0.791235	2.01075	1.16406	0.473308	1.94782
1205	6.15	6.18	31.62	21.65	14.78	Q6ZBX9	Os08g0562600 protein OS=Oryza sativa subsp. japonica GN=Os08g0562600 PE=2 SV=1	ORYSJ	3	0.913489	0.320396	2.09925	1.5378	0.35316	2.10267	0.764082	0.793848	1.41312	1.81158	0.0295645	1.28266
1207	6.14	6.3	32.67	28.22	21.78	I1NUS2	Uncharacterized protein OS=Oryza glaberrima PE=4 SV=1	ORYGL	5	1.26036	0.899389	2.83871	1.24563	0.687818	1.38453	0.8334	0.301237	1.35124	1.39061	0.599909	1.25727
1206	6.14	6.34	11.83	5.23	4.483	B9G4W2	Protein DETOXIFICATION OS=Oryza sativa subsp. japonica GN=OsJ_30230 PE=3 SV=1	ORYSJ	3	1.16185	0.817273	1.58153	1.1105	0.531168	1.36821	0.860219	0.336813	1.51761	1.09137	0.0676025	1.25509
1208	6.14	6.24	16.33	2.734	2.109	A3BGL5	Uncharacterized protein OS=Oryza sativa subsp. japonica GN=OsJ_23104 PE=4 SV=1	ORYSJ	3	0.878555	0.341299	2.99693	0.941307	0.246799	1.86643	0.845979	0.588543	2.4482	1.63895	0.53576	3.31347
1211	6.13	6.13	32.69	15.38	15.38	Q7XTE4	OSJNBa0033G05.15 protein OS=Oryza sativa subsp. japonica GN=OSJNBa0033G05.15 PE=4 SV=2	ORYSJ	5	1.31517			1.18841			0.956319			1.44497
1209	6.13	6.43	19.67	4.457	3.876	Q6AT30	Os05g0559900 protein OS=Oryza sativa subsp. japonica GN=Os05g0559900 PE=2 SV=1	ORYSJ	3	1.04677	0.799151	8.05925	0.867463	0.582938	8.15691	0.747982	0.979225	4.15569	2.21675	0.429124	9.24957
1210	6.13	6.24	18.73	9.97	9.97	I1PFC8	Histone H2A OS=Oryza glaberrima PE=3 SV=1	ORYGL	6	1.03666	0.519744	7.6321	1.67554	0.36148	15.9609	0.860557	0.40999	4.17981	1.44923	0.59314	4.15822
1212	6.12	6.31	29.09	13.46	10.34	Q2R068	Os11g0657100 protein OS=Oryza sativa subsp. japonica GN=LOC_Os11g43600 PE=2 SV=1	ORYSJ	3	0.934208	0.246879	1.96626	0.940537	0.224021	1.79112	0.974458	0.89377	2465.49	1.78902	0.885709	2380.89
1213	6.12	6.16	48.63	24.66	24.66	Q2QMG7	Os12g0605400 protein OS=Oryza sativa subsp. japonica GN=Os12g0605400 PE=2 SV=1	ORYSJ	5	1.85194			0.671867			0.253227			0.780919
1214	6.12	6.12	24.86	19.46	15.14	B8AQM5	Putative uncharacterized protein OS=Oryza sativa subsp. indica GN=OsI_11877 PE=4 SV=1	ORYSI	3	1.3529	0.50685	4.50389	1.2696	0.856477	35.3467	0.904933	0.303712	3.72441	1.52643	0.453666	4.41466
1215	6.11	7.94	25.5	14.5	11.75	Q9FXT8	26S proteasome regulatory particle triple-A ATPase subunit4 OS=Oryza sativa subsp. japonica GN=OsRPT4 PE=2 SV=1	ORYSJ	4	1.34995	0.513147	4.5092	1.23447	0.815004	4.67232	0.796584	0.815996	22.3232	1.35051	0.932308	4.59042
1217	6.11	6.12	20.07	7.551	5.893	A0A0E0PHX6	Uncharacterized protein OS=Oryza rufipogon PE=4 SV=1	ORYRU	3	1.04608	0.781677	6.83105	0.67673	0.0937858	2.2297	0.425598	0.108824	2.35921	0.898576	0.356501	4.17147
1216	6.11	6.18	26.6	10.26	10.26	A0A0E0HX24	Uncharacterized protein OS=Oryza nivara PE=4 SV=1	ORYNI	4	1.09155	0.813688	64.2822	1.20629	0.915567	3.51431	0.921615	0.27044	3.51032	1.48711	0.468426	3.51026
1218	6.1	6.21	14.42	7.822	6.595	Q657L8	Os01g0563000 protein OS=Oryza sativa subsp. japonica GN=P0468H06.14-1 PE=2 SV=1	ORYSJ	3	1.47211	0.291723	3.51056	1.36315	0.556448	7.82133	0.695777	0.640467	3.51071	1.86571	0.391404	20.3722
1221	6.1	6.1	39.02	32.68	32.68	Q2R176	Os11g0615200 protein OS=Oryza sativa subsp. japonica GN=LOC_Os11g40100 PE=2 SV=1	ORYSJ	6	1.36447	0.5453	2.09938	1.51037	0.156201	1.58498	0.981642	0.163092	1.75123	1.59081	0.215594	1.52926
1220	6.1	6.1	14.66	6.198	4.41	I1QUH7	Uncharacterized protein OS=Oryza glaberrima PE=4 SV=1	ORYGL	3	1.33719			2.12343			0.700325			1.32506
1219	6.1	6.12	41.67	27.94	13.73	A0A0E0NMZ2	Uncharacterized protein OS=Oryza rufipogon PE=4 SV=1	ORYRU	5	1.26656	0.601357	1.31416	1.42127	0.135393	1.32023	0.86565	0.168426	1.31567	1.42893	0.484876	1.31953
1222	6.09	9.64	24.96	11.43	9.823	Q6ZAA5	D-3-phosphoglycerate dehydrogenase OS=Oryza sativa subsp. japonica GN=Os08g0447000 PE=2 SV=1	ORYSJ	5	1.49523	0.63956	74.9699	2.06827	0.564862	5523.72	0.82893	0.634329	9.10097	1.98561	0.161556	3.71508
1228	6.09	6.09	27.6	16.29	16.29	B9G727	Uncharacterized protein OS=Oryza sativa subsp. japonica GN=OsJ_32502 PE=3 SV=1	ORYSJ	3	1.03413	0.470852	2.10729	0.786944	0.0363026	1.41759	0.828376	0.41664	1.60591	1.12329	0.373808	1.9144
1223	6.09	7.83	18.34	4.379	4.379	A0A0E0QVF6	Uncharacterized protein OS=Oryza rufipogon PE=3 SV=1	ORYRU	4	1.39996	0.717581	55.3515	2.10848	0.374426	126.908	0.559535	0.21563	3.5105	0.861645	0.41783	71.7199
1225	6.09	6.2	18.22	8.645	7.71	A0A0E0P4E2	Uncharacterized protein OS=Oryza rufipogon PE=3 SV=1	ORYRU	3	1.53086	0.549221	4.23351	1.90772	0.0308788	1.44062	0.702618	0.936535	12.5287	1.62177	0.629718	4.45867
1224	6.09	6.2	19.87	5.161	5.161	A0A0E0NN60	Uncharacterized protein OS=Oryza rufipogon PE=4 SV=1	ORYRU	5	1.30757	0.79288	2.24662	1.20488	0.961168	1.90458	0.663431	0.692828	2.05502	1.3781	0.911726	2.1743
1226	6.09	6.15	12.99	7.829	5.694	A0A0E0HXL7	Uncharacterized protein OS=Oryza nivara PE=4 SV=1	ORYNI	4	1.43657	0.349044	3.91655	2.00042	0.129599	3.90134	0.823079	0.496202	3.75593	1.38358	0.904901	22.7103
1227	6.09	6.09	33.43	12.5	12.5	A0A0B4U0L7	Dehydrogenase (Fragment) OS=Oryza sativa GN=LOC_Os01g53910.1 PE=2 SV=1	ORYSA	4	0.985399	0.75488	546.248	0.854969	0.528362	99.3616	0.548375	0.593611	172.28	0.90699	0.429425	50.1463
1230	6.08	6.96	13.95	7.364	6.589	Q8L6I5	Putative uncharacterized protein B'teta OS=Oryza sativa GN=B'teta PE=4 SV=1	ORYSA	4	1.12862	0.559436	1.49937	1.70748	0.485718	6.23392	0.864896	0.764773	7.01577	1.27355	0.725576	1.63091
1229	6.08	8.2	75.89	75.89	50	Q6F331	Os05g0490100 protein OS=Oryza sativa subsp. japonica GN=Os05g0490100 PE=2 SV=1	ORYSJ	6	1.22391	0.960369	3.33997	1.22794	0.758518	1.46061	0.74307	0.985808	1.96051	1.2088	0.40077	1.48975
1233	6.08	6.08	31.91	15.95	15.95	Q01IY8	OSIGBa0102D10.5 protein OS=Oryza sativa GN=OSIGBa0102D10.5 PE=4 SV=1	ORYSA	4	0.983056	0.343048	4.68938	1.01863	0.468345	6.0073	0.822784	0.519922	4.14098	1.18494	0.444174	3.51445
1231	6.08	6.3	16.17	9.315	8.26	A0A0E0REC0	Uncharacterized protein OS=Oryza rufipogon PE=4 SV=1	ORYRU	3	0.549345	0.0759264	2.68689	1.10167	0.479275	1.47216	0.601984	0.571932	3.79022	1.19592	0.588151	2.07969
1232	6.08	6.18	30.53	17.21	17.21	A0A0E0QAG7	Uncharacterized protein OS=Oryza rufipogon PE=4 SV=1	ORYRU	4	1.05849	0.852998	14.1681	1.35148	0.519112	2.02121	0.720774	0.874899	1.9336	1.11028	0.210908	1.54281
1234	6.07	8.31	14.02	7.32	5.087	B9EXN4	Protein ROOT HAIR DEFECTIVE 3 homolog OS=Oryza sativa subsp. japonica GN=OsJ_02311 PE=3 SV=1	ORYSJ	4	1.27424	0.776795	1.77698	1.64326	0.0233081	1.2702	0.767313	0.910251	2.4981	2.16465	0.594304	13.4056
1239	6.06	6.06	37.77	15.83	15.83	Q7XLG4	Cytochrome b-c1 complex subunit Rieske, mitochondrial OS=Oryza sativa subsp. japonica GN=Os04g0398500 PE=2 SV=2	ORYSJ	4	1.10717	0.438982	1.46151	1.36833	0.256608	1.46401	0.706325	0.891492	3.76666	1.12974	0.694719	4.81927
1240	6.06	6.06	43.04	22.78	22.78	Q69IM6	Os09g0514600 protein OS=Oryza sativa subsp. japonica GN=Os09g0514600 PE=4 SV=1	ORYSJ	3	1.31063	0.511107	1.4337	1.17142	0.850888	1.28513	0.84427	0.58476	1.97789	1.28955	0.788214	1.43603
1238	6.06	6.09	26	16.57	15.14	Q2QX67	5-formyltetrahydrofolate cyclo-ligase family protein, putative, expressed OS=Oryza sativa subsp. japonica GN=LOC_Os12g07020 PE=2 SV=1	ORYSJ	3	1.13646	0.731116	1.63678	0.98828	0.453616	1.99317	0.820626	0.428622	1.42903	1.41655	0.664505	1.49474
1236	6.06	7.94	27.27	13.64	13.64	I1QKA1	Uncharacterized protein OS=Oryza glaberrima PE=3 SV=1	ORYGL	4	0.44065	0.440513	39734.4	0.90679	0.552141	58.9757	0.955897	0.519275	31.262	1.52389	0.710155	32.034
1235	6.06	12.81	30.19	16.44	16.44	B8BDP7	Putative uncharacterized protein OS=Oryza sativa subsp. indica GN=OsI_30663 PE=4 SV=1	ORYSI	7	0.926653	0.294459	5.27543	1.07071	0.715374	16.6087	0.78138	0.717647	4.17229	1.71348	0.269282	4.19866
1237	6.06	6.11	17.06	6.618	5.441	A0A0E0JDU4	Uncharacterized protein OS=Oryza punctata PE=4 SV=1	ORYPU	4	1.1227	0.757164	2.35848	1.52246	0.105933	1.45494	0.766479	0.887866	2.5117	1.47427	0.788534	4.10872
1243	6.05	6.07	39.02	20.21	17.77	Q9AUZ3	Adaptin ear-binding coat-associated protein 2, putative, expressed OS=Oryza sativa subsp. japonica GN=LOC_Os10g33630 PE=2 SV=1	ORYSJ	4	1.50302	0.790278	23.0356	1.80065	0.42983	6.13546	0.905221	0.848412	53.4365	1.53518	0.773542	6.32687
1242	6.05	6.16	15.62	5.874	5.014	I1NUJ2	Uncharacterized protein OS=Oryza glaberrima PE=4 SV=1	ORYGL	3	1.21304	0.979349	2.72404	1.49747	0.355535	2.28924	0.835644	0.515873	1.94049	1.63185	0.284427	1.82227
1241	6.05	6.24	22.2	11.81	7.943	A0A0E0IHY0	Uncharacterized protein OS=Oryza nivara PE=3 SV=1	ORYNI	3	1.40121	0.817818	6.7673	1.22004	0.970483	6.98329	0.875903	0.183831	1.3634	1.75708	0.352939	2.22723
1252	6.04	6.05	39.66	35.2	28.49	Q94DM7	Os01g0962600 protein OS=Oryza sativa subsp. japonica GN=Os01g0962600 PE=4 SV=1	ORYSJ	4	1.59289			1.66599			1.10675			1.55117
1249	6.04	6.1	32.57	23.39	23.39	Q851N3	Expressed protein OS=Oryza sativa subsp. japonica GN=OSJNBa0042I09.11 PE=2 SV=1	ORYSJ	4	1.41603	0.448585	5.72605	1.39186	0.36625	3.62466	0.782864	0.850107	18.7144	1.15219	0.391568	3.70909
1244	6.04	8.67	43.14	19.61	16.86	Q6K826	Os02g0781400 protein OS=Oryza sativa subsp. japonica GN=OJ1369_G08.10-1 PE=2 SV=1	ORYSJ	5	0.920645	0.393171	11.3335	0.714001	0.27798	20.7275	0.839169	0.428746	3.54265	1.38115	0.783232	3.53822
1245	6.04	6.78	25.2	13.94	12.06	Q33E21	NAD-dependent isocitrate dehydrogenase c;1 OS=Oryza sativa subsp. japonica GN=OsIDHc;1 PE=2 SV=1	ORYSJ	3	2.22226	0.108489	3.81353	1.69094	0.183579	3.75344	0.921927	0.328493	4.84102	1.48343	0.890063	2370.68
1247	6.04	6.17	27.89	17.37	17.37	Q2QN86	Expressed protein OS=Oryza sativa subsp. japonica GN=Os12g0575000 PE=2 SV=1	ORYSJ	3	1.20463	0.998755	1.47734	1.29789	0.796767	3.54794	0.977272	0.0929508	1.47901	1.31313	0.87879	1.46287
1250	6.04	6.08	19.64	10.45	9.053	A0A0E0Q479	Uncharacterized protein OS=Oryza rufipogon PE=4 SV=1	ORYRU	4	1.47806	0.400722	2.29512	1.26695	0.892999	5.81441	1.11045	0.435347	6.05337	1.51527	0.624497	2.61327
1251	6.04	6.08	53.21	15.38	15.38	A0A0E0L5W7	Uncharacterized protein OS=Oryza punctata PE=4 SV=1	ORYPU	3	0.8126	0.196279	4.92189	1.05922	0.447025	3.51047	0.498701	0.32538	16.7638	0.897766	0.15637	3.52487
1248	6.04	6.12	11.61	4.621	4.028	A0A0E0L0I6	Uncharacterized protein OS=Oryza punctata PE=4 SV=1	ORYPU	3	0.917174	0.45497	3.58512	0.940357	0.4058	2.64157	0.813439	0.387707	1.44459	0.979473	0.148791	1.78355
1246	6.04	6.2	12.44	3.492	2.564	A0A0E0FZT0	Uncharacterized protein OS=Oryza nivara PE=4 SV=1	ORYNI	3	2.07971	0.0949909	2.18308	2.01536	0.0987419	2.15991	0.794539	0.797198	2.80118	1.25912	0.827123	2.69873
1259	6.03	6.09	16.26	8.252	8.252	Q84T71	Os03g0854100 protein OS=Oryza sativa subsp. japonica GN=Os03g0854100 PE=4 SV=1	ORYSJ	3	1.05989	0.895596	18780.5	2.01221	0.467612	412.761	0.801642	0.949006	270061	1.52422	0.863993	2530.85
1255	6.03	6.61	29.54	16.8	10.3	Q7XR93	OSJNBa0011L07.8 protein OS=Oryza sativa subsp. japonica GN=Os04g0539800 PE=2 SV=2	ORYSJ	3	0.966885	0.496734	3.15631	1.28021	0.851311	4.35177	0.752282	0.913789	1.72226	1.22243	0.776059	3.15791
1258	6.03	6.18	28.87	11.27	8.216	I1R2C1	Uncharacterized protein OS=Oryza glaberrima PE=3 SV=1	ORYGL	3	1.2849	0.831196	3.13727	1.13919	0.879348	3.01123	0.803438	0.494675	1.52525	1.19335	0.434332	1.63559
1253	6.03	17.59	48.79	32.61	32.61	I1R1A8	Uncharacterized protein OS=Oryza glaberrima PE=4 SV=1	ORYGL	13	1.25444	0.841099	1.68842	1.63593	0.12596	1.58001	0.727062	0.868867	1.34185	1.60405	0.194174	1.39001
1261	6.03	6.04	22.17	16.74	14.93	H5ZXD9	Putative uncharacterized protein orf221 OS=Oryza sativa subsp. indica GN=orf221 PE=3 SV=1	ORYSI	3	1.27138	0.739521	1.83398	0.987624	0.220352	1.5786	0.881538	0.657805	4.27973	1.04596	0.591841	5.21746
1254	6.03	10.04	46.98	32.89	32.89	A0A0E0PT34	Uncharacterized protein OS=Oryza rufipogon PE=3 SV=1	ORYRU	7	1.01724	0.458199	2.22297	0.954616	0.343018	2.16179	0.795868	0.779804	2.63149	1.16879	0.662245	3.0551
1256	6.03	6.24	16.9	4.864	4.204	A0A0E0PGE1	Uncharacterized protein OS=Oryza rufipogon PE=4 SV=1	ORYRU	3	3.2228			2.95784			0.422962			1.52735
1260	6.03	6.08	22.29	10.85	9.384	A0A0E0KV09	Methionine aminopeptidase 1 OS=Oryza punctata PE=3 SV=1	ORYPU	3	1.15989	0.770558	1.63325	1.03718	0.547713	2.28667	0.842946	0.315631	1.52044	1.36648	0.793453	1.4246
1257	6.03	6.2	19.74	10.13	4.935	Q10MH8	DEAD-box ATP-dependent RNA helicase 24 OS=Oryza sativa subsp. japonica GN=Os03g0308500 PE=2 SV=1	ORYSJ	3	1.13719	0.900733	5.82394	0.869338	0.340435	2.97455	0.560117	0.353413	2.7274	1.05992	0.705485	9.63824
1267	6.02	6.12	12.46	6.066	6.066	Q9AWU6	Os01g0125800 protein OS=Oryza sativa subsp. japonica GN=P0044F08.16 PE=4 SV=1	ORYSJ	3	0.726486	0.039869	1.56541	1.12225	0.833203	2.89091	0.836479	0.908968	57.1595	1.07557	0.576107	4.0417
1263	6.02	6.29	25.55	12.45	10.04	Q7XC34	KH domain-containing protein, putative, expressed OS=Oryza sativa subsp. japonica GN=Os10g0564000 PE=2 SV=1	ORYSJ	3	1.50281	0.31498	1.7935	1.56054	0.433547	2.59841	0.673989	0.551874	1.56796	1.42045	0.690908	1.58349
1268	6.02	6.08	47.32	30.36	30.36	Q6K8D4	Peptidyl-prolyl cis-trans isomerase OS=Oryza sativa subsp. japonica GN=Os02g0760300 PE=2 SV=1	ORYSJ	3	1.3541	0.482996	4.08349	1.39173	0.421836	4.70478	0.754752	0.946373	16.772	1.263	0.777205	6.59729
1264	6.02	6.26	11.9	3.211	3.211	I1QAT8	Uncharacterized protein OS=Oryza glaberrima PE=4 SV=1	ORYGL	3	1.4565	0.492839	2.1706	1.19599	0.986616	2.24123	1.0057	0.424777	2.87478	2.13127	0.0405261	1.53859
1266	6.02	6.13	21.37	10.51	10.51	I1PLV4	Uncharacterized protein OS=Oryza glaberrima PE=4 SV=1	ORYGL	4	0.886673	0.280605	2.46147	1.17236	0.948842	2.48678	0.6504	0.252508	1.42146	1.28103	0.674255	1.42387
1262	6.02	14.09	30.92	20.06	20.06	E9KIM8	Photosystem II D2 protein OS=Oryza sativa subsp. japonica GN=psbD PE=3 SV=1	ORYSJ	10	0.979681	0.286775	3.56491	1.0304	0.385136	3.55615	1.25032	0.120361	3.57077	1.22723	0.702923	8.09735
1265	6.02	6.17	17.2	6.143	4.3	B8BG04	V-type proton ATPase subunit a OS=Oryza sativa subsp. indica GN=OsI_32928 PE=3 SV=1	ORYSI	4	1.24913	0.779129	1.62458	1.36956	0.736078	4.75076	0.76036	0.776931	1.41564	1.31415	0.874061	1.41542
1274	6.01	6.08	10.53	6.184	5.658	Q8S0A4	Heavy meromyosin-like OS=Oryza sativa subsp. japonica GN=Os01g0911800 PE=4 SV=1	ORYSJ	3	0.536642	0.29692	176.52	0.36374	0.189532	101.749	2.065	0.283534	501.915	0.916465	0.796515	1780618
1277	6.01	6.01	22.44	17.17	17.17	Q75LB9	Os03g0845000 protein OS=Oryza sativa subsp. japonica GN=OSJNBa0032G11.22 PE=2 SV=1	ORYSJ	4	1.88416	0.244409	3.25272	1.99795	0.0237871	1.41892	0.790819	0.846368	3.59741	1.95299	0.0457087	1.43867
1278	6.01	6.01	36.72	30.47	30.47	Q6H6L8	Os02g0662100 protein OS=Oryza sativa subsp. japonica GN=Os02g0662100 PE=2 SV=1	ORYSJ	7	1.29604	0.682007	5.47094	1.26386	0.937046	2123.54	1.06684	0.223671	5.46867	1.57609	0.429518	5.47417
1276	6.01	6.01	24.23	11.73	11.73	Q5N761	Cysteine synthase OS=Oryza sativa subsp. japonica GN=Os01g0814800 PE=2 SV=1	ORYSJ	3	1.05296	0.242394	1.42358	0.664531	0.0614236	1.91977	0.818924	0.623553	2.11988	1.29373	0.92668	3.48319
1271	6.01	7.85	36.07	14.16	10.5	Q10NY1	Chorismate synthase OS=Oryza sativa subsp. japonica GN=Os03g0254800 PE=2 SV=1	ORYSJ	5	1.01991	0.55066	1.95398	1.11597	0.827239	2.05985	0.785893	0.50863	1.23842	1.49264	0.288927	1.27721
1270	6.01	9.76	30.95	15.79	13.68	I1QIW4	Uncharacterized protein OS=Oryza glaberrima PE=3 SV=1	ORYGL	6	1.30333	0.584416	1.6877	1.13433	0.726803	1.67801	0.766464	0.932152	4.60611	1.12603	0.522737	2.57716
1272	6.01	7.15	11.98	3.233	2.425	A0A0E0QLY1	Uncharacterized protein OS=Oryza rufipogon PE=4 SV=1	ORYRU	3	0.885918	0.505877	5.18611	1.30047	0.811459	4.05752	0.56597	0.155816	1.68194	1.26184	0.899694	5.27706
1273	6.01	6.1	16.91	10.32	10.32	A0A0E0PB13	Uncharacterized protein OS=Oryza rufipogon PE=4 SV=1	ORYRU	4	1.69843	0.247556	2.49565	1.73151	0.235199	2.61237	0.708788	0.901182	3.86149	1.45983	0.712905	2.5097
1269	6.01	10.11	25.61	15.25	10.55	A0A0E0MLP5	Serine hydroxymethyltransferase OS=Oryza punctata PE=3 SV=1	ORYPU	5	1.944	0.0351013	1.48616	2.25472	0.312713	7.79772	0.933467	0.455927	2.95976	1.68525	0.558623	4.25852
1275	6.01	6.04	22.1	10.34	6.595	A0A0E0LTT5	Uncharacterized protein OS=Oryza punctata PE=3 SV=1	ORYPU	4	1.76751	0.370139	4.21204	1.53332	0.0975576	1.44428	0.852354	0.241386	1.44307	1.4623	0.792656	3.7639
1295	6	6.07	15.64	9.446	9.446	Q9SDD1	26S proteasome regulatory particle non-ATPase subunit11 OS=Oryza sativa subsp. japonica GN=Os01g0267200 PE=2 SV=1	ORYSJ	3	1.31101	0.559866	3.65761	1.44713	0.307595	3.67454	0.84384	0.453395	4.17656	1.41949	0.651286	3.68462
1310	6	6.02	22.32	11.93	10.4	Q9SC71	H0114G12.6 protein OS=Oryza sativa GN=l1332.6 PE=4 SV=1	ORYSA	3	1.16882	0.750165	1.43012	1.08223	0.409747	1.4869	0.846756	0.728908	4.24228	0.926798	0.26433	2.77011
1305	6	6.03	32.08	16.67	16.67	Q8L6H4	Allene oxide cyclase OS=Oryza sativa GN=aoc PE=2 SV=1	ORYSA	3	1.16044	0.832164	1.95581	1.27519	0.541712	1.50029	0.815559	0.801591	4.24733	1.54667	0.556068	2.48818
1312	6	6.02	32.38	20	20	Q7XHS1	2Fe-2S iron-sulfur cluster protein-like OS=Oryza sativa subsp. japonica GN=Os07g0489800 PE=2 SV=1	ORYSJ	5	1.05392	0.63583	2.83268	1.13102	0.883113	3.76007	0.926989	0.569375	4.18001	1.40438	0.851389	2.86064
1314	6	6	39.59	13.65	13.65	Q7XBR2	ATP-dependent Clp protease proteolytic subunit OS=Oryza sativa subsp. japonica GN=Os10g0580800 PE=2 SV=1	ORYSJ	4	1.14101	0.918847	220.203	1.01062	0.858278	9830.75	0.641272	0.720443	49.4329	0.659542	0.382038	454.884
1284	6	6.19	24.37	10.8	10.8	Q6Z1P3	Os08g0566400 protein OS=Oryza sativa subsp. japonica GN=Os08g0566400 PE=2 SV=1	ORYSJ	3	1.08976	0.506149	3.67001	1.27905	0.610635	3.66969	0.841444	0.434456	3.72951	1.41407	0.822958	13.6891
1304	6	6.03	16.77	8.481	8.481	Q69NF3	Os09g0530300 protein OS=Oryza sativa subsp. japonica GN=Os09g0530300 PE=2 SV=1	ORYSJ	3	1.11812	0.488261	1.46447	1.74709	0.393985	4.62754	0.429164	0.286025	5.09683	0.870124	0.0357373	1.42878
1286	6	6.14	24.52	13.62	11.99	Q5SN59	Os01g0665400 protein OS=Oryza sativa subsp. japonica GN=Os01g0665400 PE=3 SV=1	ORYSJ	3	1.79839	0.414844	5.41411	1.39286	0.371017	1.80481	0.666742	0.65655	2.40052	1.00546	0.174266	1.79788
1299	6	6.05	31.35	18.65	18.65	Q53RK7	Peptidyl-prolyl cis-trans isomerase OS=Oryza sativa subsp. japonica GN=LOC_Os03g50080 PE=4 SV=1	ORYSJ	3	1.33193	0.86564	383.238	1.62019	0.202692	3.63519	1.01426	0.362736	12.9121	1.64297	0.726722	329.186
1291	6	6.09	37.83	26.52	26.52	Q2RB31	FHA domain containing protein, expressed OS=Oryza sativa subsp. japonica GN=LOC_Os11g03390 PE=2 SV=1	ORYSJ	6	1.46004			1.23407			0.844107			1.28564
1300	6	6.04	18.1	7.836	7.836	Q2R0I2	Os11g0644600 protein OS=Oryza sativa subsp. japonica GN=Os11g0644600 PE=4 SV=1	ORYSJ	3	1.14746	0.920548	6.43789	0.893534	0.229419	2.05869	0.783335	0.82942	2.67154	1.11596	0.588192	3.3143
1292	6	6.09	31.36	21.89	21.89	Q2QNV2	Fiber protein Fb19, putative, expressed OS=Oryza sativa subsp. japonica GN=Os12g0552500 PE=2 SV=1	ORYSJ	5	1.29186	0.616004	3.6207	1.38651	0.37174	3.5962	0.5647	0.339053	7.63038	1.21248	0.82248	67.8043
1311	6	6.02	44.9	21.94	21.94	Q2QNJ8	Prefoldin subunit 3 OS=Oryza sativa subsp. japonica GN=LOC_Os12g37590 PE=2 SV=1	ORYSJ	4	1.88658	0.378599	47.1776	2.5022	0.236285	39.3812	0.879968	0.511806	9.69031	1.89379	0.19069	3.96265
1317	6	6	22.32	17.17	17.17	Q2QND8	Os12g0569300 protein OS=Oryza sativa subsp. japonica GN=Os12g0569300 PE=2 SV=1	ORYSJ	4	1.22086	0.915473	3.51977	1.71083	0.169429	3.51145	0.821418	0.726025	17.4872	1.6814	0.41391	9.40449
1297	6	6.05	27.76	12.13	12.13	Q2QLS0	CbbY protein, putative, expressed OS=Oryza sativa subsp. japonica GN=Os12g0630700 PE=2 SV=1	ORYSJ	3	1.80684	0.494157	8.18863	1.59581	0.507096	4.8252	0.975601	0.0923164	1.47318	1.39105	0.813397	1.97159
1282	6	7.81	36.02	19.43	19.43	Q10MY4	Os03g0289400 protein OS=Oryza sativa subsp. japonica GN=Os03g0289400 PE=4 SV=1	ORYSJ	4	1.14948	0.837863	2.38872	1.23764	0.874675	2.54937	0.99159	0.172896	1.82767	1.63296	0.204542	1.59982
1294	6	6.08	25.43	17.92	17.92	Q10L89	Os03g0356484 protein OS=Oryza sativa subsp. japonica GN=Os03g0356484 PE=2 SV=1	ORYSJ	3	0.885888	0.27261	2.41732	0.902576	0.294383	2.33016	0.643545	0.568313	2.44557	1.01228	0.274857	2.21657
1302	6	6.04	18.24	13.85	13.85	Q0DUR5	Os03g0170500 protein OS=Oryza sativa subsp. japonica GN=Os03g0170500 PE=4 SV=2	ORYSJ	4	0.941954	0.334791	2.31772	0.968951	0.334803	2.02021	0.907925	0.153151	1.47533	1.18492	0.489595	1.83114
1285	6	6.15	16.99	8.493	7.431	I1R0U8	Uncharacterized protein OS=Oryza glaberrima PE=4 SV=1	ORYGL	4	1.31895	0.662949	2.15806	1.17974	0.92216	1.42351	0.599858	0.497882	3.02074	1.64446	0.588369	4.10764
1296	6	6.06	18.5	10.19	10.19	I1QA61	Uncharacterized protein OS=Oryza glaberrima PE=4 SV=1	ORYGL	3	1.28425	0.927325	1182.2	1.39671	0.675522	37.7781	0.750101	0.994956	558695168	0.844323	0.871329	2013600022528
1307	6	6.03	35.11	32.06	32.06	I1PZN2	Profilin OS=Oryza glaberrima PE=3 SV=1	ORYGL	5	1.53646	0.212625	1.7847	1.52185	0.276775	2.04116	0.972864	0.0913329	1.4639	1.41992	0.740197	2.03714
1288	6	6.13	18.99	14.77	13.08	I1P7J5	Uncharacterized protein OS=Oryza glaberrima PE=4 SV=1	ORYGL	3	1.12609			1.12248			0.72344			1.43574
1319	6	6	58.82	40.2	40.2	I1P535	Uncharacterized protein OS=Oryza glaberrima PE=3 SV=1	ORYGL	3	1.04871	0.404191	3.66499	1.02516	0.642711	20.5244	0.663434	0.585768	6.29435	0.909274	0.165361	3.64207
1298	6	6.05	33.16	16.06	16.06	I1P4R4	Uncharacterized protein OS=Oryza glaberrima PE=4 SV=1	ORYGL	3	1.20516	0.998964	2.27826	1.18646	0.974093	1.48679	0.785902	0.800446	2.42109	2.23411	0.0239433	1.41905
1315	6	6	46.3	27.16	27.16	I1NQL2	Uncharacterized protein OS=Oryza glaberrima PE=4 SV=1	ORYGL	3	0.957941	0.121098	1.46031	1.00828	0.198802	1.45862	0.817604	0.381403	1.46455	1.51669	0.459998	1.8424
1313	6	6	22.46	4.348	4.348	H2MBE4	Uncharacterized protein OS=Oryzias latipes GN=LOC101160141 PE=3 SV=1	ORYLA	3	1.25591	0.713855	1.52676	1.34566	0.341534	1.53133	0.608488	0.429074	2.36442	1.7594	0.319148	2.4784
1306	6	6.03	43.51	38.96	35.71	B9FPV2	Uncharacterized protein OS=Oryza sativa subsp. japonica GN=OsJ_18721 PE=3 SV=1	ORYSJ	5	1.30129	0.866877	5.72469	1.46983	0.293837	1.90237	0.880455	0.756536	8.12078	1.32379	0.952926	1.59023
1290	6	6.09	9.804	4.498	4.498	B9FBP6	Uncharacterized protein OS=Oryza sativa subsp. japonica GN=OsJ_12490 PE=4 SV=1	ORYSJ	5	0.955845	0.660418	7.03504	1.34884	0.595126	2.35896	0.637704	0.673623	3.74284	1.3285	0.989636	2.90461
1281	6	8.64	25.53	15.81	14.59	B9F7Q4	Arogenate dehydratase OS=Oryza sativa subsp. japonica GN=OsJ_10415 PE=4 SV=1	ORYSJ	4	1.29994	0.446945	1.41664	1.53917	0.220823	1.87533	0.903544	0.520688	3.0249	1.2156	0.816918	4.5282
1280	6	10.44	22.29	16.67	15.15	B7F6I0	3-oxoacyl-[acyl-carrier-protein] synthase OS=Oryza sativa subsp. japonica GN=Os04g0445700 PE=2 SV=1	ORYSJ	6	1.14043	0.792955	2.20258	1.13718	0.850899	2.51992	0.892178	0.254418	1.65846	1.33777	0.990849	3.02106
1308	6	6.02	20.61	7.963	7.963	A3BHC0	Uncharacterized protein OS=Oryza sativa subsp. japonica GN=OsJ_23379 PE=4 SV=1	ORYSJ	3	1.35101	0.702953	3.06514	1.24998	0.925125	7.21685	0.7776	0.948152	17.2194	1.66986	0.755125	15.0491
1279	6	10.72	37.94	25.18	20.57	A2XPH9	Putative uncharacterized protein OS=Oryza sativa subsp. indica GN=OsI_14491 PE=3 SV=1	ORYSI	7	1.2199	0.930332	1.71928	1.45083	0.258463	1.7237	1.10837	0.215484	2.63587	1.66445	0.641843	5.80876
1287	6	6.14	23.88	13.81	11.94	A0A0E0RER4	Uncharacterized protein OS=Oryza rufipogon PE=4 SV=1	ORYRU	4	1.5174	0.71342	430.487	1.24182	0.933506	167.041	1.12751	0.168537	4.25096	1.21936	0.751665	15.8202
1316	6	6	67.77	35.54	35.54	A0A0E0Q637	Uncharacterized protein OS=Oryza rufipogon PE=4 SV=1	ORYRU	5	0.897657	0.294794	2.46028	0.674892	0.269493	5.02468	0.838973	0.394679	1.64583	0.957228	0.124565	1.74492
1303	6	6.03	20.53	6.892	6.329	A0A0E0PPJ7	Peroxidase OS=Oryza rufipogon PE=3 SV=1	ORYRU	3	0.684753	0.35054	82.0898	0.863966	0.791107	157115	1.01467	0.664344	960.131	1.33042	0.996623	188.435
1309	6	6.02	18.39	11.42	10.15	A0A0E0L6U4	Uncharacterized protein OS=Oryza punctata PE=3 SV=1	ORYPU	3	1.09854	0.668334	2.22376	1.17927	0.95706	1.95309	0.854777	0.65021	3.21192	1.40803	0.851735	3.02314
1318	6	6	18.94	13.22	13.22	A0A0E0IYX4	Uncharacterized protein OS=Oryza nivara PE=4 SV=1	ORYNI	3	1.10408	0.81027	3.95425	1.31839	0.692638	2.6154	0.752865	0.961686	3.62706	1.36638	0.970605	12.5939
1301	6	6.04	15.1	6.412	6.412	A0A0E0I125	Uncharacterized protein OS=Oryza nivara PE=3 SV=1	ORYNI	5	1.36203			1.75332			0.71424			1.12005
1289	6	6.1	9.71	2.903	2.903	A0A0E0G6X8	Uncharacterized protein OS=Oryza nivara PE=3 SV=1	ORYNI	3	0.932638	0.575586	62.4891	0.946734	0.269511	3.71209	0.642831	0.712974	41.2995	1.68279	0.404825	8.87504
1293	6	6.08	16.02	7.757	7.757	A0A0E0G6L2	Uncharacterized protein OS=Oryza nivara PE=4 SV=1	ORYNI	3	0.741992	0.218673	9.05167	0.889493	0.677095	783.655	0.707439	0.907701	54.7608	0.85615	0.405754	64.567
1283	6	7.34	14.78	5.987	4.968	A0A0E0G5B2	Uncharacterized protein OS=Oryza nivara PE=4 SV=1	ORYNI	4	1.32215	0.789558	3.71915	0.889603	0.347222	2.79745	0.882913	0.401275	2.0435	1.02154	0.703593	13.6189
1320	5.99	7.15	14.96	4.112	3.237	Q84QA5	Putative uncharacterized protein OJ1012B02.16 OS=Oryza sativa subsp. japonica GN=OJ1012B02.16 PE=4 SV=1	ORYSJ	3	1.67096	0.302886	2.78291	0.99891	0.730551	6.73879	0.708359	0.919137	5.34643	1.04084	0.171092	1.66284
1322	5.96	6.09	43.61	20.7	18.94	Q69IP1	Putative uncharacterized protein P0450E05.1 OS=Oryza sativa subsp. japonica GN=P0450E05.1 PE=4 SV=1	ORYSJ	4	1.3142	0.763251	16.9607	1.79314	0.183551	4.6814	0.643958	0.530279	7.07714	0.923646	0.174262	3.705
1324	5.96	6.03	27.68	19.35	8.333	Q5QM39	Os01g0528800 protein OS=Oryza sativa subsp. japonica GN=Os01g0528800 PE=2 SV=1	ORYSJ	3	1.01972	0.408762	1.74032	1.32713	0.550662	1.67508	0.953193	0.0676811	1.33143	1.6423	0.152631	1.41599
1321	5.96	8.08	25.44	17.54	12.72	B9FCX4	Uncharacterized protein OS=Oryza sativa subsp. japonica GN=OsJ_16474 PE=4 SV=1	ORYSJ	5	1.05839	0.616728	2.58613	0.890167	0.425623	3.52747	0.689997	0.839509	3.77324	1.07448	0.639432	5.46787
1323	5.96	6.05	18.8	10.77	5.47	A2XEF8	Putative uncharacterized protein OS=Oryza sativa subsp. indica GN=OsI_10714 PE=4 SV=1	ORYSI	2	1.22029	0.961595	1.99586	1.18315	0.983239	2.15352	0.897207	0.657286	3.03987	1.57241	0.687815	2.88382
1325	5.95	6.55	42.21	23.62	17.59	Q8W0E8	Os01g0720300 protein OS=Oryza sativa subsp. japonica GN=Os01g0720300 PE=3 SV=1	ORYSJ	5	1.22948	0.940495	2.02973	1.42604	0.28041	1.49468	0.862972	0.513065	1.80653	1.45425	0.761912	2.10205
1326	5.95	5.95	19.49	11.5	11.5	A0A0E0JJD6	ATP-dependent Clp protease proteolytic subunit OS=Oryza punctata PE=3 SV=1	ORYPU	4	1.12125	0.83927	3.83115	1.17536	0.947535	2.09626	0.939011	0.129487	1.50379	1.25558	0.534475	1.41559
1329	5.93	5.93	38.98	21.26	18.9	Q9LGP4	Os01g0120500 protein OS=Oryza sativa subsp. japonica GN=Os01g0120500 PE=4 SV=2	ORYSJ	4	1.23172	0.960826	5.55063	1.20904	0.968192	4.39122	0.89987	0.40386	2.21987	1.65584	0.386423	2.33558
1327	5.93	5.98	16.13	8.267	8.267	Q75LB3	AMP-binding protein, putative, expressed OS=Oryza sativa subsp. japonica GN=OSJNBa0032G11.28 PE=4 SV=1	ORYSJ	4	1.13642	0.904368	135.124	1.58865	0.317998	7.3926	0.962719	0.555563	52.9359	1.35254	0.977051	154.206
1328	5.93	5.95	20.83	10.19	8.565	Q6EUS6	Aspartate aminotransferase OS=Oryza sativa subsp. japonica GN=Os02g0236000 PE=2 SV=1	ORYSJ	3	1.48596	0.865751	25.3011	1.24776	0.969589	24.9368	0.876813	0.174463	1.32827	1.19401	0.614779	1.75459
1330	5.92	5.95	18.26	12.87	12.87	A0A0E0Q3L8	Uncharacterized protein OS=Oryza rufipogon PE=3 SV=1	ORYRU	4	1.19809	0.993389	945.747	2.28392	0.483594	2597.71	0.610496	0.496514	11.3624	1.014	0.493252	30.1326
1331	5.91	6.37	10.1	2.835	1.677	B9FMM1	Uncharacterized protein OS=Oryza sativa subsp. japonica GN=OsJ_17229 PE=4 SV=1	ORYSJ	4	1.59169	0.404201	2.29245	1.56367	0.464967	2.55517	0.772784	0.874191	2.00712	1.30888	0.960029	2.62145
1332	5.91	5.99	25.88	8.706	8.706	A0A0E0NAY2	Uncharacterized protein OS=Oryza rufipogon PE=3 SV=1	ORYRU	3	0.934933	0.425671	2.40533	1.16518	0.936536	2.20382	0.850087	0.661841	2.47481	1.28396	0.943632	4.77597
1333	5.9	7.94	13.92	5.568	3.516	A0A0E0GCG3	Uncharacterized protein OS=Oryza nivara PE=4 SV=1	ORYNI	4	1.26878	0.768872	1.57864	1.43916	0.258245	1.49165	0.809967	0.727389	2.10157	1.33367	0.999378	2.60775
1334	5.89	6.19	21.71	9.453	6.499	Q0DXM0	Starch synthase, chloroplastic/amyloplastic (Fragment) OS=Oryza sativa subsp. japonica GN=Os02g0744700 PE=3 SV=1	ORYSJ	3	0.993615	0.315747	1.59509	0.882703	0.0461201	1.33743	0.732667	0.964477	1.90035	1.08325	0.547969	2.41025
1335	5.88	8.08	16.65	8.501	7.674	A3AC56	Uncharacterized protein OS=Oryza sativa subsp. japonica GN=OsJ_08674 PE=4 SV=1	ORYSJ	5	1.8389	0.147076	3.53874	1.36748	0.554198	8.08415	1.40838	0.322865	93.3419	2.09722	0.173961	5.01749
1336	5.88	5.92	14.97	7.413	5.315	A0A0E0IUM4	Uncharacterized protein OS=Oryza nivara PE=4 SV=1	ORYNI	3	1.2644	0.877584	3.28933	1.53123	0.363191	2.5277	0.986051	0.453521	3.79562	1.86311	0.309622	2.90587
1338	5.86	6.01	22.5	9.091	9.091	Q69P55	Os09g0422000 protein OS=Oryza sativa subsp. japonica GN=Os09g0422000 PE=2 SV=1	ORYSJ	3	1.49661	0.804947	27.607	1.03685	0.88261	35.0356	0.731631	0.984911	12.1211	1.14901	0.84656	18.4551
1337	5.86	6.31	27.83	12.17	8.986	Q2R1J1	ABC transporter family protein, expressed OS=Oryza sativa subsp. japonica GN=Os11g0603200 PE=2 SV=1	ORYSJ	5	0.812455	0.159519	3.60172	1.0091	0.6315	24.8726	0.619328	0.321953	3.52386	1.2884	0.942534	123.03
1339	5.85	6.08	19.35	7.196	4.467	Q2QU07	Armadillo/beta-catenin repeat family protein, putative, expressed OS=Oryza sativa subsp. japonica GN=LOC_Os12g17900 PE=4 SV=1	ORYSJ	3	1.46891	0.388332	2.18134	0.958133	0.126032	1.44391	0.814796	0.811507	4.52936	1.25917	0.780972	2.17215
1340	5.83	6.59	32.53	15.07	13.01	B8ANT6	Putative uncharacterized protein OS=Oryza sativa subsp. indica GN=OsI_10067 PE=3 SV=1	ORYSI	4	1.28385	0.752319	2.13014	1.2754	0.499575	1.43726	0.977519	0.253731	2.12285	1.38019	0.887928	2.53889
1341	5.83	5.89	23.95	15.97	12.55	A0A0E0LJQ3	Uncharacterized protein OS=Oryza punctata PE=4 SV=1	ORYPU	3	1.18002	0.925081	1.91147	1.07243	0.257149	1.26878	0.886803	0.225466	1.45698	1.5757	0.482604	1.94447
1343	5.82	5.82	24.6	12.3	12.3	Q01MN3	H1005F08.11 protein OS=Oryza sativa GN=H1005F08.11 PE=4 SV=1	ORYSA	3	0.870275	0.15106	1.85173	1.23931	0.682658	1.44131	1.10826	0.266637	3.11558	1.8001	0.165742	1.82871
1342	5.82	8.13	24.32	11.53	9.644	I1PFD1	Uncharacterized protein OS=Oryza glaberrima PE=4 SV=1	ORYGL	4	1.02027	0.25907	1.58175	0.994428	0.803114	15.2776	1.64333	0.21218	6.65545	2.52224	0.481589	24.5183
1344	5.81	5.82	18.39	8.969	6.502	A0A0E0JZD5	Uncharacterized protein OS=Oryza punctata PE=4 SV=1	ORYPU	3	0.646564			0.989702			2.41622			3.1598
1346	5.8	5.95	20.07	8.287	8.287	Q7XHZ2	Os07g0447800 protein OS=Oryza sativa subsp. japonica GN=P0475E07.126 PE=2 SV=1	ORYSJ	4	0.804302	0.25121	2.47641	1.28356	0.804855	2.43058	0.587472	0.0865344	1.3408	1.39904	0.623673	1.32428
1345	5.8	6.64	34.51	19.9	18.39	B8A9H2	Putative uncharacterized protein OS=Oryza sativa subsp. indica GN=OsI_03755 PE=3 SV=1	ORYSI	5	1.65802	0.298016	2.67951	1.26457	0.793363	2.3866	0.764422	0.746874	1.4419	1.26388	0.868193	3.40117
1347	5.79	5.81	24.65	13.02	13.02	A0A0E0JP26	Uncharacterized protein OS=Oryza punctata PE=3 SV=1	ORYPU	4	1.2665	0.924085	7.35459	1.664	0.125633	1.76029	0.824764	0.76117	3.77818	1.64499	0.936748	23958.7
1349	5.77	5.79	36.88	27.5	19.37	Q7XBT1	NADH:ubiquinone oxidoreductase 17.2 kD subunit family protein, expressed OS=Oryza sativa subsp. japonica GN=Os10g0579300 PE=2 SV=1	ORYSJ	4	1.07311	0.6429	2.04848	0.913494	0.718465	8.3899	0.945967	0.603758	3.84276	1.74329	0.45193	2.68927
1348	5.77	5.86	15.12	5.605	4.982	A0A0E0QE48	Uncharacterized protein OS=Oryza rufipogon PE=4 SV=1	ORYRU	4	1.41167	0.542998	2.55565	1.39258	0.410333	1.92224	0.94596	0.144952	1.57028	1.56676	0.211346	1.46622
1350	5.76	5.76	22.26	14.04	8.904	Q6ZI49	Os02g0596000 protein OS=Oryza sativa subsp. japonica GN=Os02g0596000 PE=2 SV=1	ORYSJ	3	1.2253	0.962965	39.5663	0.949469	0.491109	16.3625	0.760489	0.847912	3.94574	1.27777	0.760819	3.94023
1351	5.75	5.75	35.27	18.36	14.49	A0A0E0GVC0	Uncharacterized protein OS=Oryza nivara PE=4 SV=1	ORYNI	4	1.19236	0.893155	1.25417	1.21057	0.853369	1.30299	0.742285	0.981875	1.30828	1.32701	0.950979	1.25425
1355	5.74	5.74	11.57	6.405	4.959	Q5SMV5	Carboxypeptidase OS=Oryza sativa subsp. japonica GN=Os06g0186400 PE=2 SV=1	ORYSJ	3	1.41954	0.545503	11.0808	1.32755	0.46898	3.51103	1.13726	0.14423	3.51026	2.06568	0.156368	4.03257
1353	5.74	7.09	16.77	6.587	4.94	B9EU38	Uncharacterized protein OS=Oryza sativa subsp. japonica GN=OsJ_00891 PE=4 SV=1	ORYSJ	3	1.4483	0.499129	10.3011	1.81356	0.155382	3.78848	0.596945	0.275274	3.54537	0.971726	0.303347	7.96329
1356	5.74	5.74	25.88	14.51	10.98	A0A0E0P314	Uncharacterized protein OS=Oryza rufipogon PE=3 SV=1	ORYRU	3	1.2065	0.992631	1.55655	1.21021	0.930263	1.73364	0.937421	0.262921	1.72475	1.27475	0.770259	1.5642
1354	5.74	6.33	29.33	27.56	22.22	A0A0E0NIB1	Uncharacterized protein OS=Oryza rufipogon PE=4 SV=1	ORYRU	4	1.03119	0.408542	1.90694	1.20123	0.944215	1.63146	0.764573	0.900258	2.61474	1.45696	0.584212	1.80423
1352	5.74	7.98	14.92	8.828	8.828	A0A0E0HRK9	Peroxidase OS=Oryza nivara PE=3 SV=1	ORYNI	5	1.30912			2.99843			1.09525			1.74745
1358	5.73	5.77	24.71	9.84	8.238	Q7XPL0	OSJNBa0085I10.16 protein OS=Oryza sativa subsp. japonica GN=Os04g0611200 PE=4 SV=2	ORYSJ	3	0.910943			0.491823			0.945835			0.460464
1359	5.73	5.76	29.4	12.05	9.639	I1NVV7	Uncharacterized protein OS=Oryza glaberrima PE=4 SV=1	ORYGL	3	1.27535	0.933772	7.43108	1.46098	0.26163	1.60376	0.71052	0.871715	2.1262	1.0898	0.56222	2.68547
1360	5.72	10.31	16.94	6.95	5.039	B8AKA4	Putative uncharacterized protein OS=Oryza sativa subsp. indica GN=OsI_10796 PE=4 SV=1	ORYSI	6	1.41377	0.360046	3.63205	1.34935	0.432512	3.61652	0.792715	0.697187	5.32663	1.69677	0.590035	59.1251
1362	5.72	5.72	13.11	9.602	9.602	A0A0E0NPB1	Uncharacterized protein OS=Oryza rufipogon PE=4 SV=1	ORYRU	3	1.95753	0.151457	4.46148	1.97526	0.808289	991480832	0.671321	0.939099	455968	1.19189	0.900436	8400.63
1361	5.72	5.72	15.9	9.541	9.541	A0A0E0HVT3	Uncharacterized protein OS=Oryza nivara PE=4 SV=1	ORYNI	3	1.25808	0.757691	1.69378	1.56895	0.647901	9.32582	0.983754	0.48783	4.25326	1.46139	0.426756	1.49011
1365	5.71	5.71	41.18	17.19	17.19	Q8H8H8	Putative plastid ribosomal protein L11 OS=Oryza sativa subsp. japonica GN=OJ1126B12.3 PE=3 SV=1	ORYSJ	4	0.972281	0.392446	1.86186	0.999724	0.1787	1.34667	0.728799	0.845484	1.2424	1.0437	0.271741	1.70533
1364	5.71	5.74	20.69	7.543	7.543	Q7XCS3	Cys/Met metabolism PLP-dependent enzyme family protein, expressed OS=Oryza sativa subsp. japonica GN=Os10g0517500 PE=2 SV=1	ORYSJ	3	1.37553	0.445554	4.12795	1.11951	0.876508	53.2633	1.28595	0.556556	4356.06	1.11758	0.670599	51.4525
1363	5.71	5.83	17.17	8.189	8.189	A0A0E0NCW8	Uncharacterized protein OS=Oryza rufipogon PE=3 SV=1	ORYRU	4	1.0931	0.734053	2.29451	0.645699	0.0192721	1.52632	0.71571	0.915143	2.57222	1.28256	0.846659	1.79771
1369	5.7	5.7	26.4	21.91	21.91	Q8H3M0	Os08g0428800 protein OS=Oryza sativa subsp. japonica GN=P0479C08.106 PE=3 SV=1	ORYSJ	3	1.22324	0.945802	2.34118	1.19204	0.996011	2.7182	0.859308	0.21186	1.42306	1.6446	0.229881	1.69688
1367	5.7	5.87	14.31	4.632	4.632	J3RG88	NADH dehydrogenase subunit 5 OS=Oryza sativa subsp. indica GN=ndhF PE=3 SV=1	ORYSI	3	1.0453	0.330691	1.61558	1.25607	0.787588	2.11855	1.04646	0.0683248	1.50673	1.32041	0.919943	1.44625
1366	5.7	25.8	51.59	36.71	30.56	B9FML1	Dihydrolipoyl dehydrogenase OS=Oryza sativa subsp. japonica GN=OsJ_17207 PE=4 SV=1	ORYSJ	15	0.945766	0.583894	5.00128	1.35711	0.679518	3.2483	0.602907	0.652031	5.40758	1.53981	0.268173	1.50373
1368	5.7	5.85	14.66	3.72	2.902	A0A0E0MQ95	Uncharacterized protein OS=Oryza rufipogon PE=4 SV=1	ORYRU	3	1.36691	0.62472	2.58202	1.23115	0.750733	1.48754	0.97265	0.159194	1.70501	1.64996	0.223768	1.69307
1370	5.68	5.68	16.53	11.22	7.143	Q5KQK5	Glycosyltransferase OS=Oryza sativa subsp. japonica GN=P0453H11.2 PE=3 SV=1	ORYSJ	3	1.05616	0.250914	1.42525	0.740924	0.232327	3.33504	0.580997	0.128723	1.51638	1.03243	0.537085	4.43781
1371	5.67	5.67	22.26	12.8	7.622	I1P5K0	Uncharacterized protein OS=Oryza glaberrima PE=4 SV=1	ORYGL	3	1.09509	0.759082	2.24172	1.25713	0.633322	1.34086	0.934259	0.282639	1.68115	1.33853	0.987042	1.86726
1372	5.66	5.74	13.46	4.444	4.444	Q75I27	Cucumisin-like serine protease, putative, expressed OS=Oryza sativa subsp. japonica GN=OSJNBa0004G03.20 PE=4 SV=1	ORYSJ	5	1.12339	0.60639	1.41612	1.0278	0.541956	1.84526	0.898358	0.364384	1.68843	1.46336	0.239143	1.20553
1373	5.66	5.66	11.7	5.851	5.851	Q6Z3Y5	Os07g0694500 protein OS=Oryza sativa subsp. japonica GN=P0627E10.12-2 PE=2 SV=1	ORYSJ	3	0.949254	0.643047	124.482	0.856614	0.618423	455.181	0.795133	0.813443	19.765	1.02204	0.53353	42.7036
1374	5.65	5.65	24.23	15.2	6.571	B9F2N9	Uncharacterized protein OS=Oryza sativa subsp. japonica GN=OsJ_05345 PE=4 SV=1	ORYSJ	2	1.10536	0.752282	2.20939	1.25443	0.806484	1.86389	0.817185	0.813645	3.37032	1.58979	0.573222	2.43044
1375	5.64	5.7	9.496	3.165	3.165	A2YLB1	Putative uncharacterized protein OS=Oryza sativa subsp. indica GN=OsI_26008 PE=4 SV=1	ORYSI	3	1.08575	0.639929	2.27119	1.05356	0.341101	1.5287	1.07322	0.520966	7.9029	1.92027	0.436172	5.08256
1376	5.64	5.64	30.29	15.43	15.43	A0A0E0P361	Uncharacterized protein OS=Oryza rufipogon PE=3 SV=1	ORYRU	4	1.4221	0.485469	7.4834	1.38821	0.508303	7.41885	0.922761	0.738825	613.29	1.24714	0.689558	4.95849
1377	5.64	5.64	28.39	17.74	12.26	A0A0E0I455	Uncharacterized protein OS=Oryza nivara PE=4 SV=1	ORYNI	3	0.821126			1.06001			0.427898			1.22782
1378	5.63	6.5	16.44	11.35	8.415	A0A0E0JF73	Uncharacterized protein OS=Oryza punctata PE=3 SV=1	ORYPU	4	1.10517	0.544464	3.53214	1.05983	0.480224	4.00684	0.657719	0.442531	3.52422	1.25903	0.666023	3.52161
1380	5.62	5.67	23.42	10.04	10.04	Q7XJX6	OSJNBa0033G05.3 protein OS=Oryza sativa subsp. japonica GN=Os04g0643100 PE=2 SV=2	ORYSJ	3	1.02215	0.725369	5.76406	1.33731	0.923808	102.647	0.873578	0.29738	1.66242	1.59085	0.573966	3.12979
1379	5.62	15.6	32.36	20.14	16.7	A2ZW27	Ketol-acid reductoisomerase OS=Oryza sativa subsp. japonica GN=OsJ_02845 PE=3 SV=1	ORYSJ	14	1.43437	0.210521	1.51064	1.23051	0.865319	2.09669	1.00915	0.23639	2.21563	1.46545	0.483878	1.61134
1381	5.61	5.61	67.84	21.61	21.61	A0A0E0GV63	Uncharacterized protein OS=Oryza nivara PE=3 SV=1	ORYNI	3	1.17647	0.890795	1.66107	1.01348	0.429373	1.75433	0.568707	0.236412	1.7678	1.13992	0.246929	1.41574
1382	5.6	7.76	17.72	13.92	12.12	Q6YVU7	Os07g0539100 protein OS=Oryza sativa subsp. japonica GN=Os07g0539100 PE=2 SV=1	ORYSJ	4	1.61429	0.277197	2.01952	1.97945	0.0252766	1.47551	0.874076	0.274796	1.48466	1.12722	0.538297	2.16271
1383	5.6	5.68	26.76	11.18	11.18	A0A0E0JX59	Uncharacterized protein OS=Oryza punctata PE=4 SV=1	ORYPU	3	1.0962			1.40664			0.565288			1.39326
1384	5.59	22.91	49.2	37.23	31.38	I1NTN4	Uncharacterized protein OS=Oryza glaberrima PE=3 SV=1	ORYGL	19	1.09243	0.590006	1.67891	1.61794	0.0618162	1.39803	0.725605	0.829858	1.32368	1.58749	0.240744	1.46316
1385	5.59	5.64	35.05	24.05	18.56	Q5Z402	Clathrin light chain 2 OS=Oryza sativa subsp. japonica GN=Os06g0731800 PE=2 SV=1	ORYSJ	3	0.979348	0.556544	3.57589	1.4029	0.710509	5.21628	0.725646	0.894803	1.80793	1.33164	0.996163	2.74156
1386	5.58	6.14	21.93	5.399	3.825	A0A0E0FSV9	Uncharacterized protein OS=Oryza nivara PE=3 SV=1	ORYNI	4	1.40674	0.212047	1.44544	1.52785	0.373607	2.57214	0.86073	0.709351	4.49875	1.52692	0.702993	3.76665
1387	5.56	5.59	22.58	12.1	8.065	I1P5G4	Uncharacterized protein OS=Oryza glaberrima PE=3 SV=1	ORYGL	3	1.13265	0.875663	3.17309	1.54581	0.0650119	1.33835	0.820933	0.667581	1.99252	1.52232	0.703839	2.74076
1388	5.55	6.04	19.44	15.97	14.58	A0A0E0IWR7	Uncharacterized protein OS=Oryza nivara PE=4 SV=1	ORYNI	3	0.834439	0.466479	66.6798	1.07434	0.796108	51.0079	0.842206	0.724429	34.1185	1.45496	0.756088	15.674
1389	5.54	5.61	27.68	10.52	8.672	Q10KN9	KH domain-containing protein, putative, expressed OS=Oryza sativa subsp. japonica GN=Os03g0376800 PE=2 SV=1	ORYSJ	3	1.86659	0.0427545	1.49561	1.96205	0.274335	4.22675	0.757171	0.970939	9.93421	1.56342	0.767518	7.58697
1390	5.54	5.57	24.6	13.42	10.22	I1NXX4	Uncharacterized protein OS=Oryza glaberrima PE=4 SV=1	ORYGL	3	1.16582	0.864959	1.76065	1.53891	0.377849	2.20626	0.688457	0.748069	1.93782	1.51954	0.289812	1.38314
1393	5.52	5.56	19.04	11.17	9.137	Q8W3C6	Putative acyltransferase OS=Oryza sativa subsp. japonica GN=OJ1136E01.6 PE=3 SV=1	ORYSJ	3	1.13036	0.719782	1.67354	1.66526	0.0250117	1.29143	1.06703	0.0456585	1.42148	2.18054	0.0551948	1.6691
1394	5.52	5.53	23.81	10.58	10.58	Q6K969	Os02g0831800 protein OS=Oryza sativa subsp. japonica GN=Os02g0831800 PE=2 SV=1	ORYSJ	3	1.26485	0.733214	4.00297	1.46662	0.305303	3.96883	0.808847	0.562968	3.91123	1.48928	0.780619	50.1798
1391	5.52	5.83	19.95	5.682	4.293	A0A0E0NCB9	Uncharacterized protein OS=Oryza rufipogon PE=4 SV=1	ORYRU	3	0.998195	0.179064	1.40886	0.850681	0.175651	1.83252	0.586967	0.284838	1.7684	1.51194	0.310342	1.38884
1392	5.52	5.76	27.27	8.647	8.647	A0A0E0LL39	Uncharacterized protein OS=Oryza punctata PE=4 SV=1	ORYPU	3	1.31034	0.821861	4.10015	1.1731	0.951141	2.49586	0.889621	0.837926	29.7489	1.97715	0.640004	22.3449
1395	5.49	5.62	20.27	9.339	8.2	Q0JHE8	Os01g0867800 protein OS=Oryza sativa subsp. japonica GN=Os01g0867800 PE=2 SV=1	ORYSJ	3	1.37914	0.777878	112.125	1.14129	0.743133	3.51026	0.631963	0.733724	93.6829	1.16344	0.403263	3.56749
1396	5.48	5.65	12.18	5.057	4.138	Q10LH9	Nucleoporin interacting component, putative, expressed OS=Oryza sativa subsp. japonica GN=LOC_Os03g22690 PE=2 SV=1	ORYSJ	3	1.09936	0.681107	2.28959	1.27705	0.628007	1.70397	0.717539	0.915726	3.14216	1.47567	0.686104	2.54336
1397	5.48	5.48	21.73	10.47	6.545	A0A0E0HPV3	Uncharacterized protein OS=Oryza nivara PE=4 SV=1	ORYNI	5	1.25751	0.910022	3.03122	1.28507	0.889443	5.00041	0.851923	0.367953	1.52324	1.24954	0.879238	3.48901
1399	5.47	5.51	9.98	4.391	4.391	Q7XAA5	Os03g0758900 protein OS=Oryza sativa subsp. japonica GN=LOC_Os03g55164 PE=2 SV=1	ORYSJ	3	1.73153	0.464177	61.3549	1.08012	0.887338	1003.44	0.869205	0.357487	3.59072	1.21165	0.586576	4.96051
1398	5.47	5.56	23.34	11.36	9.148	B9FNR2	Uncharacterized protein OS=Oryza sativa subsp. japonica GN=OsJ_17962 PE=4 SV=1	ORYSJ	3	1.88242	0.152563	3.99626	1.24363	0.757573	3.99979	0.877678	0.358767	3.90379	1.25317	0.668443	3.94909
1400	5.46	10.45	17.71	9.422	6.407	Q65WY6	Os05g0182800 protein OS=Oryza sativa subsp. japonica GN=Os05g0182800 PE=3 SV=1	ORYSJ	5	0.792485	0.166729	2.32959	1.15122	0.923355	3.77036	0.95434	0.510376	3.94669	1.57141	0.195863	1.44705
1401	5.45	5.55	31.05	11.68	11.68	Q6AT27	Putative fibrillarin OS=Oryza sativa subsp. japonica GN=OSJNBa0029B02.2 PE=3 SV=1	ORYSJ	3	1.22626	0.869598	1.36912	1.31992	0.740658	2.47125	0.878502	0.589032	2.45971	1.23409	0.83044	2.87017
1403	5.44	5.79	26.22	11.18	6.504	A0A0E0NLJ6	Uncharacterized protein OS=Oryza rufipogon PE=4 SV=1	ORYRU	3	1.95875	0.308774	4.69207	1.2887	0.832414	4.13333	0.802475	0.731906	2.39947	1.22991	0.650478	1.93203
1402	5.44	6.01	28.07	16.35	8.992	A0A0E0I5X2	Uncharacterized protein OS=Oryza nivara PE=4 SV=1	ORYNI	3	1.12767	0.688845	4.86001	0.878551	0.578834	142.334	0.678402	0.568645	4.00746	0.94418	0.19501	4.00245
1404	5.43	5.44	17.89	8.632	8.632	Q9LWJ5	Os06g0175800 protein OS=Oryza sativa subsp. japonica GN=Os06g0175800 PE=2 SV=1	ORYSJ	3	0.554791			0.605472			0.740794			0.98478
1405	5.43	5.43	17.34	14.11	14.11	I1Q247	Uncharacterized protein OS=Oryza glaberrima PE=3 SV=1	ORYGL	4	1.34811	0.474463	3.73446	1.51828	0.257392	3.75219	1.19259	0.136461	3.7333	1.78633	0.217216	3.74194
1406	5.42	5.47	31.5	10.98	10.98	A0A0E0QF04	Uncharacterized protein OS=Oryza rufipogon PE=4 SV=1	ORYRU	3	0.573724			0.968295			0.671608			1.30386
1407	5.41	6.04	17.08	7.299	6.715	Q69XR7	Acyl-coenzyme A oxidase OS=Oryza sativa subsp. japonica GN=Os06g0354500 PE=2 SV=1	ORYSJ	4	1.00094	0.436186	2.28488	1.52264	0.102748	1.4455	0.851856	0.244599	1.44613	1.53348	0.247286	1.45091
1408	5.39	8.7	19.82	11.29	7.026	Q0JDS3	Os04g0381000 protein OS=Oryza sativa subsp. japonica GN=Os04g0381000 PE=2 SV=1	ORYSJ	4	0.58084	0.0634685	2.29568	1.14629	0.957257	14.7356	0.735547	0.990204	8.89288	1.10632	0.320989	1.8478
1409	5.38	5.65	18.63	17.39	17.39	I1P9V1	Serine/threonine-protein phosphatase OS=Oryza glaberrima PE=3 SV=1	ORYGL	4	0.677319	0.108742	3.53348	0.912936	0.228571	3.54594	0.966653	0.226877	3.52224	1.57098	0.345685	3.51736
1411	5.38	5.4	22.93	10.5	10.5	A0A0E0PSI2	Uncharacterized protein OS=Oryza rufipogon PE=4 SV=1	ORYRU	3	1.17891	0.901242	5.85075	1.00263	0.518098	10.0709	1.01591	0.726594	6400.12	1.22808	0.899795	722.572
1410	5.38	5.57	29.61	9.091	8.127	A0A0E0L3A8	Uncharacterized protein OS=Oryza punctata PE=3 SV=1	ORYPU	5	1.04497	0.369051	1.47802	1.03765	0.383265	1.47669	0.836712	0.31994	1.34728	1.27531	0.60344	1.24525
1413	5.37	7.78	33.99	28.57	24.14	Q6ZKI0	Os08g0139200 protein OS=Oryza sativa subsp. japonica GN=Os08g0139200 PE=2 SV=1	ORYSJ	4	1.29285	0.734184	1.82609	1.31587	0.66394	1.9418	0.883981	0.254193	1.49164	1.47422	0.298899	1.2905
1412	5.37	7.9	18.76	8.136	4.633	H6ST21	Trehalose-6-phosphate synthase 10 OS=Oryza sativa subsp. indica GN=TPS10 PE=2 SV=1	ORYSI	4	1.96694	0.366207	6.17259	1.49818	0.311798	2.09057	1.66184	0.334965	15.814	4.05622	0.188316	11.4275
1414	5.37	5.39	16.15	8.171	7.393	A0A0E0RBB6	Uncharacterized protein OS=Oryza rufipogon PE=4 SV=1	ORYRU	3	0.843705	0.0997798	1.68937	1.01785	0.61273	3.11059	0.739356	0.993728	2.47835	1.76212	0.0789204	1.4314
1415	5.36	5.97	17.75	6.889	6.054	A0A0E0NYN0	Uncharacterized protein OS=Oryza rufipogon PE=4 SV=1	ORYRU	3	1.3367	0.587813	2.01098	1.26059	0.808151	2.437	0.641572	0.285191	1.53395	1.35845	0.923714	2.10057
1418	5.35	5.36	15.73	10.98	10.98	Q653X4	Peroxidase OS=Oryza sativa subsp. japonica GN=P0547F09.20-1 PE=2 SV=1	ORYSJ	3	1.48701	0.276805	1.84314	1.32924	0.619148	2.25792	0.73904	0.989291	1.92162	1.83736	0.0630354	1.43885
1416	5.35	14.74	25.79	14.05	12.07	A0A0E0Q704	Glucose-6-phosphate 1-dehydrogenase OS=Oryza rufipogon PE=3 SV=1	ORYRU	7	1.23078	0.986356	115.978	1.09712	0.590092	1.73827	0.839803	0.268818	1.42806	1.71758	0.708808	12.571
1417	5.35	7.96	28.11	16.31	15.02	A0A0E0H784	Uncharacterized protein OS=Oryza nivara PE=3 SV=1	ORYNI	7	2.07569	0.314796	5.80855	2.18926	0.0441671	1.76822	0.798799	0.764015	2.57398	1.52682	0.743979	4.74345
1420	5.34	5.34	31.74	22.16	12.57	Q84MQ0	Putative uncharacterized protein OSJNBb0036F07.11 OS=Oryza sativa subsp. japonica GN=OSJNBb0036F07.11 PE=4 SV=1	ORYSJ	3	1.47275	0.370862	5.37036	1.5353	0.73333	1421.07	0.901593	0.326665	4.08335	1.08011	0.601065	40.2978
1421	5.34	5.34	38.76	28.68	28.68	Q10M57	14 kDa zinc-binding protein, putative, expressed OS=Oryza sativa subsp. japonica GN=LOC_Os03g20630 PE=2 SV=1	ORYSJ	3	1.48775	0.553635	3.62068	1.65235	0.0675692	1.47194	0.76259	0.777011	1.47206	1.37089	0.786701	1.4728
1419	5.34	5.41	15.86	7.43	7.43	B9FZC9	Diacylglycerol kinase OS=Oryza sativa subsp. japonica GN=OsJ_26252 PE=3 SV=1	ORYSJ	3	1.45948	0.925111	2365.35	1.6225	0.878742	2234.27	0.806918	0.602073	1.82261	1.32164	0.970254	2.46194
1423	5.33	5.67	15.89	7.314	6.683	Q53NR8	At1g05520/T25N20_16 OS=Oryza sativa subsp. japonica GN=LOC_Os11g24560 PE=4 SV=1	ORYSJ	3	0.844393	0.184734	3.85237	0.820738	0.177767	3.87639	0.403953	0.827001	1018930987008	1.22997	0.826547	39.2344
1425	5.33	5.35	43.3	18.77	18.77	Q2QNF3	60S ribosomal protein L2, putative, expressed OS=Oryza sativa subsp. japonica GN=Os12g0567700 PE=3 SV=1	ORYSJ	3	1.15177	0.868249	15.2596	1.31697	0.670525	9.52283	0.873925	0.367301	3.92472	1.77115	0.228059	3.86025
1422	5.33	18.79	22.64	15.52	11.69	A0A0E0QL14	Lipoxygenase OS=Oryza rufipogon PE=3 SV=1	ORYRU	10	1.57091	0.313939	1.89656	2.86729	0.034125	2.16356	0.834409	0.395517	1.4157	2.15634	0.130237	2.01853
1424	5.33	5.4	12.04	5.473	4.478	A0A0E0KBF6	Beta-galactosidase OS=Oryza punctata PE=3 SV=1	ORYPU	5	1.85428	0.18107	4.96102	1.90324	0.411233	89.5006	0.676791	0.944018	447743	1.28875	0.805412	3.9336
1427	5.32	5.32	48.23	39.01	30.5	Q9FTU2	Os01g0238600 protein OS=Oryza sativa subsp. japonica GN=Os01g0238600 PE=2 SV=1	ORYSJ	4	1.4081	0.743345	104.039	1.69177	0.323841	12.0607	0.925881	0.36151	6.10044	1.1792	0.606377	8.97362
1426	5.32	7.05	21.38	11.95	11.95	I1NY12	Glycosyltransferase OS=Oryza glaberrima PE=3 SV=1	ORYGL	4	0.767769	0.355207	35.63	1.28872	0.794339	20.2761	1.40343	0.0978462	3.51786	1.85449	0.185699	3.52083
1429	5.31	5.31	36.05	14.16	11.59	Q94J17	Os01g0749200 protein OS=Oryza sativa subsp. japonica GN=Os01g0749200 PE=2 SV=1	ORYSJ	5	0.920281	0.127115	1.58123	1.14517	0.84811	2.15589	0.958149	0.80187	48.1251	1.5197	0.893069	40.5043
1428	5.31	5.35	14.35	8.2	8.2	H6BEJ8	CCCH-type zinc finger protein OS=Oryza sativa subsp. indica GN=C3H12 PE=4 SV=1	ORYSI	3	0.949171	0.538881	4.04067	1.42627	0.154555	1.41528	0.766312	0.715131	1.41549	1.34486	0.962303	2.00237
1430	5.31	5.31	19.16	9.692	7.489	A0A0E0PBA5	Uncharacterized protein OS=Oryza rufipogon PE=4 SV=1	ORYRU	4	0.849678	0.700547	29.5355	1.15152	0.947416	6.83938	1.14785	0.489608	9.44386	1.21787	0.894104	13.3012
1431	5.3	5.48	17.29	7.746	6.086	B8A841	Putative uncharacterized protein OS=Oryza sativa subsp. indica GN=OsI_04878 PE=4 SV=1	ORYSI	4	1.14188	0.845782	2.23858	1.11402	0.733977	1.76174	0.952409	0.0825875	1.36528	1.43727	0.704198	1.77123
1433	5.29	5.29	40.16	23.77	23.77	I1Q8M5	Thioredoxin OS=Oryza glaberrima PE=3 SV=1	ORYGL	5	1.12607	0.711404	5.82997	1.3743	0.531146	7.4808	0.873417	0.3459	3.54099	1.3451	0.985348	127.884
1432	5.29	8.87	18.22	6.806	5.488	A0A0E0KMI9	Uncharacterized protein OS=Oryza punctata PE=4 SV=1	ORYPU	5	1.12488	0.473795	1.27289	1.01465	0.418432	1.63602	0.674731	0.720919	1.96557	1.14349	0.593878	2.08952
1435	5.28	5.38	29.02	13.51	11.21	Q6Z129	Os07g0158300 protein OS=Oryza sativa subsp. japonica GN=Os07g0158300 PE=2 SV=1	ORYSJ	4	0.982343	0.315246	4.05869	0.722425	0.350884	49.4675	0.944659	0.349553	6.62219	1.17924	0.467698	4.09453
1437	5.28	5.33	27.4	24.04	20.67	B9EV54	Cysteine proteinase inhibitor OS=Oryza sativa subsp. japonica GN=OsJ_01243 PE=3 SV=1	ORYSJ	3	2.30381	0.238449	25.4791	2.21371	0.102276	3.58675	1.01252	0.204751	3.75529	1.50807	0.64227	12.0028
1436	5.28	5.33	16.86	13.08	11.92	A0A0E0QYZ1	Uncharacterized protein OS=Oryza rufipogon PE=4 SV=1	ORYRU	3	1.50558	0.576274	36.8402	2.57409	0.267893	80.2419	1.86451	0.218926	66.7077	2.4133	0.271487	30.7243
1434	5.28	5.74	28.33	11.6	11.6	A0A0E0JGX0	ATP-dependent Clp protease proteolytic subunit OS=Oryza punctata PE=3 SV=1	ORYPU	3	1.12948	0.768915	2.28698	1.17401	0.937467	1.96686	0.851203	0.4189	1.80817	1.06945	0.34268	2.15828
1438	5.25	5.34	23.87	9.814	9.814	A2YRF1	Putative uncharacterized protein OS=Oryza sativa subsp. indica GN=OsI_27889 PE=4 SV=1	ORYSI	3	1.91738	0.450846	8.5974	2.24694	0.174724	3.75304	0.635977	0.419002	1.91548	1.73709	0.14724	1.63719
1441	5.25	5.25	22.22	14.2	14.2	A0A0E0QU59	Uncharacterized protein OS=Oryza rufipogon PE=4 SV=1	ORYRU	8	1.27421	0.762454	2.00708	1.49621	0.328004	2.15215	0.616446	0.452531	2.34965	1.37452	0.840853	1.77565
1439	5.25	5.29	22.27	5.909	5.909	A0A0E0K7X9	Uncharacterized protein OS=Oryza punctata PE=4 SV=1	ORYPU	3	0.926692	0.361769	2.62027	1.06222	0.491592	1.79943	0.802444	0.437512	1.43025	1.16949	0.717835	3.88233
1440	5.25	5.28	16.76	10.1	6.286	A0A0E0HBE0	Uncharacterized protein OS=Oryza nivara PE=3 SV=1	ORYNI	3	1.17051	0.830347	1.48221	1.05477	0.685847	2.37165	1.23739	0.152375	2.35271	1.56509	0.680529	3.07323
1443	5.24	5.71	18.76	10.66	8.232	B9G4Q6	Uncharacterized protein OS=Oryza sativa subsp. japonica GN=OsJ_30114 PE=4 SV=1	ORYSJ	4	1.20572	0.995199	3.53775	1.01373	0.530865	9.49055	1.12517	0.148312	3.52652	1.74513	0.595207	102.84
1442	5.24	7.97	16.49	7.487	3.03	A3BRR9	Uncharacterized protein OS=Oryza sativa subsp. japonica GN=OsJ_26822 PE=4 SV=1	ORYSJ	3	0.524148	0.0792462	2.92431	0.711992	0.18715	3.06725	1.32376	0.0459435	1.74157	2.70857	0.0717789	2.37336
1444	5.23	7.63	34.2	15.31	15.31	Q6K6C2	Os02g0815400 protein OS=Oryza sativa subsp. japonica GN=Os02g0815400 PE=2 SV=1	ORYSJ	5	1.10789	0.687517	1.82563	1.05139	0.551181	1.80515	0.925584	0.170376	1.48396	1.25982	0.86377	2.6284
1445	5.23	5.67	16.6	6.907	4.433	A0A0E0H9H8	Uncharacterized protein OS=Oryza nivara PE=3 SV=1	ORYNI	4	1.22541	0.956577	2.48931	1.10218	0.508015	1.38709	0.900854	0.359434	1.78044	1.42525	0.869437	3.27363
1446	5.22	5.44	11.62	2.767	1.66	A0A0E0LRD6	DNA-directed RNA polymerase subunit OS=Oryza punctata PE=3 SV=1	ORYPU	4	1.24748	0.842524	1.57736	0.997082	0.379927	1.64719	0.715322	0.883639	1.86195	1.3485	0.951853	1.62995
1447	5.21	5.21	24.4	16.27	12.05	Q5NAM3	Branched-chain amino acid aminotransferase-like OS=Oryza sativa subsp. japonica GN=Os01g0238500 PE=3 SV=1	ORYSJ	3	0.747246	0.131544	3.56905	0.833367	0.173832	3.55734	0.709589	0.841096	8.51209	1.18145	0.441296	3.58413
1448	5.2	5.88	16.69	8.275	4.067	Q8S5M6	Glutamyl-tRNA synthetase family protein, expressed OS=Oryza sativa subsp. japonica GN=LOC_Os10g22380 PE=3 SV=1	ORYSJ	3	0.741186	0.064486	1.70323	0.763874	0.020771	1.39456	0.770734	0.89371	2.16891	1.32328	0.983734	2.63404
1449	5.2	5.76	55.45	51.49	51.49	Q6ZHP6	Os02g0715400 protein OS=Oryza sativa subsp. japonica GN=Os02g0715400 PE=4 SV=1	ORYSJ	4	1.38023	0.327313	1.57601	1.15381	0.748359	1.44212	0.720289	0.790296	1.48767	1.10177	0.368737	2.04032
1450	5.19	5.23	16.49	7.609	7.609	I1P788	Uncharacterized protein OS=Oryza glaberrima PE=4 SV=1	ORYGL	3	1.59505	0.297103	2.37239	1.75726	0.0408434	1.41826	0.55784	0.243274	2.10729	1.36927	0.897693	2.19662
1451	5.18	48.37	42.97	31.37	27.83	I1NR70	Uncharacterized protein OS=Oryza glaberrima PE=4 SV=1	ORYGL	39	0.876289	0.56521	144.373	1.09113	0.923597	9714.54	0.920138	0.666562	118.037	1.51294	0.826811	316.097
1452	5.17	5.17	18.72	13.62	13.62	Q2QQD1	DnaJ domain containing protein, expressed OS=Oryza sativa subsp. japonica GN=Os12g0498500 PE=4 SV=1	ORYSJ	3	0.839932	0.19332	4.20548	0.801787	0.258206	8.6412	0.712077	0.931236	101.928	1.2201	0.897289	1020.81
1453	5.16	5.16	15.17	8.188	2.838	P16081	Nitrate reductase [NADH] 1 OS=Oryza sativa subsp. japonica GN=NIA1 PE=2 SV=3	ORYSJ	2	0.901872	0.0735682	1.3907	1.06498	0.567869	1.59792	0.57336	0.134202	1.44596	1.76422	0.212884	1.6561
1454	5.15	5.16	24.05	19.3	13.92	Q6ZCC2	Peroxidase OS=Oryza sativa subsp. japonica GN=Os08g0113000 PE=3 SV=1	ORYSJ	3	1.09788	0.746786	2.94613	2.03167	0.180986	3.12474	1.00455	0.117834	1.64023	1.77179	0.190238	1.87165
1456	5.15	5.15	22.36	22.36	19.83	Q6Z7F5	Os02g0564000 protein OS=Oryza sativa subsp. japonica GN=Os02g0564000 PE=2 SV=1	ORYSJ	3	1.20573	0.996818	6.81391	1.4917	0.277393	3.79741	0.818811	0.516035	3.81515	1.50667	0.654548	13.1346
1455	5.15	5.15	16.81	8.319	5.324	B9F7S2	Uncharacterized protein OS=Oryza sativa subsp. japonica GN=OsJ_10452 PE=4 SV=1	ORYSJ	3	3.45153	0.419412	36.1432	2.59352	0.576377	52.7396	1.38448	0.0625357	1.98655	2.19232	0.291605	3.45393
1457	5.13	5.19	18.39	7.324	4.185	Q5N842	Signal recognition particle subunit SRP72 OS=Oryza sativa subsp. japonica GN=Os01g0889000 PE=3 SV=1	ORYSJ	3	1.07376	0.700614	2.3768	1.2199	0.905406	1.8248	0.719393	0.867626	1.67027	0.978987	0.128737	1.60335
1458	5.13	5.15	18.13	4.301	4.301	A0A0E0KBY5	Uncharacterized protein OS=Oryza punctata PE=4 SV=1	ORYPU	3	1.00187	0.426574	2.22975	1.08269	0.651407	2.17369	0.741116	0.995743	1.4368	1.36154	0.90342	1.9278
1462	5.11	5.12	30.36	9.821	9.821	Q940L0	Glyoxalase II OS=Oryza sativa GN=GLXII PE=2 SV=1	ORYSA	3	1.44642	0.694933	3.84307	1.51825	0.559224	3.25935	0.772924	0.963039	14.732	1.51746	0.796562	4.31324
1459	5.11	7.44	18.6	7.679	5.119	A0A0E0N3N2	Uncharacterized protein OS=Oryza rufipogon PE=4 SV=1	ORYRU	3	1.48549	0.416599	2.03186	1.2956	0.638912	1.67809	0.916813	0.422997	2.08183	1.41987	0.765423	1.84529
1460	5.11	5.52	28.43	19.61	16.67	A0A0E0KKL4	Peptidyl-prolyl cis-trans isomerase OS=Oryza punctata PE=3 SV=1	ORYPU	3	1.12459	0.866549	4.74487	1.91855	0.1131	2.13042	0.699644	0.900981	5.72784	1.23888	0.495857	1.46662
1461	5.11	5.26	25.51	10.35	7.828	Q75H81	Serpin-ZXA OS=Oryza sativa subsp. japonica GN=Os03g0610650 PE=1 SV=1	ORYSJ	3	1.01717	0.825122	9.3542	1.05445	0.751171	3.03761	0.939711	0.352071	1.99151	1.58032	0.539244	2.18717
1464	5.1	5.17	15.94	6.04	6.04	Q6AT40	Os05g0558900 protein OS=Oryza sativa subsp. japonica GN=Os05g0558900 PE=2 SV=1	ORYSJ	3	1.06446	0.290905	1.30965	1.09151	0.880459	4.09635	1.13657	0.0258307	1.42073	1.4919	0.686974	1.96636
1465	5.1	5.11	20.25	11.14	11.14	I1P481	Uncharacterized protein OS=Oryza glaberrima PE=4 SV=1	ORYGL	3	2.1148	0.453381	478.948	1.62325	0.417515	20.7284	0.543815	0.202291	3.63823	1.44345	0.842709	54.4625
1463	5.1	7.29	29.98	14.87	11.21	A3BNF9	Alpha-galactosidase OS=Oryza sativa subsp. japonica GN=OsJ_25590 PE=3 SV=1	ORYSJ	4	1.55923	0.601292	4.0932	2.08388	0.213843	3.10433	1.24134	0.473521	7.46006	2.38716	0.428472	7.60966
1466	5.1	5.1	21.94	13.5	13.5	A0A0E0M405	Uncharacterized protein OS=Oryza punctata PE=4 SV=1	ORYPU	4	1.33178	0.495681	3.51063	1.49035	0.263833	3.51029	0.88757	0.767874	411.52	1.62861	0.752354	493.32
1467	5.09	5.12	26.55	9.091	5.273	B9FLB9	Os05g0536400 protein OS=Oryza sativa subsp. japonica GN=Os05g0536400 PE=3 SV=1	ORYSJ	3	0.762083	0.598624	11.9902	0.725992	0.356895	4.25848	0.848125	0.503257	1.76449	1.74764	0.0897969	1.41638
1468	5.07	5.14	29.49	13.22	13.22	Q2QW75	Os12g0204500 protein OS=Oryza sativa subsp. japonica GN=Os12g0204500 PE=2 SV=1	ORYSJ	3	1.56192	0.232198	3.52318	0.842539	0.229202	5.2249	1.63787	0.0961678	4.64	1.45796	0.616148	5.20232
1469	5.07	5.08	22.12	15.12	15.12	B9G534	Uncharacterized protein OS=Oryza sativa subsp. japonica GN=OsJ_30346 PE=3 SV=1	ORYSJ	3	1.12966	0.97787	16608260096	1.97817	0.321612	35.4638	1.03684	0.586668	278.448	1.5058	0.502057	4.73802
1470	5.06	5.6	9.444	3.71	3.373	A0A0E0N646	Uncharacterized protein OS=Oryza rufipogon PE=4 SV=1	ORYRU	3	1.08739	0.660774	9.11004	0.998802	0.617059	25.7846	0.906706	0.5077	13.8966	1.62181	0.712029	167.516
1471	5.05	5.89	21.83	8.325	4.467	Q7XVZ6	OSJNBa0020I02.14 protein OS=Oryza sativa subsp. japonica GN=OSJNBa0020I02.14 PE=4 SV=2	ORYSJ	3	1.92128	0.430915	7.78057	1.87123	0.172908	2.54749	0.69047	0.665299	1.82582	1.95553	0.22598	2.59406
1472	5.05	5.13	66.36	35.45	35.45	Q10MU1	CHCH domain containing protein, expressed OS=Oryza sativa subsp. japonica GN=Os03g0295500 PE=2 SV=1	ORYSJ	3	1.52081	0.363053	6.6729	1.37358	0.404595	3.82245	0.79445	0.693107	5.47302	1.08233	0.304223	3.94516
1473	5.04	5.04	31.58	25.26	25.26	I1NXS0	Uncharacterized protein OS=Oryza glaberrima PE=4 SV=1	ORYGL	3	1.37119	0.433912	3.79383	1.49862	0.578737	42.743	0.797817	0.6354	4.31759	1.43769	0.782206	14.7139
1474	5.03	5.06	29.92	15.16	15.16	Q9ZSU1	Chlorophyll a/b-binding protein presursor OS=Oryza sativa GN=Cab27 PE=2 SV=1	ORYSA	5	1.13136	0.670518	4.07115	1.30814	0.803743	42.9801	0.732953	0.972734	22.9562	1.35249	0.91629	3.93655
1476	5.02	5.13	26.52	14.02	14.02	I1NK48	Uncharacterized protein OS=Oryza glaberrima PE=4 SV=1	ORYGL	4	0.900984			1.30478			0.804313			1.26818
1475	5.02	29.27	30.25	15.9	14.26	A0A0E0K8W0	Uncharacterized protein OS=Oryza punctata PE=4 SV=1	ORYPU	16	1.99026	0.369557	65.5594	1.37041	0.586166	10.5109	0.867982	0.482535	6.72999	1.88479	0.180733	3.60827
1478	5.01	5.24	30.52	16.88	16.88	Q69QQ8	Os09g0481800 protein OS=Oryza sativa subsp. japonica GN=Os09g0481800 PE=2 SV=1	ORYSJ	3	0.978527	0.769206	1063.17	1.144	0.843729	7.53644	0.625662	0.626598	25.2331	1.20446	0.726722	16.8036
1479	5.01	5.05	18.27	10.3	10.3	Q259D4	H0801D08.11 protein OS=Oryza sativa GN=H0801D08.11 PE=4 SV=1	ORYSA	3	1.11948	0.593276	3.51375	1.48262	0.269371	3.51034	0.859691	0.373467	3.51751	1.34228	0.957035	3.51751
1477	5.01	5.32	24.63	9.328	4.291	A0A0E0R115	Glutamyl-tRNA reductase OS=Oryza rufipogon PE=3 SV=1	ORYRU	2	0.619791	0.293815	5.29176	0.946628	0.21601	1.59462	0.607273	0.836013	16.4822	1.44357	0.925407	12.0054
1481	5	5	51.15	34.35	25.19	Q8GS72	Os07g0640100 protein OS=Oryza sativa subsp. japonica GN=P0524G08.101 PE=2 SV=1	ORYSJ	4	1.19727	0.954162	1.37768	1.15365	0.841251	1.58112	0.761927	0.886382	1.78151	1.29529	0.873473	1.70172
1480	5	5.71	14.67	3.922	2.905	B9EYD6	Uncharacterized protein OS=Oryza sativa subsp. japonica GN=OsJ_02855 PE=4 SV=1	ORYSJ	3	1.86014	0.305905	17.7535	2.11595	0.142211	5.2602	0.783841	0.673086	3.57556	1.19194	0.463344	3.55764
1482	4.99	5.61	11.85	4.754	2.962	I1NX82	Uncharacterized protein OS=Oryza glaberrima PE=4 SV=1	ORYGL	3	1.34746	0.881592	17.3731	1.00016	0.183308	1.45429	1.00024	0.313307	2.63115	1.55511	0.203422	1.4266
1484	4.99	4.99	44.91	30.54	25.15	B9FG47	Uncharacterized protein OS=Oryza sativa subsp. japonica GN=OsJ_15446 PE=4 SV=1	ORYSJ	4	0.964965	0.759199	15.2181	0.802178	0.44258	5.98386	0.64845	0.265839	1.45418	1.01813	0.297363	2.29573
1483	4.99	5.04	29.94	16.95	16.95	A0A0E0JZU1	40S ribosomal protein S27 OS=Oryza punctata PE=3 SV=1	ORYPU	3	1.34801	0.608971	2.23502	1.29158	0.541254	1.61674	0.865767	0.272525	1.56453	1.24097	0.686628	1.93847
1486	4.98	4.99	40.54	32.43	32.43	Q710P6	Putative photosystem I chain V (Fragment) OS=Oryza sativa GN=xd17 PE=2 SV=1	ORYSA	4	1.24036	0.848358	4.57793	1.12943	0.736593	4.58667	0.928164	0.311865	4.60986	1.47266	0.559848	4.59845
1487	4.98	4.98	29.15	10.54	10.54	Q6H4V1	4-hydroxyphenylpyruvate dioxygenase OS=Oryza sativa subsp. japonica GN=OSJNBa0085K21.52 PE=3 SV=1	ORYSJ	3	1.80389			1.46271			1.05108			1.92123
1485	4.98	11.42	24.44	15.92	12.54	Q0DCI1	Pyrophosphate--fructose 6-phosphate 1-phosphotransferase subunit alpha OS=Oryza sativa subsp. japonica GN=Os06g0326400 PE=2 SV=1	ORYSJ	7	1.12695	0.59679	1.58632	0.960972	0.18331	1.58478	0.798701	0.751902	2.4474	1.1741	0.355391	1.58241
1488	4.97	4.97	35.29	24.06	20.86	Q7XV22	OSJNBa0064H22.12 protein OS=Oryza sativa subsp. japonica GN=Os04g0448600 PE=2 SV=2	ORYSJ	4	1.04599	0.465562	1.6275	0.849638	0.0468192	1.39038	0.89255	0.594571	2.45032	1.23688	0.851161	2.83396
1490	4.96	5.13	28.5	13.5	7	Q5JKQ2	Os01g0559100 protein OS=Oryza sativa subsp. japonica GN=B1064G04.18-2 PE=2 SV=1	ORYSJ	3	1.40179	0.664918	2.73639	1.50903	0.305074	1.84309	1.08406	0.0717713	1.55802	1.41695	0.830804	2.29538
1489	4.96	6.4	56.45	37.1	30.65	A0A0E0IFS7	Uncharacterized protein OS=Oryza nivara PE=4 SV=1	ORYNI	4	0.915141	0.275123	1.92928	0.892843	0.225138	1.82411	0.622409	0.347942	1.64694	1.10676	0.200211	1.43632
1492	4.95	4.96	28.62	17.47	17.47	Q6H748	Os02g0197600 protein OS=Oryza sativa subsp. japonica GN=P0026H03.3-1 PE=2 SV=1	ORYSJ	7	1.13057	0.712778	1.64878	1.13905	0.778491	1.57895	0.886905	0.358773	1.69895	1.45931	0.466348	1.41226
1491	4.95	4.98	18.26	11.2	7.469	Q5ZDZ8	Os01g0127300 protein OS=Oryza sativa subsp. japonica GN=Os01g0127300 PE=2 SV=1	ORYSJ	3	1.33531	0.727506	2.14604	1.23472	0.947546	4.24945	0.96079	0.109671	1.42218	1.31272	0.912896	1.44982
1493	4.94	4.94	24.77	22.43	22.43	Q67VQ6	Immunophilin-like OS=Oryza sativa subsp. japonica GN=Os06g0484500 PE=2 SV=1	ORYSJ	4	0.930235	0.26102	4.17202	1.02175	0.399357	4.08725	0.777681	0.837658	10.7189	1.4861	0.864575	590.61
1495	4.92	5.17	26.6	7.772	5.527	Q8H054	Putative methionyl-tRNA synthetase OS=Oryza sativa subsp. japonica GN=OSJNBa0014O06.18 PE=3 SV=1	ORYSJ	3	0.922621	0.0800543	1.37388	1.09271	0.646613	1.61715	0.956152	0.0304363	1.24097	1.65749	0.0307002	1.2027
1494	4.92	8.05	24.75	9.01	6.726	A0A0E0JJY7	Uncharacterized protein OS=Oryza punctata PE=3 SV=1	ORYPU	7	1.14359	0.896972	4.62795	1.89833	0.115246	2.11254	0.862041	0.210699	1.43183	1.18466	0.508987	1.89312
1496	4.91	4.94	24.27	14.93	5.867	A3ADU6	Uncharacterized protein OS=Oryza sativa subsp. japonica GN=OsJ_09307 PE=4 SV=1	ORYSJ	2	1.24546	0.747108	1.34805	1.31144	0.857806	4.84828	0.780232	0.902873	3.47647	1.37746	0.887568	1.96169
1497	4.9	4.9	22.59	8.122	8.122	Q84VF7	Putative receptor protein kinase (Fragment) OS=Oryza sativa subsp. japonica PE=2 SV=1	ORYSJ	3	2.40157	0.152917	8.55653	2.17698	0.282722	38.4343	0.53211	0.273753	6.87371	0.996367	0.209745	3.54545
1498	4.89	4.9	13.75	5.908	5.908	Q8LIB1	Os07g0644300 protein OS=Oryza sativa subsp. japonica GN=OJ1458_B07.103 PE=2 SV=1	ORYSJ	3	1.22778	0.961927	4.51683	0.96512	0.683094	6.76	0.537175	0.194864	2.05485	1.06081	0.261721	1.88817
1501	4.88	4.88	27.08	16.15	16.15	Q7XT72	OSJNBa0029H02.21 protein OS=Oryza sativa subsp. japonica GN=OSJNBa0029H02.21 PE=3 SV=3	ORYSJ	3	1.00845	0.0859158	1.25151	1.27101	0.499541	1.3126	0.787409	0.448854	1.25076	1.25864	0.704978	1.55321
1499	4.88	5.05	23.12	12.52	9.441	Q6ZI51	Os02g0595800 protein OS=Oryza sativa subsp. japonica GN=Os02g0595800 PE=4 SV=1	ORYSJ	3	1.25742	0.666383	1.44397	1.32002	0.349314	1.44308	0.806182	0.868179	6.93816	1.62851	0.717272	7.88064
1500	4.88	5	17.44	5.38	3.34	A0A0E0M9M2	Uncharacterized protein OS=Oryza punctata PE=4 SV=1	ORYPU	3	1.22036	0.951492	8.44354	1.51713	0.269146	3.99898	0.690324	0.840418	33.0439	1.70755	0.330081	6.0096
1502	4.87	9.08	49.23	40	40	Q6YSX0	Os07g0674200 protein OS=Oryza sativa subsp. japonica GN=P0618H09.1 PE=2 SV=1	ORYSJ	8	1.73643	0.436567	44.6969	1.56097	0.244285	4.01467	0.882918	0.359986	4.11949	1.37692	0.820969	4.11601
1503	4.86	4.99	17.64	5.663	4.693	A2ZK43	Putative uncharacterized protein OS=Oryza sativa subsp. indica GN=OsI_38200 PE=4 SV=1	ORYSI	3	1.62893	0.177773	1.72848	2.22915	0.182785	3.17827	0.767619	0.824682	1.59918	2.75622	0.0118642	1.52283
1504	4.85	5.04	16.9	15.02	12.21	I1QI24	Uncharacterized protein OS=Oryza glaberrima PE=4 SV=1	ORYGL	3	1.19362	0.980348	46.588	1.36119	0.644476	15.2589	0.870986	0.409779	4.6838	1.39878	0.930143	251.231
1505	4.84	4.85	15.63	8.625	8.625	I1P785	Uncharacterized protein OS=Oryza glaberrima PE=4 SV=1	ORYGL	3	1.48827			2.28356			1.06625			1.70135
1506	4.83	26.76	38.69	30.87	26.43	J3RPW4	Photosystem II CP43 reaction center protein OS=Oryza sativa subsp. indica GN=psbC PE=3 SV=1	ORYSI	27	1.02638	0.369569	3.8034	1.18116	0.952258	3.77528	1.07873	0.173267	3.79224	1.43638	0.603925	3.73951
1507	4.82	4.89	15.8	7.9	7.9	A0A0E0FS04	Uncharacterized protein OS=Oryza nivara PE=4 SV=1	ORYNI	3	1.2397	0.890073	2.19296	1.17791	0.964156	2.46096	0.94322	0.463064	3.17475	2.36701	0.216221	3.98977
1509	4.81	4.97	36.96	15.18	15.18	Q852A3	Expressed protein OS=Oryza sativa subsp. japonica GN=OSJNBb0081B07.22 PE=2 SV=1	ORYSJ	3	0.928327	0.491157	25.0705	1.00455	0.859056	14557.8	0.757419	0.896606	5.62146	1.3629	0.871279	3.89377
1510	4.81	4.84	15.61	8.201	8.201	I1QUR2	Uncharacterized protein OS=Oryza glaberrima PE=3 SV=1	ORYGL	3	1.06709	0.479147	1.83195	1.43371	0.418425	2.20616	0.866975	0.532809	2.47468	1.35412	0.921089	1.8122
1508	4.81	5.49	56.47	27.06	15.29	I1PGZ6	Uncharacterized protein OS=Oryza glaberrima PE=3 SV=1	ORYGL	2	1.23274	0.882101	1.79883	1.20636	0.967386	3.4408	0.933679	0.617023	5.46775	1.36397	0.895694	1.93301
1511	4.81	4.82	23.62	11.04	11.04	B8B8V8	Putative uncharacterized protein OS=Oryza sativa subsp. indica GN=OsI_29970 PE=4 SV=1	ORYSI	4	1.15601	0.770198	1.70385	1.15084	0.879886	2.34348	0.8489	0.572363	2.40266	1.2793	0.90704	3.8508
1512	4.81	4.81	19.96	13.31	11.69	A0A0E0HLM2	Uncharacterized protein OS=Oryza nivara PE=4 SV=1	ORYNI	5	0.969105	0.453275	2.75802	1.17632	0.963927	2.74113	0.636939	0.642525	3.32057	1.31458	0.937338	1.9867
1513	4.8	4.85	19.35	12.41	10.42	Q6Z5K5	Sucrase-like protein OS=Oryza sativa subsp. japonica GN=OJ1124_G07.11 PE=4 SV=1	ORYSJ	3	1.63275	0.726615	4596.94	2.38949	0.305864	100.869	0.891906	0.792408	1072.69	1.91111	0.611939	699.755
1514	4.8	4.84	16.67	7.68	7.68	Q10G37	Translation initiation factor eIF-2B delta subunit, putative, expressed OS=Oryza sativa subsp. japonica GN=LOC_Os03g44310 PE=3 SV=1	ORYSJ	3	0.698868	0.265402	21.4241	0.714184	0.234764	12.2919	0.944954	0.347878	6.56458	0.71145	0.100941	3.58291
1516	4.79	4.79	57.14	26.89	19.33	Q5NB69	Os01g0231700 protein OS=Oryza sativa subsp. japonica GN=Os01g0231700 PE=2 SV=1	ORYSJ	3	1.20845	0.982907	1.70845	1.06245	0.587177	2.14634	0.8371	0.304457	1.46869	1.30412	0.84216	1.5245
1515	4.79	4.88	14.41	6.278	4.709	A0A0E0JBF2	Purple acid phosphatase OS=Oryza nivara PE=3 SV=1	ORYNI	3	1.41621	0.706999	3.46902	1.16255	0.933196	2.29265	1.18623	0.363738	4.06596	1.88762	0.207007	1.9928
1517	4.78	4.93	36.36	13.64	10.3	Q6YX88	Os09g0110400 protein OS=Oryza sativa subsp. japonica GN=Os09g0110400 PE=2 SV=1	ORYSJ	2	1.30322	0.597256	1.52825	0.890708	0.0853833	1.44019	0.995869	0.234973	1.88798	2.34638	0.042473	1.69725
1518	4.78	4.89	43.84	30.59	22.83	A0A0E0Q654	Uncharacterized protein OS=Oryza rufipogon PE=4 SV=1	ORYRU	3	2.2736	0.221393	4.74575	0.711729	0.230466	3.66522	1.03011	0.255888	2.46161	1.13898	0.594145	2.94319
1521	4.77	4.77	20.12	11.95	11.95	Q5VRZ8	Os06g0112100 protein OS=Oryza sativa subsp. japonica GN=Os06g0112100 PE=2 SV=1	ORYSJ	3	1.3053	0.783391	17.7232	1.75273	0.163386	3.63222	0.853603	0.744521	69.8575	2.10224	0.176124	5.16891
1519	4.77	4.98	11.38	5.081	3.15	A0A0E0QK76	Uncharacterized protein OS=Oryza rufipogon PE=3 SV=1	ORYRU	2	1.10914	0.7432	2.57925	1.05737	0.761464	4.34365	1.25432	0.0530521	1.72272	2.22294	0.112848	2.24569
1520	4.77	4.88	12.55	4.52	4.059	A0A0E0JTP7	Uncharacterized protein OS=Oryza punctata PE=3 SV=1	ORYPU	4	0.825662	0.523669	176.37	0.958143	0.853825	133578	1.03845	0.18125	3.51215	2.0475	0.275627	12.4167
1522	4.76	5.54	8.798	3.048	2.3	Q6ZE11	Uncharacterized protein OS=Oryza sativa subsp. japonica GN=OsJ_23024 PE=4 SV=1	ORYSJ	3	0.945463	0.292034	2.08712	1.36878	0.658899	3.22303	0.605927	0.684554	6.28898	1.61911	0.370849	2.07504
1523	4.76	4.77	16.82	6.285	6.285	Q65XA2	Beta-hexosaminidase OS=Oryza sativa subsp. japonica GN=Os05g0115900 PE=2 SV=1	ORYSJ	4	1.2343	0.918113	1.99123	1.20438	0.982493	4.71424	0.891057	0.195742	1.42535	1.673	0.217643	1.59072
1524	4.75	4.75	29.56	14.47	14.47	Q69WE3	NADH-ubiquinone oxidoreductase-related-like protein OS=Oryza sativa subsp. japonica GN=OJ1060_D03.128 PE=4 SV=1	ORYSJ	3	1.16505	0.874713	2.24504	1.50728	0.439523	2.88878	1.30308	0.147399	2.86721	1.89496	0.0568163	1.45759
1527	4.74	4.78	34.1	20.98	20.98	Q7XB62	Os07g0204500 protein OS=Oryza sativa subsp. japonica GN=Os07g0204500 PE=3 SV=1	ORYSJ	4	1.1776	0.92847	2.10783	1.4049	0.351131	1.61355	0.64392	0.19475	1.30722	1.45279	0.584222	1.56306
1530	4.74	4.74	27.47	27.47	27.47	Q7G2B5	Nonspecific lipid-transfer protein 2, putative, expressed OS=Oryza sativa subsp. japonica GN=Os10g0505700 PE=2 SV=1	ORYSJ	5	1.43671	0.35457	4.02588	1.7167	0.251807	6.97261	0.91377	0.310536	4.11715	1.44391	0.607243	4.1668
1529	4.74	4.74	29.34	21.62	16.99	Q0JEB0	Os04g0303900 protein OS=Oryza sativa subsp. japonica GN=Os04g0303900 PE=4 SV=1	ORYSJ	3	1.39454	0.787749	7.75698	1.22179	0.920569	2.69499	0.724931	0.915143	2.1615	1.06039	0.170656	1.59923
1525	4.74	12.29	19.87	12.18	7.025	I1PZH1	Uncharacterized protein OS=Oryza glaberrima PE=4 SV=1	ORYGL	6	0.814414	0.402133	3.5971	1.17751	0.977573	3.13372	0.806613	0.875596	4.91166	1.22201	0.643148	1.71681
1526	4.74	4.89	13.53	4.069	2.645	A0A0E0JHQ6	Uncharacterized protein OS=Oryza punctata PE=3 SV=1	ORYPU	2	1.88346	0.222182	2.99943	1.57302	0.293455	2.33771	0.613732	0.604167	3.77249	1.55241	0.481584	2.14576
1528	4.74	4.76	22.7	7.709	5.139	A0A0E0G4G4	Uncharacterized protein OS=Oryza nivara PE=3 SV=1	ORYNI	2	1.16514	0.888161	2.47307	1.45477	0.495653	2.84192	0.950234	0.649536	7.57717	1.14161	0.464164	2.10499
1531	4.73	4.83	15.28	13.06	11.94	A3BXI4	Uncharacterized protein OS=Oryza sativa subsp. japonica GN=OsJ_28892 PE=4 SV=1	ORYSJ	3	1.08877	0.935805	333888	1.0146	0.915487	4035288	1.18896	0.531785	768.73	1.2548	0.707793	4.76231
1532	4.73	4.73	17.54	7.745	7.745	A0A0E0LRJ3	Uncharacterized protein OS=Oryza punctata PE=4 SV=1	ORYPU	5	0.692362	0.116137	3.66386	0.837303	0.267725	7.38731	0.908968	0.29735	3.71124	1.37499	0.858712	5.65241
1533	4.72	4.77	21.74	12.29	8.696	I1NXQ6	Uncharacterized protein OS=Oryza glaberrima PE=3 SV=1	ORYGL	3	1.04369	0.575078	1.92289	1.11796	0.790553	1.84871	0.764139	0.910714	2.06063	1.14126	0.295457	1.43199
1537	4.71	4.71	11.22	11.22	7.692	Q2QYI6	Expressed protein OS=Oryza sativa subsp. japonica GN=LOC_Os11g02630 PE=2 SV=1	ORYSJ	3	1.05902	0.676751	3.15486	0.830118	0.158121	2.02023	0.666742	0.329242	1.42489	0.993346	0.136012	1.68532
1535	4.71	4.74	22.61	18.55	12.17	I1Q3F1	Uncharacterized protein OS=Oryza glaberrima PE=4 SV=1	ORYGL	3	1.32938	0.710894	1.98584	1.50932	0.0853287	1.33598	0.590196	0.197367	1.50436	1.07502	0.313179	1.67955
1534	4.71	4.83	23.99	12.46	10.9	B9EWR8	Uncharacterized protein OS=Oryza sativa subsp. japonica GN=OsJ_01777 PE=4 SV=1	ORYSJ	4	1.00562	0.178349	1.46442	1.04146	0.800623	7.38758	0.983945	0.0859717	1.46725	1.29176	0.875423	2.1545
1536	4.71	4.71	29.83	11.49	6.112	A0A0E0JC83	Sulfurtransferase OS=Oryza nivara PE=4 SV=1	ORYNI	2	1.66376	0.67797	17.9398	1.3554	0.79666	6.69149	0.74715	0.951742	1.72045	1.47289	0.60991	2.04409
1538	4.7	4.79	20.88	7.018	4.912	Q5JK43	Os01g0928100 protein OS=Oryza sativa subsp. japonica GN=Os01g0928100 PE=2 SV=1	ORYSJ	2	1.39706	0.209259	1.41724	1.16459	0.811021	1.41558	0.876838	0.172776	1.41706	1.51427	0.518305	2.02266
1539	4.68	6.86	24.46	14.86	13.62	A0A0E0N3L3	Uncharacterized protein OS=Oryza rufipogon PE=4 SV=1	ORYRU	5	1.41385	0.463448	2.15027	1.03328	0.471659	1.9986	0.678921	0.901319	14.4965	2.16136	0.169829	2.6833
1540	4.66	4.68	24.14	13.22	12.64	Q6ZHJ9	Putative Vacuolar ATP synthase subunit G 1 OS=Oryza sativa subsp. japonica GN=OJ1111_E07.26-1 PE=4 SV=1	ORYSJ	2	1.39196	0.424797	1.86777	1.37248	0.525213	2.23093	0.785588	0.813347	2.56351	1.33332	1	2.45076
1541	4.66	4.66	21.92	11.42	9.817	A2YW01	Putative uncharacterized protein OS=Oryza sativa subsp. indica GN=OsI_29507 PE=4 SV=1	ORYSI	3	0.956537	0.525558	2.78764	1.57832	0.0515915	1.33058	0.894929	0.674861	3.66732	1.92038	0.362283	2.95332
1542	4.66	4.66	19.54	7.759	7.759	A2YSI3	Putative uncharacterized protein OS=Oryza sativa subsp. indica GN=OsI_28286 PE=3 SV=1	ORYSI	3	1.37275			1.08482			0.739883			1.5595
1543	4.65	6.92	17.29	7	3.429	A0A0E0GKL9	Uncharacterized protein OS=Oryza nivara PE=3 SV=1	ORYNI	3	0.9241	0.155346	1.66783	1.05839	0.532675	1.96787	0.564382	0.0847739	1.43945	1.34638	0.96412	2.28193
1545	4.64	4.81	18.14	9.485	7.01	Q6H7I7	Carboxypeptidase OS=Oryza sativa subsp. japonica GN=OJ1643_A10.33-1 PE=2 SV=1	ORYSJ	3	1.12723	0.681976	1.48257	1.26111	0.700748	1.43902	0.794296	0.477215	1.26328	1.23665	0.714096	1.64706
1544	4.64	5.17	13.9	5.035	3.525	A0A0E0HDF3	Uncharacterized protein OS=Oryza nivara PE=4 SV=1	ORYNI	3	1.54791	0.579585	5.18328	2.40674	0.144101	3.64771	0.59881	0.393286	2.33488	1.5893	0.542283	2.82328
1546	4.63	4.77	22	6.091	4.569	A0A0E0G9W5	Lysine--tRNA ligase OS=Oryza nivara PE=3 SV=1	ORYNI	2	1.42922	0.641007	2.86258	1.59372	0.418501	2.69699	0.8368	0.747263	2.99921	1.29701	0.857418	1.56714
1547	4.61	4.75	33.68	21.99	9.278	A0A0E0H0Z8	GrpE protein homolog OS=Oryza nivara PE=3 SV=1	ORYNI	2	1.26519	0.760196	1.59269	1.20477	0.961886	2.07928	0.935258	0.0964452	1.36342	1.02709	0.120188	1.47019
1548	4.6	4.7	33.69	12.19	12.19	Q6YPG4	Os02g0104800 protein OS=Oryza sativa subsp. japonica GN=OJA1212_C06.19 PE=2 SV=1	ORYSJ	4	1.01329	0.599925	2.21555	1.00532	0.490157	1.79301	0.64108	0.509891	1.68848	1.17017	0.486082	1.56274
1549	4.59	4.64	37.38	28.16	18.93	I1QVA1	Uncharacterized protein OS=Oryza glaberrima PE=3 SV=1	ORYGL	2	1.10295	0.818791	46.3485	1.51354	0.249985	3.53797	0.82713	0.671847	11.8691	1.19182	0.646229	9.93219
1552	4.58	4.58	30	27.5	23.75	Q2R0I1	Dirigent-like protein, expressed OS=Oryza sativa subsp. japonica GN=Os11g0644700 PE=4 SV=1	ORYSJ	2	1.32867	0.518704	3.73809	0.874179	0.205827	3.72393	0.742729	0.983643	3.76235	1.06077	0.270816	3.73027
1551	4.58	4.58	23.86	18.27	13.71	A2Z2F0	Putative uncharacterized protein OS=Oryza sativa subsp. indica GN=OsI_31786 PE=4 SV=1	ORYSI	3	1.41823	0.633028	3.51781	1.30576	0.666206	2.21277	0.853347	0.840556	14.3824	1.6263	0.29301	1.83042
1550	4.58	4.69	16.07	6.721	5.574	A0A0E0KX10	Uncharacterized protein OS=Oryza punctata PE=4 SV=1	ORYPU	3	1.74797	0.174666	2.16979	1.39135	0.564987	2.66974	0.992579	0.0897247	1.49929	1.35852	0.970224	6.76319
1553	4.56	4.7	20.33	7.891	6.07	Q8GVH2	Os07g0638100 protein OS=Oryza sativa subsp. japonica GN=OJ1340_C08.105 PE=4 SV=1	ORYSJ	2	1.73598	0.83963	194.529	1.94934	0.452611	6.18883	1.02374	0.592375	5.60506	1.67802	0.765359	9.38824
1554	4.56	4.6	18.14	9.524	8.617	I1QPF8	Uncharacterized protein OS=Oryza glaberrima PE=3 SV=1	ORYGL	4	1.47224	0.479705	2.72129	1.50472	0.531741	3.83794	0.615493	0.711719	6.50122	1.35595	0.934692	2.18603
1557	4.55	4.55	21.63	7.4	6.072	Q6YZX5	Os08g0191200 protein OS=Oryza sativa subsp. japonica GN=Os08g0191200 PE=2 SV=1	ORYSJ	3	1.27445	0.63599	1.54875	1.19779	0.969645	1.84667	0.604171	0.450515	2.56727	1.20453	0.337099	1.41783
1555	4.55	4.62	26.26	18.86	16.5	B8A7C3	Putative uncharacterized protein OS=Oryza sativa subsp. indica GN=OsI_04715 PE=3 SV=1	ORYSI	5	1.39915	0.467404	1.77404	1.20459	0.957917	1.92476	0.614756	0.389623	1.80621	0.975478	0.0746467	1.44799
1556	4.55	4.59	42.63	17.55	15.67	A0A0E0QN79	Uncharacterized protein OS=Oryza rufipogon PE=4 SV=1	ORYRU	3	1.51935	0.282148	4.0512	1.91802	0.14397	4.03218	0.874227	0.439295	5.68424	1.81501	0.526949	71.1857
1558	4.54	4.58	36.02	12.73	12.73	B9F3F2	Uncharacterized protein OS=Oryza sativa subsp. japonica GN=OsJ_08514 PE=4 SV=1	ORYSJ	3	1.15476	0.83432	7.57476	0.89979	0.232151	3.88776	1.30689	0.117033	3.82406	1.30506	0.949065	29.8447
1559	4.53	4.56	25	13.68	13.68	Q2QYK6	Chalcone-flavonone isomerase family protein OS=Oryza sativa subsp. japonica GN=Os12g0115700 PE=3 SV=1	ORYSJ	3	1.12253	0.546933	1.52736	1.41758	0.377383	1.94972	0.953561	0.176012	1.69623	1.70798	0.159881	1.62654
1561	4.52	4.58	21.87	9.344	4.771	I1QIR9	Uncharacterized protein OS=Oryza glaberrima PE=3 SV=1	ORYGL	2	0.9497	0.41511	2.23137	1.14484	0.842206	1.77445	0.797347	0.844852	3.00171	1.49419	0.415931	1.46958
1560	4.52	5.11	17.59	8.998	6.135	A0A0E0LX78	Uridine kinase OS=Oryza punctata PE=3 SV=1	ORYPU	3	1.70291	0.33929	2.6408	1.69575	0.130828	1.72469	0.890129	0.340912	1.67808	1.73062	0.491375	2.89077
1562	4.51	4.51	20.33	13	13	I1NY64	Uncharacterized protein OS=Oryza glaberrima PE=4 SV=1	ORYGL	4	1.49049	0.45304	10.2927	1.25575	0.786979	7.03284	0.584393	0.253542	3.55167	1.07314	0.273359	3.5361
1563	4.49	4.54	35.75	20.11	15.64	A0A0E0Q1D3	Uncharacterized protein OS=Oryza rufipogon PE=4 SV=1	ORYRU	2	1.16751	0.927422	3.72579	1.1267	0.611471	1.4878	0.927642	0.128847	1.47088	1.3055	0.915317	2.12823
1565	4.48	4.52	22.57	14.42	11.91	A0A0E0Q1B4	Uncharacterized protein OS=Oryza rufipogon PE=4 SV=1	ORYRU	3	2.37959	0.40916	648.745	2.39251	0.532687	18574.6	0.934961	0.265104	3.70091	1.59926	0.586434	20.9465
1564	4.48	5.02	8.492	3.2	2.4	A0A0E0FF35	Uncharacterized protein OS=Oryza nivara PE=4 SV=1	ORYNI	3	0.805909	0.153536	3.51375	0.61365	0.311226	88.1437	0.755679	0.973077	401.499	0.829389	0.629509	9582.29
1567	4.47	4.53	14.11	9.202	4.703	Q6YUU2	Os02g0190600 protein OS=Oryza sativa subsp. japonica GN=OSJNBb0031B09.22 PE=4 SV=1	ORYSJ	3	0.920703	0.342238	2.55253	0.943091	0.536101	3.87105	1.07484	0.0504854	1.4539	2.05362	0.512213	10.5061
1566	4.47	4.98	46.48	23.83	9.375	A0A0E0HIC7	Uncharacterized protein OS=Oryza nivara PE=3 SV=1	ORYNI	2	0.948742	0.312599	1.87361	0.995551	0.39645	1.77985	1.02095	0.050925	1.38156	1.5328	0.333966	1.47135
1570	4.46	4.5	23.88	17.16	6.716	Q84S20	CHP-rich zinc finger protein-like OS=Oryza sativa subsp. japonica GN=OSJNBb0041B22.112-2 PE=2 SV=1	ORYSJ	2	1.95495	0.381604	6.49874	1.35923	0.816458	8.67355	0.807164	0.878996	8.52931	1.65845	0.543409	3.64613
1568	4.46	4.68	20.41	13.7	12.54	Q7XU28	OSJNBb0034G17.8 protein OS=Oryza sativa subsp. japonica GN=Os04g0550500 PE=2 SV=2	ORYSJ	5	1.12243	0.693696	1.95391	1.14597	0.975391	110.983	0.908809	0.507703	3.00438	1.75601	0.278111	2.23258
1569	4.46	4.56	21.82	6.831	5.503	A2X5K1	Putative uncharacterized protein OS=Oryza sativa subsp. indica GN=OsI_07481 PE=3 SV=1	ORYSI	4	1.61466	0.0390022	1.30331	1.1472	0.837399	1.69367	0.979743	0.389926	2.42905	1.50599	0.541078	1.75675
1571	4.44	4.89	13.11	6.775	3.976	B8ANG7	Putative uncharacterized protein OS=Oryza sativa subsp. indica GN=OsI_11337 PE=4 SV=1	ORYSI	2	2.25124	0.185686	3.87985	2.89225	0.126387	4.50178	0.655212	0.404771	1.65528	1.53179	0.6096	2.70638
1575	4.43	4.5	17.34	8.034	5.708	Q8LI32	Putative oxidoreductase, FAD-binding OS=Oryza sativa subsp. japonica GN=OJ1339_F05.130 PE=4 SV=1	ORYSJ	2	1.2327	0.823752	1.4751	1.23996	0.853965	2.31515	1.19465	0.0988797	2.01318	1.75397	0.0843521	1.44234
1574	4.43	4.8	9.932	1.591	0.9161	Q10AB7	Retrotransposon protein, putative, Ty1-copia subclass OS=Oryza sativa subsp. japonica GN=LOC_Os03g64080 PE=3 SV=1	ORYSJ	2	1.49069	0.5556	3.69094	1.42518	0.249022	1.61838	0.723779	0.900766	2.02738	1.62764	0.212151	1.60703
1572	4.43	8.32	21.61	15.63	13.28	B8APG3	Peroxidase OS=Oryza sativa subsp. indica GN=OsI_11487 PE=3 SV=1	ORYSI	6	0.911255	0.584742	4.28808	0.842623	0.376262	2.88967	0.807509	0.907389	8.7765	1.00483	0.608893	4.85778
1573	4.43	5.15	19.43	5.236	2.027	A0A0E0K281	Uncharacterized protein OS=Oryza punctata PE=4 SV=1	ORYPU	2	1.80834	0.153297	3.55026	1.99156	0.225875	11.2709	1.15313	0.342019	28.4971	1.77256	0.527233	51.4959
1576	4.42	4.44	30.34	12.14	5.541	Q760C7	Alcohol dehydrogenase 1 OS=Oryza rufipogon GN=Adh1 PE=3 SV=1	ORYRU	2	1.44313	0.565507	3.12173	1.11373	0.841559	3.53771	0.911164	0.393323	2.28321	1.35932	0.944527	2.87757
1577	4.42	4.43	50.37	23.13	23.13	Q10MF8	Enoyl-CoA hydratase/isomerase family protein, expressed OS=Oryza sativa subsp. japonica GN=Os03g0310400 PE=4 SV=1	ORYSJ	4	1.102	0.837744	5.20974	1.01443	0.51562	2.40958	0.960183	0.579121	5.48267	1.71391	0.358271	2.49195
1580	4.4	4.4	39.05	30.48	22.86	Q7XBW1	NADH-ubiquinone oxidoreductase, putative, expressed OS=Oryza sativa subsp. japonica GN=LOC_Os10g42540 PE=4 SV=1	ORYSJ	2	1.30334	0.721111	2.27847	1.03893	0.309688	1.54375	0.88768	0.200828	1.51307	1.55308	0.416836	1.90907
1579	4.4	4.49	23.51	13.1	6.548	I1P5X1	Uncharacterized protein OS=Oryza glaberrima PE=4 SV=1	ORYGL	3	0.894064	0.331951	2.27565	0.878017	0.137484	1.61779	0.878356	0.29681	1.53784	1.20814	0.710341	2.15566
1578	4.4	4.57	16.04	3.109	3.109	A0A0E0IA87	Chloride channel protein OS=Oryza nivara PE=3 SV=1	ORYNI	3	3.15121			2.57464			0.500813			0.169631
1582	4.39	4.48	26.98	14.88	10.23	Q5Z9Z5	Os06g0319800 protein OS=Oryza sativa subsp. japonica GN=Os06g0319800 PE=4 SV=1	ORYSJ	2	1.03787	0.437824	1.94968	0.892122	0.50858	4.73862	0.600931	0.398873	2.33053	1.01907	0.481229	3.84885
1583	4.39	4.45	22.05	5.556	4.209	F2ZBU6	4-alpha-glucanotransferase OS=Oryza sativa subsp. japonica GN=OsDPE1 PE=2 SV=1	ORYSJ	2	1.09789	0.689835	2.37926	1.08453	0.415811	1.48289	0.975007	0.130017	1.60622	1.32662	0.992937	8.78972
1581	4.39	4.63	16.57	5.09	5.09	A0A0E0PYT4	Uncharacterized protein OS=Oryza rufipogon PE=4 SV=1	ORYRU	3	2.01932			1.59414			0.502061			0.527361
1584	4.39	4.44	16.89	11.26	11.26	A0A0E0G3C2	Peptidyl-prolyl cis-trans isomerase OS=Oryza nivara PE=4 SV=1	ORYNI	4	1.94238			0.9464			1.24134			2.15371
1585	4.37	4.8	13.36	3.857	1.565	Q8S565	Guanine nucleotide-exchange protein GEP2 OS=Oryza sativa GN=GEP2 PE=2 SV=1	ORYSA	2	1.82116	0.697607	27104.4	2.03253	0.656657	85493.4	0.958076	0.234362	3.5286	1.64593	0.591168	35.8033
1586	4.37	4.37	24.05	17.01	11.14	Q656T5	Os01g0574600 protein OS=Oryza sativa subsp. japonica GN=Os01g0574600 PE=2 SV=1	ORYSJ	3	1.41337	0.465623	1.83921	1.30249	0.437895	1.37798	0.754506	0.922881	1.7456	1.46969	0.276774	1.26322
1587	4.36	4.36	31.91	17.76	11.18	I1R6Z2	Uncharacterized protein OS=Oryza glaberrima PE=4 SV=1	ORYGL	3	1.12639	0.712525	1.97857	1.24799	0.888614	3.59961	0.733384	0.976212	3.58362	1.25373	0.910697	8.07669
1588	4.36	4.36	19.82	11.01	8.37	I1QLY7	Uncharacterized protein OS=Oryza glaberrima PE=4 SV=1	ORYGL	2	0.986521			0.888001			0.714189			1.46751
1590	4.35	4.35	43.55	37.1	20.97	Q0DIC9	Os05g0400400 protein OS=Oryza sativa subsp. japonica GN=Os05g0400400 PE=2 SV=1	ORYSJ	2	1.0653	0.673262	2.31924	1.17637	0.95472	1.85025	0.728598	0.926773	1.69354	1.21796	0.605792	1.65063
1589	4.35	5.14	16.17	6.636	2.523	A0A0E0QWZ0	Uncharacterized protein OS=Oryza rufipogon PE=4 SV=1	ORYRU	2	1.15645	0.877047	2.73572	1.00433	0.253552	1.586	0.663461	0.317581	1.43203	1.2883	0.86759	2.1871
1594	4.34	4.41	19.16	13.55	13.55	I1P3G7	Uncharacterized protein OS=Oryza glaberrima PE=3 SV=1	ORYGL	3	0.79582			1.10677			0.890579			1.22287
1593	4.34	4.41	18.84	5.024	3.454	I1NLW9	Uncharacterized protein OS=Oryza glaberrima PE=4 SV=1	ORYGL	2	1.24916	0.809355	1.47601	0.851802	0.101696	1.55113	0.754635	0.948348	2.11343	1.24338	0.684789	1.55879
1592	4.34	4.45	23.04	10	7.595	A0A0E0MR57	Uncharacterized protein OS=Oryza rufipogon PE=3 SV=1	ORYRU	2	1.07318			2.51972			1.05242			0.298882
1591	4.34	6.3	14.71	4.641	2.977	A0A0E0JK46	Uncharacterized protein OS=Oryza punctata PE=4 SV=1	ORYPU	3	1.48959	0.638094	68.0291	0.853805	0.217351	4.48506	0.498436	0.664336	5684.96	1.14954	0.385848	3.69217
1595	4.33	8.38	30.59	22.61	12.77	Q8H4J8	Aldo/keto reductase family-like protein OS=Oryza sativa subsp. japonica GN=OJ1351_C05.128 PE=4 SV=2	ORYSJ	7	1.15719	0.887835	2.10677	0.873801	0.781088	17.9631	0.755006	0.952825	2.31902	0.919988	0.475659	3.70645
1597	4.33	4.5	15.66	8.228	7.595	Q10KX6	Os03g0367000 protein OS=Oryza sativa subsp. japonica GN=Os03g0367000 PE=2 SV=1	ORYSJ	3	0.790685			0.608593			0.727478			1.25944
1598	4.33	4.43	23.45	4.978	4.978	I1QQP8	Uncharacterized protein OS=Oryza glaberrima PE=4 SV=1	ORYGL	3	1.9268			1.04967			1.87804			3.28956
1596	4.33	5.71	40	17.6	11.73	A3ADQ4	Uncharacterized protein OS=Oryza sativa subsp. japonica GN=OsJ_09260 PE=4 SV=1	ORYSJ	5	1.46211	0.428368	1.96257	1.05622	0.527395	1.70599	0.567315	0.0974502	1.42809	1.44071	0.692132	1.75934
1599	4.33	4.39	18.86	9.88	9.88	A2Z556	Aldose 1-epimerase OS=Oryza sativa subsp. indica GN=OsI_32784 PE=3 SV=1	ORYSI	3	1.31788			1.55043			0.898075			1.28981
1600	4.33	4.35	24.82	8.353	8.353	A0A0E0PTX0	Uncharacterized protein OS=Oryza rufipogon PE=4 SV=1	ORYRU	3	1.30789	0.888751	367.876	1.08785	0.796739	31.9703	1.07515	0.5309	184.409	1.09941	0.803859	2213.17
1601	4.33	4.33	22.13	10.41	10.41	A0A0E0GC23	Uncharacterized protein OS=Oryza nivara PE=4 SV=1	ORYNI	4	1.03656	0.899434	162471	1.33626	0.783051	62.742	0.627294	0.342237	3.52254	1.34016	0.993532	594.375
1603	4.32	4.38	41.18	17.65	13.53	Q8W316	Expressed protein OS=Oryza sativa subsp. japonica GN=LOC_Os03g50530 PE=4 SV=1	ORYSJ	2	1.11003	0.53003	1.59726	1.11694	0.793346	2.50547	0.954137	0.514881	4.00865	1.25634	0.659734	1.64895
1604	4.32	4.34	17.98	14.2	9.464	Q0J6W9	Os08g0254900 protein OS=Oryza sativa subsp. japonica GN=Os08g0254900 PE=2 SV=1	ORYSJ	3	0.653591	0.384273	212.254	0.720874	0.417833	135.565	0.928711	0.262488	3.51415	1.72179	0.488406	22.93
1602	4.32	4.52	13.09	3.162	1.838	A0A0E0JVD3	Uncharacterized protein OS=Oryza punctata PE=3 SV=1	ORYPU	2	0.955946	0.439532	2.83008	1.05278	0.67158	2.93193	1.02209	0.263487	2.45882	1.92421	0.278679	2.9204
1605	4.31	4.5	21.61	11.91	9.418	A0A0E0MPC1	Uncharacterized protein OS=Oryza punctata PE=4 SV=1	ORYPU	3	0.809262	0.384672	32.8161	1.13573	0.940915	617.663	0.8506	0.834673	744.959	1.63528	0.291175	3.58439
1608	4.3	4.3	9.462	6.667	6.667	Q8LJ43	Purple acid phosphatase OS=Oryza sativa subsp. japonica GN=Os01g0776600 PE=2 SV=1	ORYSJ	3	3.98484			2.30276			0.73661			1.45431
1606	4.3	4.37	26.87	16.42	8.209	Q84PD6	Protein tyrosine phosphatase-like protein OS=Oryza sativa subsp. japonica PE=2 SV=1	ORYSJ	3	1.31661	0.74644	2.80106	1.15094	0.849531	1.96443	0.885576	0.296927	1.73256	1.49708	0.618401	2.34833
1607	4.3	4.36	19.19	8.955	5.97	Q69UF5	Glycosyltransferase OS=Oryza sativa subsp. japonica GN=Os06g0593800 PE=3 SV=1	ORYSJ	2	1.4633	0.620039	4.21949	0.954846	0.356409	2.22125	0.50163	0.291965	3.26379	1.06899	0.651548	6.10148
1609	4.3	4.3	24.68	19.62	19.62	Q2QNT0	Os12g0555200 protein OS=Oryza sativa subsp. japonica GN=Os12g0555200 PE=2 SV=1	ORYSJ	3	1.14336	0.946699	19.7835	7.17249	0.0142057	2.53705	0.7476	0.98424	5.92556	2.99527	0.169322	5.20973
1610	4.29	9.13	39.04	19.94	16.01	Q01IY9	OSIGBa0102D10.4 protein OS=Oryza sativa GN=OSIGBa0102D10.4 PE=3 SV=1	ORYSA	6	1.32107	0.523327	3.52366	1.06666	0.466955	3.5169	0.612604	0.616635	33.4807	1.03048	0.314342	5.82458
1612	4.29	4.29	13.33	6.458	5	B9F1V9	Uncharacterized protein OS=Oryza sativa subsp. japonica GN=OsJ_07974 PE=3 SV=1	ORYSJ	3	0.806667	0.366225	4.43616	1.16886	0.944748	2.73842	0.857205	0.279099	1.53287	1.46335	0.369555	1.41707
1611	4.29	4.36	14.51	3.429	2.514	A0A0E0LQG8	Uncharacterized protein OS=Oryza punctata PE=4 SV=1	ORYPU	2	0.822412	0.543071	9.59965	0.903877	0.533339	4.895	0.715368	0.764854	1.55014	1.54317	0.233715	1.45189
1616	4.28	4.35	20.52	6.574	4.183	Q9LRE9	Cytosolic aldehyde dehydrogenase OS=Oryza sativa subsp. japonica GN=ALDH1a PE=2 SV=1	ORYSJ	2	1.42321	0.610421	2.31165	1.24159	0.806096	1.56061	0.90463	0.402813	1.81041	1.21685	0.602044	1.56658
1617	4.28	4.3	18.41	6.138	4.341	Q9ARU4	Os01g0121700 protein OS=Oryza sativa subsp. japonica GN=Os01g0121700 PE=2 SV=1	ORYSJ	2	1.05579	0.6867	3.37953	1.11504	0.875702	4.90406	0.620675	0.812847	16.8487	0.918282	0.559729	10.1156
1614	4.28	6.51	46.37	16.96	10.03	Q7EYR6	Os07g0262200 protein OS=Oryza sativa subsp. japonica GN=P0046D03.138 PE=2 SV=1	ORYSJ	3	1.54361	0.429924	2.37855	1.52626	0.640554	4.60808	0.756285	0.955353	2.96572	1.70791	0.183385	1.57977
1615	4.28	6.46	19.88	7.631	5.622	B9FXS4	Uncharacterized protein OS=Oryza sativa subsp. japonica GN=OsJ_24645 PE=4 SV=1	ORYSJ	3	1.96237	0.456671	9.90887	1.20174	0.976182	3.32796	0.72206	0.917784	2.56534	1.24466	0.795096	2.7188
1613	4.28	9.04	28.3	14.56	12.67	A2WPH9	Putative uncharacterized protein OS=Oryza sativa subsp. indica GN=OsI_01755 PE=3 SV=1	ORYSI	5	1.67013	0.247901	2.38864	2.58551	0.0431728	2.04796	0.869474	0.549921	2.63094	1.92258	0.244432	2.62601
1618	4.27	14.94	23.33	10.2	7.151	I1PSY9	Uncharacterized protein OS=Oryza glaberrima PE=3 SV=1	ORYGL	8	0.886731			0.770665			0.749233			0.461373
1620	4.27	4.31	23.63	7.032	4.36	A0A0E0HTN3	Uncharacterized protein OS=Oryza nivara PE=4 SV=1	ORYNI	2	0.951336			1.00527			0.60832			0.769172
1619	4.27	4.46	21.67	5.765	4.374	A0A0E0GKM5	Uncharacterized protein OS=Oryza nivara PE=4 SV=1	ORYNI	2	1.13911	0.823152	2.58498	1.42501	0.683206	5.146	0.559432	0.0943986	1.49189	0.956431	0.0679647	1.48144
1621	4.26	4.31	29.18	10.69	6.904	B9GCP8	Uncharacterized protein OS=Oryza sativa subsp. japonica GN=OsJ_35790 PE=4 SV=1	ORYSJ	2	1.04177	0.663987	2.62146	1.00783	0.617538	2.59806	0.749252	0.933104	1.48996	1.15293	0.279786	1.42132
1622	4.25	6.63	18.11	6.525	4.568	Q8RYZ1	Cytosolic factor-like protein OS=Oryza sativa subsp. japonica GN=P0648C09.9 PE=2 SV=1	ORYSJ	3	1.12949			1.62431			1.12443			1.97444
1623	4.25	4.39	18.87	9.164	5.526	B9EY00	Uncharacterized protein OS=Oryza sativa subsp. japonica GN=OsJ_02553 PE=4 SV=1	ORYSJ	3	1.04805	0.670834	3.37604	1.05464	0.74798	4.11844	1.30098	0.331515	6.73012	1.57958	0.771821	9.02794
1624	4.25	4.26	11.86	8.112	6.708	A0A0E0KDS7	Uncharacterized protein OS=Oryza punctata PE=3 SV=1	ORYPU	4	1.50735	0.766062	16.9947	1.04923	0.757539	4.65348	0.911452	0.1706	1.52963	1.02329	0.203751	1.8438
1625	4.24	6.31	30.77	18.97	18.97	Q6K623	Os02g0612900 protein OS=Oryza sativa subsp. japonica GN=Os02g0612900 PE=2 SV=1	ORYSJ	3	1.65618	0.40055	3.64257	1.69072	0.430346	4.6645	0.650377	0.8371	10.9963	1.66808	0.505905	3.31753
1628	4.24	4.24	34.35	23.66	23.66	Q10MJ5	CP12, putative, expressed OS=Oryza sativa subsp. japonica GN=Os03g0306800 PE=2 SV=1	ORYSJ	3	0.989984	0.677484	5.77669	0.876284	0.244848	2.24647	0.825464	0.380196	1.5177	1.07889	0.234508	1.7187
1627	4.24	4.25	28.77	22.64	17.92	A0A0E0NQV9	Uncharacterized protein OS=Oryza rufipogon PE=4 SV=1	ORYRU	3	1.23464	0.936274	22.0388	1.13706	0.773048	4.78914	0.828467	0.460984	3.51726	1.82936	0.216467	4.1441
1626	4.24	4.28	22.16	10.54	6.486	A0A0E0I5K0	Uncharacterized protein OS=Oryza nivara PE=4 SV=1	ORYNI	3	0.951294	0.102985	1.38251	1.09635	0.518487	1.4323	0.897973	0.210844	1.47123	1.46782	0.368126	1.3355
1632	4.23	4.47	18.96	5.39	2.31	Q8W3F7	Putative pre-mRNA splicing factor OS=Oryza sativa subsp. japonica GN=LOC_Os10g35550 PE=4 SV=1	ORYSJ	2	1.15693	0.884308	2.26025	1.57511	0.19392	1.70593	1.07356	0.20063	2.05923	1.49243	0.624702	1.93521
1635	4.23	4.27	12.08	2.956	2.828	Q6ZFH9	Os08g0503200 protein OS=Oryza sativa subsp. japonica GN=Os08g0503200 PE=2 SV=1	ORYSJ	2	1.32267	0.85532	168.599	2.14977	0.336631	80.4434	0.852047	0.397185	3.59785	2.0545	0.146438	3.61973
1630	4.23	6.45	19.92	6.767	5.639	Q6YSC2	Os08g0467600 protein OS=Oryza sativa subsp. japonica GN=Os08g0467600 PE=4 SV=1	ORYSJ	3	1.45534	0.873182	145738	1.4839	0.47114	12.8899	1.35436	0.650336	275582	1.47191	0.919866	20506.6
1634	4.23	4.29	18.33	9.167	6.111	Q0J4P9	Os08g0500000 protein (Fragment) OS=Oryza sativa subsp. japonica GN=Os08g0500000 PE=4 SV=1	ORYSJ	2	1.23785	0.933819	3.45816	2.0079	0.247637	4.02538	0.790066	0.839308	3.33607	1.91977	0.0519184	1.4507
1631	4.23	4.59	35.74	14.75	10.82	B9FIY2	Uncharacterized protein OS=Oryza sativa subsp. japonica GN=OsJ_18630 PE=4 SV=1	ORYSJ	2	1.1056	0.408119	1.42776	0.998944	0.191981	1.47573	0.873019	0.303713	1.67423	1.54709	0.555386	2.48792
1633	4.23	4.35	22.13	10.98	8.885	A0A0P0XIR6	Os08g0511700 protein OS=Oryza sativa subsp. japonica GN=Os08g0511700 PE=4 SV=1	ORYSJ	3	0.969557			1.34059			0.91411			1.00208
1636	4.23	4.24	27.12	10.73	5.65	A0A0E0L6M5	Nucleoside diphosphate kinase OS=Oryza punctata PE=3 SV=1	ORYPU	2	1.25276	0.728235	1.31381	1.28813	0.629875	1.48468	0.759962	0.901426	1.6579	1.54488	0.092327	1.19989
1629	4.23	14.37	37.11	31.44	24.93	A0A0E0KIZ9	Uncharacterized protein OS=Oryza punctata PE=4 SV=1	ORYPU	9	1.58396			0.960791			0.947921			1.89012
1638	4.22	4.23	31.22	13.17	13.17	Q75LJ7	Os03g0836200 protein OS=Oryza sativa subsp. japonica GN=LOC_Os03g61990 PE=2 SV=1	ORYSJ	2	1.10144	0.884245	10.4041	1.28026	0.671014	1.88704	0.68688	0.75797	2.51134	1.29574	0.933119	3.66232
1639	4.22	4.22	38.43	29.85	14.93	B9FYF5	Uncharacterized protein OS=Oryza sativa subsp. japonica GN=OsJ_28175 PE=4 SV=1	ORYSJ	3	1.68277	0.296769	2.32509	1.35575	0.778778	3.84407	0.558713	0.198848	1.72642	1.01605	0.078464	1.38966
1637	4.22	4.23	18.18	6.865	5.38	A0A0E0M744	Uncharacterized protein OS=Oryza punctata PE=3 SV=1	ORYPU	2	1.28511	0.632719	3.52402	1.49674	0.262061	3.56081	0.77074	0.758064	3.53541	1.24374	0.610966	3.5311
1640	4.21	4.27	18.57	8.124	5.996	Q5ZAM8	Os01g0767100 protein OS=Oryza sativa subsp. japonica GN=Os01g0767100 PE=4 SV=1	ORYSJ	3	1.09811	0.79637	3.88354	1.51331	0.464807	3.16556	1.28581	0.0912552	2.16116	2.03795	0.296597	3.68565
1641	4.21	4.25	15.09	7.544	5.325	A0A0E0MDH7	Uncharacterized protein OS=Oryza punctata PE=4 SV=1	ORYPU	4	1.37829	0.517139	1.79445	1.40395	0.426317	1.77128	0.914439	0.0641965	1.26338	1.40846	0.62755	1.38242
1642	4.2	4.26	18.71	9.592	7.434	Q8LJ88	Os01g0799900 protein OS=Oryza sativa subsp. japonica GN=Os01g0799900 PE=2 SV=1	ORYSJ	3	1.43903	0.745283	207.846	1.6336	0.239686	4.90159	1.06508	0.169316	3.51486	1.59726	0.319079	3.51575
1646	4.19	4.19	21.91	12.75	9.96	Q60DA3	Os05g0189300 protein OS=Oryza sativa subsp. japonica GN=Os05g0189300 PE=2 SV=1	ORYSJ	2	1.08353	0.741188	2.53974	1.15536	0.724564	1.2791	0.803213	0.699509	1.83361	1.12761	0.35372	1.62771
1643	4.19	4.95	13.48	3.783	2.128	I1P5V6	Sucrose synthase OS=Oryza glaberrima PE=3 SV=1	ORYGL	2	0.501704			0.641545			0.972988			1.79649
1644	4.19	4.72	16.29	9.375	5.804	A0A0E0HKF4	Uncharacterized protein OS=Oryza nivara PE=3 SV=1	ORYNI	3	1.5133	0.548945	3.94511	1.33363	0.486495	1.78129	1.00515	0.681755	15.9052	1.37692	0.879912	2.24594
1645	4.19	4.32	19.01	7.343	4.32	A0A0E0FLV0	Arginine biosynthesis bifunctional protein ArgJ, chloroplastic OS=Oryza nivara PE=3 SV=1	ORYNI	2	1.88783	0.818021	1609.17	2.37499	0.710625	1044.35	0.864613	0.507749	2.29787	1.07597	0.150259	1.49907
1647	4.18	4.24	30.19	11.11	8.805	A0A0P0X6V5	Os07g0509800 protein (Fragment) OS=Oryza sativa subsp. japonica GN=Os07g0509800 PE=4 SV=1	ORYSJ	2	0.46138	0.197925	8.79904	1.16325	0.824999	1.4859	0.418139	0.179857	3.36632	1.11818	0.389995	2.00483
1649	4.17	6.58	24.45	8.938	7.251	Q5JNL2	Haloacid dehalogenase-like hydrolase-like OS=Oryza sativa subsp. japonica GN=P0638D12.19 PE=3 SV=1	ORYSJ	5	1.09127	0.804529	3.20837	1.35455	0.642444	2.22254	0.811695	0.2941	1.25791	1.35813	0.937074	1.98141
1652	4.17	4.22	22.6	12.07	9.598	Q2R037	Expressed protein OS=Oryza sativa subsp. japonica GN=Os11g0660300 PE=4 SV=1	ORYSJ	2	1.52738	0.230894	1.59439	1.11511	0.411425	1.21916	0.80442	0.865941	3.56887	1.84798	0.47779	3.18473
1648	4.17	11	20.74	12.18	6.539	O82032	Cytosolic pyruvate orthophosphate dikinase OS=Oryza sativa subsp. indica GN=PPDK PE=2 SV=1	ORYSI	7	1.02728			1.38237			2.17235			2.8411
1650	4.17	5.1	12.65	6.437	5.216	A0A0E0QDH8	Uncharacterized protein OS=Oryza rufipogon PE=4 SV=1	ORYRU	3	1.25581	0.826761	2.04819	1.55251	0.227134	1.94125	0.509821	0.727818	55.6256	0.930533	0.536937	8.12316
1651	4.17	4.28	22.44	11.54	8.78	A0A0E0KWA6	Uncharacterized protein OS=Oryza punctata PE=4 SV=1	ORYPU	3	1.74611	0.570765	364.837	0.959135	0.291089	3.86059	0.584908	0.254784	3.55945	0.850162	0.337955	28.6963
1653	4.17	4.17	67.06	40	25.88	Q6ENJ5	30S ribosomal protein S16, chloroplastic OS=Oryza nivara GN=rps16 PE=3 SV=2	ORYNI	3	1.07261	0.537637	5.27384	1.0323	0.54046	7.82731	0.793346	0.613854	3.51296	1.19728	0.473313	3.51652
1656	4.16	4.18	21.05	14.57	14.57	Q5QLS1	Arabinogalactan protein-like OS=Oryza sativa subsp. japonica GN=Os01g0668100 PE=2 SV=1	ORYSJ	3	1.3162			1.43244			0.986041			1.64627
1655	4.16	6.18	34.67	12.67	10	B9FYW1	Uncharacterized protein OS=Oryza sativa subsp. japonica GN=OsJ_25898 PE=4 SV=1	ORYSJ	3	0.886315	0.300772	7.34167	0.955455	0.274593	3.6184	0.812397	0.536307	3.72599	1.31631	0.927745	4.18739
1654	4.16	6.85	25.63	7.868	5.076	A0A0E0LDA7	Uncharacterized protein OS=Oryza punctata PE=4 SV=1	ORYPU	3	1.14807	0.947683	1707.26	2.26103	0.301942	65.644	0.513947	0.169819	3.55783	1.11429	0.323593	3.5622
1661	4.15	4.16	26.58	10.97	10.97	I1P6W7	Uncharacterized protein OS=Oryza glaberrima PE=4 SV=1	ORYGL	2	0.89106	0.212676	3.78246	1.1034	0.840693	43.6346	0.692661	0.905949	307.893	1.19319	0.491766	3.95489
1658	4.15	4.61	19.76	4.762	2.533	I1NRY6	Uncharacterized protein OS=Oryza glaberrima PE=4 SV=1	ORYGL	2	1.36353	0.579365	7.55979	1.32542	0.827054	134.002	0.520483	0.193292	4.07487	1.49804	0.560288	5.99307
1657	4.15	10.4	24.85	10.12	7.975	B9FMK1	Dihydrolipoyl dehydrogenase OS=Oryza sativa subsp. japonica GN=OsJ_17184 PE=3 SV=1	ORYSJ	7	1.38378	0.409832	3.74503	1.10496	0.634563	4.326	0.814006	0.940325	343560	1.71578	0.303693	5.23898
1659	4.15	4.22	19.73	3.794	3.794	A0A0E0L4U8	Uncharacterized protein OS=Oryza punctata PE=4 SV=1	ORYPU	2	1.30799	0.851493	3.60493	1.18639	0.994707	4.57771	0.668431	0.280748	1.28279	1.37588	0.883533	1.87265
1660	4.15	4.2	24.39	13.11	9.451	A0A0E0GCU9	Uncharacterized protein OS=Oryza nivara PE=4 SV=1	ORYNI	4	1.16498	0.872706	8.23532	1.59714	0.216072	3.73704	0.781418	0.790053	7.27514	1.20262	0.838835	158.791
1662	4.14	4.16	21.61	8.71	8.71	I1NLP2	Uncharacterized protein OS=Oryza glaberrima PE=4 SV=1	ORYGL	2	1.10899	0.347552	1.26789	1.03844	0.565446	1.96434	0.895099	0.361053	1.75096	1.74631	0.277271	1.91237
1665	4.13	4.17	18.55	10.28	10.28	Q8S1I8	Os01g0772800 protein OS=Oryza sativa subsp. japonica GN=srp54-1 PE=2 SV=1	ORYSJ	4	1.48224	0.418045	2.41351	1.20055	0.982615	4.3715	0.687266	0.527173	1.52939	1.67312	0.106968	1.4163
1666	4.13	4.13	42.69	25.15	21.05	B8AN25	Putative uncharacterized protein OS=Oryza sativa subsp. indica GN=OsI_12727 PE=3 SV=1	ORYSI	4	0.906871	0.591909	6.91508	1.18379	0.990107	5.65829	0.700601	0.924403	9.35526	0.811246	0.192275	3.0146
1664	4.13	4.2	10.25	2.608	2.608	A0A0E0N510	Laccase OS=Oryza rufipogon PE=3 SV=1	ORYRU	3	1.06718			0.435318			0.99741			1.03716
1663	4.13	4.29	12.87	3.303	2.847	A0A0E0GBN1	Uncharacterized protein OS=Oryza nivara PE=4 SV=1	ORYNI	3	1.7784	0.0896664	1.64973	1.35644	0.379109	1.49706	0.843844	0.175756	1.26484	1.39986	0.790311	1.70443
1668	4.12	4.14	15.43	7.202	5.144	I1P3Z5	Uncharacterized protein OS=Oryza glaberrima PE=4 SV=1	ORYGL	2	1.20173	0.99706	14.2583	1.16322	0.975022	16.7934	1.06647	0.124482	1.84413	1.32167	0.986166	6.90636
1667	4.12	4.2	15.34	3.986	3.986	A0A0E0HG73	Uncharacterized protein OS=Oryza nivara PE=4 SV=1	ORYNI	2	1.60977	0.541248	5.51618	1.0176	0.619453	3.19045	0.647298	0.814987	8.84043	1.44299	0.844388	4.60207
1671	4.11	4.54	33.19	29.83	14.29	Q6ESJ0	Glutathione peroxidase OS=Oryza sativa subsp. japonica GN=Os02g0664000 PE=2 SV=1	ORYSJ	3	1.08278	0.836824	177.309	1.4572	0.507094	13.8269	0.772397	0.81955	6.20526	1.36488	0.873393	4.36852
1672	4.11	4.16	24.02	8.094	5.744	I1P377	Uncharacterized protein OS=Oryza glaberrima PE=4 SV=1	ORYGL	2	1.48661	0.133525	1.44547	1.60794	0.16738	1.83747	0.746056	0.986771	5.17863	1.26522	0.669415	1.5769
1669	4.11	13.66	19.04	10.02	8.129	I1NX85	Uncharacterized protein OS=Oryza glaberrima PE=4 SV=1	ORYGL	8	1.43248	0.274853	1.64884	1.75173	0.0421538	1.4226	0.830769	0.663431	2.65497	2.00155	0.244413	2.92003
1673	4.11	4.11	63	45	35	I1NUP8	Small ubiquitin-related modifier OS=Oryza glaberrima PE=3 SV=1	ORYGL	2	1.04139			1.44838			0.697329			1.6568
1670	4.11	4.69	17.01	13.33	9.195	A0A0E0JN20	Glycylpeptide N-tetradecanoyltransferase OS=Oryza punctata PE=3 SV=1	ORYPU	3	0.882828	0.762589	48.004	1.79585	0.331593	4.0229	0.497493	0.517277	9.00154	0.725504	0.218648	4.38855
1678	4.1	4.1	26.87	13.93	11.69	Q9FWV7	Ser/Thr protein phosphatase family protein, expressed OS=Oryza sativa subsp. japonica GN=LOC_Os10g35060 PE=4 SV=1	ORYSJ	3	1.06309	0.274589	1.43521	1.17028	0.94041	2.39158	0.768666	0.850553	2.10637	1.10847	0.351111	1.93284
1675	4.1	6.23	36.36	34.09	25	Q69XJ9	Os06g0602600 protein OS=Oryza sativa subsp. japonica GN=Os06g0602600 PE=2 SV=1	ORYSJ	4	1.15388	0.986372	15410.2	1.3492	0.961628	20266.6	0.85086	0.900198	66.976	1.33312	1	33.9664
1676	4.1	4.1	21.66	7.31	4.414	I1Q4X7	Uncharacterized protein OS=Oryza glaberrima PE=4 SV=1	ORYGL	2	1.40226	0.749671	104.416	1.73956	0.493983	113.169	1.09351	0.917319	2.85568e+16	2.10097	0.902155	1.57461e+16
1677	4.1	4.1	27.86	9.091	9.091	B9EWQ2	Uncharacterized protein OS=Oryza sativa subsp. japonica GN=OsJ_01747 PE=3 SV=1	ORYSJ	2	1.34993	0.697332	2.97305	1.20906	0.94533	2.36527	0.528345	0.428484	4.37628	1.02147	0.179306	1.75841
1679	4.1	4.1	14.57	9.713	7.947	A2XB41	Putative uncharacterized protein OS=Oryza sativa subsp. indica GN=OsI_09479 PE=4 SV=1	ORYSI	2	0.902442	0.214841	2.00076	1.29727	0.896133	12.2199	0.825221	0.767335	3.94962	1.51397	0.762526	4.86145
1674	4.1	6.26	33.1	12.41	11.03	A0A0E0LQG9	Uncharacterized protein OS=Oryza punctata PE=3 SV=1	ORYPU	3	0.888382	0.134486	1.71001	0.934596	0.131769	1.52314	0.923455	0.267083	1.86392	0.766202	0.187233	3.3476
1686	4.09	4.09	16.05	8.026	6.508	Q69XV5	DNA-binding protein-like OS=Oryza sativa subsp. japonica GN=P0040H10.36-1 PE=2 SV=1	ORYSJ	2	0.990216	0.508063	12.8891	0.714995	0.132045	3.9088	1.17489	0.507085	400.599	0.901144	0.373383	27.3263
1683	4.09	4.12	29.2	10.8	10.8	Q0JBF7	Os04g0534400 protein OS=Oryza sativa subsp. japonica GN=Os04g0534400 PE=2 SV=1	ORYSJ	2	0.929427	0.522528	4.27624	1.08378	0.705556	2.52776	0.558763	0.808372	80.9204	1.04158	0.574261	4.93788
1680	4.09	6.13	35.76	15.28	15.28	Q01H94	B0103C08-B0602B01.9 protein OS=Oryza sativa GN=B0103C08-B0602B01.9 PE=3 SV=1	ORYSA	3	1.03107	0.329712	1.68981	1.31729	0.518063	1.75061	0.942538	0.482751	3.36327	1.55633	0.394464	1.85596
1685	4.09	4.1	40.26	17.75	12.12	B9FBM2	Os03g0176600 protein OS=Oryza sativa subsp. japonica GN=Os03g0176700 PE=4 SV=1	ORYSJ	3	0.936999	0.689308	410.429	0.978295	0.471328	9.76725	0.77885	0.959927	24669.5	1.08868	0.634184	53.4016
1684	4.09	4.1	17.87	5.67	5.67	B8BHV8	Electron transfer flavoprotein-ubiquinone oxidoreductase, mitochondrial OS=Oryza sativa subsp. indica GN=OsI_34318 PE=3 SV=1	ORYSI	3	1.08224	0.79721	62.4411	1.88568	0.165348	4.72515	0.624035	0.804078	947.08	1.25402	0.95744	113390
1682	4.09	4.12	30.53	16.37	12.39	A0A0E0KJH5	Uncharacterized protein OS=Oryza punctata PE=3 SV=1	ORYPU	3	1.3819	0.419323	1.5957	1.12452	0.544186	1.30463	0.783282	0.816558	2.01798	1.21751	0.623084	1.69835
1689	4.08	6.11	32.93	14.67	10.48	Q7XXQ9	Os03g0390700 protein OS=Oryza sativa subsp. japonica GN=Os03g0390700 PE=2 SV=1	ORYSJ	3	2.04472	0.777851	105195800	1.88256	0.598537	2909.93	0.640292	0.891311	46151.2	0.971906	0.193302	3.52102
1695	4.08	4.08	22.63	11.31	11.31	Q7XRA8	OSJNBa0006B20.18 protein OS=Oryza sativa subsp. japonica GN=Os04g0438300 PE=2 SV=2	ORYSJ	2	1.22807	0.952936	3.43581	1.08027	0.855272	7.54399	0.957067	0.401541	2.83956	1.7269	0.503817	3.96318
1696	4.08	4.08	20.79	12.19	9.319	Q2QMC5	Os12g0609500 protein OS=Oryza sativa subsp. japonica GN=Os12g0609500 PE=2 SV=1	ORYSJ	3	1.34821	0.945648	536.786	1.16702	0.98311	36.042	0.723311	0.963795	7.38824	1.43589	0.846773	4.28051
1688	4.08	6.13	20.41	7.143	7.143	Q0E4Q5	L-lactate dehydrogenase OS=Oryza sativa subsp. japonica GN=Os02g0105400 PE=2 SV=1	ORYSJ	3	0.992715	0.863333	71.5706	1.39502	0.219756	1.47216	0.966207	0.280944	2.18458	1.61657	0.301523	1.82301
1690	4.08	4.61	20	13.55	8.71	I1P3J8	Thioredoxin reductase OS=Oryza glaberrima PE=3 SV=1	ORYGL	3	1.35986	0.720102	26.3119	1.71217	0.208571	4.80349	0.778124	0.760265	4.86456	1.34328	0.987211	109.906
1687	4.08	6.77	14.97	1.604	1.07	B9GDL6	Uncharacterized protein OS=Oryza sativa subsp. japonica GN=OsJ_36414 PE=4 SV=1	ORYSJ	3	1.52275	0.327528	5.37605	1.64686	0.576468	191.584	0.55262	0.836233	1397865	0.415102	0.715175	26245548998656
1693	4.08	4.11	15.91	7.851	6.198	A2ZPY1	Glycosyltransferase OS=Oryza sativa subsp. japonica GN=OsJ_00613 PE=3 SV=1	ORYSJ	3	0.647005	0.346437	8.94194	0.999117	0.331808	1.81063	0.620369	0.167013	1.43104	1.06265	0.553305	3.98628
1691	4.08	4.56	16.06	4.988	3.163	A0A0E0JWJ2	Uncharacterized protein OS=Oryza punctata PE=4 SV=1	ORYPU	2	1.40538	0.377356	3.73503	1.36849	0.626679	14.3703	0.533668	0.309268	9.02192	0.928741	0.171254	3.54902
1692	4.08	4.15	32.35	19.41	15.29	A0A0E0H9V9	Uncharacterized protein OS=Oryza nivara PE=4 SV=1	ORYNI	2	1.43288	0.164765	1.41521	1.78756	0.0372225	1.41516	0.893386	0.195965	1.52438	1.66811	0.132608	1.4785
1694	4.08	4.1	14.11	3.185	3.185	A0A0E0FZI3	Uncharacterized protein OS=Oryza nivara PE=4 SV=1	ORYNI	2	1.27719	0.684433	1.70518	1.4524	0.334539	1.97132	0.759607	0.954361	5.33904	1.27057	0.88183	3.43112
1699	4.07	4.21	27.88	9.735	9.735	Q7XNV4	OSJNBb0015G09.12 protein OS=Oryza sativa subsp. japonica GN=Os04g0227500 PE=2 SV=2	ORYSJ	2	1.49047	0.148442	1.48966	2.06213	0.0221642	1.43036	0.785222	0.680484	1.69251	1.39719	0.812223	2.10548
1697	4.07	48.2	49.79	41.77	36.62	I1QJW3	Uncharacterized protein OS=Oryza glaberrima PE=3 SV=1	ORYGL	39	1.23066	0.920272	2.24197	1.73691	0.0835521	1.65179	0.917687	0.778548	17.6377	1.57454	0.812606	14.1833
1700	4.07	4.13	24.91	6.96	6.96	I1QCM2	Uncharacterized protein OS=Oryza glaberrima PE=4 SV=1	ORYGL	2	1.30636	0.356449	1.26719	1.33967	0.472297	1.58116	0.782812	0.865398	2.59295	1.48791	0.371122	1.39464
1698	4.07	5.88	10.14	1.587	1.432	A0A0E0R2V1	Uncharacterized protein OS=Oryza rufipogon PE=4 SV=1	ORYRU	3	1.15123	0.825387	7.80346	1.74479	0.441012	56.3354	0.754793	0.895617	4.23456	1.33047	0.986158	3.51508
1703	4.06	6.07	27.11	12.95	12.95	Q9ZNY9	Beta-1,3-glucanase OS=Oryza sativa GN=Gns6 PE=3 SV=1	ORYSA	5	1.14233	0.829082	2.54516	2.40758	0.0195383	1.53714	0.701244	0.967671	173.18	1.24932	0.967077	408.274
1707	4.06	4.14	54	33.33	33.33	Q7F2X8	Os01g0916600 protein OS=Oryza sativa subsp. japonica GN=Os01g0916600 PE=2 SV=1	ORYSJ	5	1.16823	0.825303	4.02209	1.25243	0.724087	4.02673	0.641514	0.88396	20212.8	1.38613	0.801698	4.63029
1710	4.06	4.07	12.54	4.179	4.179	I1R897	Uncharacterized protein OS=Oryza glaberrima PE=4 SV=1	ORYGL	2	1.29374	0.647083	1.77611	1.64451	0.236748	2.29829	0.895787	0.560782	3.26347	1.67102	0.605449	4.95149
1704	4.06	4.8	12.92	6.061	4.306	I1QN53	Uncharacterized protein OS=Oryza glaberrima PE=4 SV=1	ORYGL	2	0.916187	0.752238	4841.74	2.23914	0.505499	3521.94	1.10254	0.633346	2396.86	1.90687	0.731071	24675.2
1709	4.06	4.07	13.5	2.894	2.894	B9G9T6	Uncharacterized protein OS=Oryza sativa subsp. japonica GN=OsJ_33250 PE=3 SV=1	ORYSJ	2	1.41649	0.599632	2.41176	1.2895	0.722527	1.91893	0.608855	0.725907	5.05555	1.37123	0.945195	3.30268
1705	4.06	4.2	30.96	8.354	8.354	A2WZI6	Putative uncharacterized protein OS=Oryza sativa subsp. indica GN=OsI_05369 PE=4 SV=1	ORYSI	2	1.11849	0.811165	21.9964	0.933681	0.493176	20.5269	1.03953	0.485427	61.1289	1.66293	0.589157	41.592
1708	4.06	4.1	29.08	9.562	9.562	A0A0E0Q405	Uncharacterized protein OS=Oryza rufipogon PE=4 SV=1	ORYRU	2	1.69417	0.451935	41.3415	4.43236	0.127802	29.9325	1.01974	0.250202	5.3862	3.99515	0.171278	46.741
1706	4.06	4.15	10.08	2.394	2.06	A0A0E0M2U8	Uncharacterized protein OS=Oryza punctata PE=3 SV=1	ORYPU	2	1.33646	0.596804	2.04648	2.44263	0.182815	4.67587	1.10048	0.440669	5.95965	2.26643	0.193737	3.26856
1711	4.06	4.06	30.28	14.79	14.79	A0A0E0L2Y1	Uncharacterized protein OS=Oryza punctata PE=4 SV=1	ORYPU	2	0.988795	0.348833	4.62845	2.12902	0.12337	4.26116	0.872979	0.382194	4.17422	1.23721	0.626403	4.17692
1702	4.06	9.36	10.97	5.487	4.867	A0A0E0I7I8	Uncharacterized protein OS=Oryza nivara PE=4 SV=1	ORYNI	5	0.997919	0.644349	46.0573	0.690967	0.123278	3.87875	0.815215	0.837438	105.943	1.40639	0.855981	19.0067
1727	4.05	4.05	21.46	12.96	12.96	Q943L0	Os01g0839900 protein OS=Oryza sativa subsp. japonica GN=Os01g0839900 PE=2 SV=1	ORYSJ	2	1.16949	0.927494	3.47558	1.12461	0.561115	1.42552	1.0502	0.398846	4.10404	1.27332	0.917028	5.38124
1716	4.05	5.78	31.31	18.84	12.77	Q7XLG9	OSJNBa0039C07.7 protein OS=Oryza sativa subsp. japonica GN=Os04g0397500 PE=4 SV=2	ORYSJ	3	1.05942	0.889534	33.8061	1.01542	0.76305	7.2736	0.976918	0.26144	2.1569	1.56415	0.672156	4.05466
1726	4.05	4.05	14.71	3.99	3.99	Q7F2H9	P0432B10.9 protein OS=Oryza sativa subsp. japonica GN=P0432B10.9 PE=4 SV=1	ORYSJ	2	0.920142	0.541962	49.8551	1.15444	0.907664	14.4944	0.71207	0.860277	9.47326	1.39238	0.868375	13.8044
1724	4.05	4.07	32.24	11.02	11.02	Q75LR5	40S ribosomal protein S6 OS=Oryza sativa subsp. japonica GN=Os03g0390000 PE=2 SV=1	ORYSJ	2	0.629039	0.483972	2570.52	0.746541	0.523421	591.411	0.52938	0.232889	5.12999	1.92825	0.330368	14.5469
1725	4.05	4.05	29.3	9.296	6.761	Q6I583	Os05g0585900 protein OS=Oryza sativa subsp. japonica GN=Os05g0585900 PE=2 SV=1	ORYSJ	2	1.05562	0.926082	1797807	0.728514	0.735825	1417006	0.691895	0.754789	8.48136	0.786126	0.241055	14.4498
1723	4.05	4.07	17.81	5.616	4.247	Q10BT3	Acyl-activating enzyme 18, putative, expressed OS=Oryza sativa subsp. japonica GN=LOC_Os03g59080 PE=4 SV=1	ORYSJ	2	1.6156			0.912188			1.46348			2.39184
1712	4.05	16.27	31.41	20.42	20.42	Q0DY33	ATP/ADP translocator OS=Oryza sativa subsp. japonica GN=Os02g0718900 PE=2 SV=1	ORYSJ	12	1.26766	0.749681	4.74666	1.70367	0.212092	4.83558	0.861145	0.494844	6.57272	1.36713	0.890594	6.24906
1721	4.05	4.13	32.39	16.19	16.19	I1R167	Uncharacterized protein OS=Oryza glaberrima PE=4 SV=1	ORYGL	2	1.1193	0.594117	3.53551	1.06585	0.807971	91.4463	0.742305	0.986457	3.52603	0.853401	0.182043	5.29571
1714	4.05	6.91	11.76	3.982	2.624	I1QYU4	Uncharacterized protein OS=Oryza glaberrima PE=4 SV=1	ORYGL	3	0.916389	0.246369	4.12478	1.34286	0.884475	4190.86	0.867616	0.375727	3.84035	1.68765	0.407003	9.26418
1717	4.05	4.85	23.6	3.771	3.285	I1P2M1	Uncharacterized protein OS=Oryza glaberrima PE=3 SV=1	ORYGL	2	1.2678	0.699469	3.55345	0.402104	0.233328	199.089	0.49573	0.820833	46301320	0.419841	0.184532	79.7791
1719	4.05	4.4	17.66	4.73	2.027	B8AZP1	Putative uncharacterized protein OS=Oryza sativa subsp. indica GN=OsI_19058 PE=4 SV=1	ORYSI	2	0.780027	0.207186	2.3698	1.15674	0.921594	2.35263	1.12436	0.0287731	1.39852	1.24905	0.823563	2.35016
1715	4.05	6.12	15.05	10.75	10.75	B8AU85	Putative uncharacterized protein OS=Oryza sativa subsp. indica GN=OsI_14571 PE=3 SV=1	ORYSI	4	1.35645			3.67569			0.23518			0.933563
1713	4.05	15.75	22.99	11.32	8.289	A0A0E0QTE0	Uncharacterized protein OS=Oryza rufipogon PE=4 SV=1	ORYRU	9	2.92378			3.35961			0.490013			0.365122
1718	4.05	4.62	19.86	11.21	6.308	A0A0E0NYQ0	Uncharacterized protein OS=Oryza rufipogon PE=4 SV=1	ORYRU	2	1.61475	0.183344	1.87704	1.12602	0.771717	2.05931	1.14291	0.101608	1.90617	1.43737	0.789942	2.89799
1722	4.05	4.08	12.09	5.495	4.286	A0A0E0MW72	Uncharacterized protein OS=Oryza rufipogon PE=4 SV=1	ORYRU	2	1.15038	0.766584	4.61766	0.905712	0.220851	3.5108	0.803005	0.724393	9.19747	1.48621	0.747863	27.0662
1720	4.05	4.26	12.46	2.437	2.437	A0A0E0K8B4	Uncharacterized protein OS=Oryza punctata PE=4 SV=1	ORYPU	2	1.03105	0.639489	2.5974	1.20442	0.942967	1.61135	1.01644	0.141128	1.65993	1.23445	0.524707	1.40717
1738	4.04	4.04	21.9	5.476	5.476	Q7XMI6	Eukaryotic translation initiation factor 3 subunit H OS=Oryza sativa subsp. japonica GN=Os04g0376500 PE=2 SV=2	ORYSJ	2	1.24387	0.824733	1.72499	1.07022	0.328611	1.42997	0.773958	0.644465	1.42032	1.32068	0.917419	1.41923
1740	4.04	4.04	16.97	10.09	10.09	Q7XI22	Os07g0186400 protein OS=Oryza sativa subsp. japonica GN=Os07g0186400 PE=4 SV=1	ORYSJ	2	1.04788	0.641186	16.5381	1.48789	0.331596	5.08167	0.893656	0.311954	3.56774	1.6673	0.267101	3.54954
1733	4.04	4.13	11.96	4.294	4.294	Q6YU05	Os02g0562300 protein OS=Oryza sativa subsp. japonica GN=Os02g0562300 PE=2 SV=1	ORYSJ	3	0.931489	0.730814	8.73953	1.42923	0.323512	1.63799	0.8532	0.777078	4.27329	1.18373	0.515045	1.67284
1730	4.04	4.19	31.45	20.75	17.61	Q6K6C3	Os02g0815300 protein OS=Oryza sativa subsp. japonica GN=Os02g0815300 PE=2 SV=1	ORYSJ	2	1.05575	0.591797	9.4719	1.0106	0.394037	4.40432	0.849751	0.490016	5.42253	1.2084	0.767381	26.2438
1729	4.04	5.64	10.5	4.612	3.729	Q6H5Y1	Os02g0228300 protein OS=Oryza sativa subsp. japonica GN=Os02g0228300 PE=4 SV=1	ORYSJ	3	0.936699	0.359009	2.5021	1.29174	0.427471	1.42719	0.55388	0.38494	3.10778	1.52644	0.706904	3.82849
1742	4.04	4.04	25	20.54	11.61	Q01I75	OSIGBa0101P20.7 protein OS=Oryza sativa GN=OSIGBa0101P20.7 PE=4 SV=1	ORYSA	2	1.09803			1.24373			0.65993			1.08204
1734	4.04	4.1	16.97	8.394	7.664	I1PJQ5	Uncharacterized protein OS=Oryza glaberrima PE=4 SV=1	ORYGL	3	1.25596	0.893251	22.66	1.4339	0.313097	3.5479	0.997703	0.698761	1620.92	1.7734	0.57138	94.0274
1731	4.04	4.18	12.23	6.752	5.839	B9G5X5	Uncharacterized protein OS=Oryza sativa subsp. japonica GN=OsJ_31660 PE=4 SV=1	ORYSJ	2	0.445518			0.420351			1.53445			0.900323
1739	4.04	4.04	13.56	6.437	6.437	B9F6H3	Uncharacterized protein OS=Oryza sativa subsp. japonica GN=OsJ_12967 PE=3 SV=1	ORYSJ	3	0.985554			1.37369			0.579122			1.05715
1736	4.04	4.09	15.63	4.32	3.177	B8AGZ1	Putative uncharacterized protein OS=Oryza sativa subsp. indica GN=OsI_05674 PE=4 SV=1	ORYSI	2	1.11181	0.910904	1402.72	0.91217	0.572683	70.7973	1.20817	0.37885	67.219	1.29934	0.850494	3.94075
1737	4.04	4.05	13.04	5.104	5.104	A0A0E0NH39	Uncharacterized protein OS=Oryza rufipogon PE=4 SV=1	ORYRU	2	0.822904	0.423423	5.17478	1.2351	0.951733	10.146	0.748725	0.958135	2.17828	1.68209	0.164797	1.59284
1732	4.04	4.14	7.831	2.646	2.646	A0A0E0MQ19	Purple acid phosphatase OS=Oryza punctata PE=3 SV=1	ORYPU	2	1.34055			2.01414			0.565049			1.02518
1728	4.04	11.96	21.57	15.83	13.74	A0A0E0JUF7	Acetyltransferase component of pyruvate dehydrogenase complex OS=Oryza punctata PE=3 SV=1	ORYPU	7	1.25943	0.788319	5.11001	1.60144	0.256605	4.98652	0.534543	0.228964	4.75232	1.19559	0.472006	3.55625
1735	4.04	4.09	34.21	8.134	5.981	A0A0E0I0E4	Uncharacterized protein OS=Oryza nivara PE=4 SV=1	ORYNI	2	1.0822	0.537999	4.65144	1.37733	0.380908	3.53521	0.769911	0.931616	94.7429	0.95098	0.333819	11.9827
1762	4.03	4.03	19.65	7.86	7.86	Q9FEG7	Os08g0434100 protein OS=Oryza sativa subsp. japonica GN=Os08g0434100 PE=2 SV=1	ORYSJ	2	0.850876	0.49829	81.1013	0.771416	0.605178	2250.91	0.603398	0.736759	379.255	1.26578	0.711234	3.87741
1746	4.03	6.35	24.16	12.58	7.886	Q94I35	Putative methionyl-tRNA synthetase OS=Oryza sativa subsp. japonica GN=OSJNBa0050N08.15 PE=3 SV=1	ORYSJ	4	1.09271			1.38933			0.88434			1.36728
1757	4.03	4.05	18.09	9.043	5.851	Q8H057	Putative GDP-mannose pyrophosphorylase OS=Oryza sativa subsp. japonica GN=OSJNBa0014O06.15 PE=4 SV=1	ORYSJ	2	1.11148	0.952294	844613	1.1535	0.988132	2176793088	1.25223	0.35828	67.2456	1.5203	0.61422	11.091
1752	4.03	4.1	19.9	7.914	7.914	Q84PD0	DNAJ-like protein OS=Oryza sativa subsp. japonica GN=Os03g0648400 PE=2 SV=1	ORYSJ	2	0.768976	0.304759	19.3159	1.25966	0.899019	88.8213	1.52926	0.418971	1237.07	3.19702	0.0784378	3.95927
1745	4.03	8.18	50.85	38.98	38.98	Q6ZX06	Non-specific lipid-transfer protein OS=Oryza sativa subsp. japonica GN=ltp2 PE=2 SV=1	ORYSJ	5	2.33112			1.87413			0.622866			1.18905
1756	4.03	4.05	24	7.333	6.444	Q6L4X7	Os05g0508300 protein OS=Oryza sativa subsp. japonica GN=Os05g0508300 PE=3 SV=1	ORYSJ	2	0.942727	0.649923	161.566	0.662511	0.112503	3.78039	0.711493	0.898596	24.1969	1.17619	0.511741	5.22381
1753	4.03	4.08	19.61	14.71	8.824	Q69MC9	Carbonic anhydrase OS=Oryza sativa subsp. japonica GN=Os09g0464000 PE=2 SV=1	ORYSJ	2	0.806416	0.308453	3.58218	1.37669	0.363423	1.70867	0.905315	0.657198	5.32755	1.72264	0.313851	2.28504
1754	4.03	4.07	20.13	7.468	7.468	Q67X37	Os06g0231300 protein OS=Oryza sativa subsp. japonica GN=Os06g0231300 PE=4 SV=1	ORYSJ	3	0.985888	0.47727	2.70506	1.01791	0.577326	2.77775	0.730009	0.961647	3.1802	1.57289	0.59985	3.16274
1751	4.03	4.12	17.03	8.978	8.978	Q5JKH9	Endo-1,3-beta-glucanase OS=Oryza sativa subsp. japonica GN=P0466H10.1 PE=3 SV=1	ORYSJ	2	1.33467	0.839075	6.75307	1.35815	0.72725	4.11342	1.0693	0.223114	2.47267	2.32101	0.0534261	1.77644
1748	4.03	4.86	33.97	14.29	6.984	Q2QUH8	Isoflavone reductase, putative, expressed OS=Oryza sativa subsp. japonica GN=LOC_Os12g16220 PE=4 SV=2	ORYSJ	2	1.74636	0.393277	28.5374	1.98055	0.377877	78.5656	0.796221	0.828458	27.7423	1.52138	0.77189	87.9361
1755	4.03	4.06	22.88	5.12	5.12	Q10DU4	3,4-dihydroxy-2-butanone kinase, putative, expressed OS=Oryza sativa subsp. japonica GN=LOC_Os03g51000 PE=4 SV=1	ORYSJ	2	1.87548	0.237231	3.13162	1.45392	0.422988	2.36542	0.701413	0.904961	5.68965	1.40965	0.820524	2.53004
1761	4.03	4.03	32.03	8.333	8.333	Q0JE83	Os04g0311400 protein (Fragment) OS=Oryza sativa subsp. japonica GN=Os04g0311400 PE=3 SV=1	ORYSJ	2	1.32951			2.01335			0.367566			1.47539
1750	4.03	4.12	11.22	3.222	2.778	I1QQG0	Uncharacterized protein OS=Oryza glaberrima PE=4 SV=1	ORYGL	2	0.875436			1.31633			0.863018			1.08944
1763	4.03	4.03	31.11	22.78	16.11	I1NV22	Photosystem II reaction center Psb28 protein OS=Oryza glaberrima PE=3 SV=1	ORYGL	5	0.961997			1.02181			0.673986			0.741695
1759	4.03	4.04	37.37	11.58	11.58	B9EWA5	Uncharacterized protein OS=Oryza sativa subsp. japonica GN=OsJ_01653 PE=4 SV=1	ORYSJ	4	1.59807	0.293425	2.36495	1.81652	0.297648	3.68065	0.802252	0.732496	2.39716	1.23694	0.731948	2.27188
1758	4.03	4.05	36.46	20.83	20.83	B8AIE2	Putative uncharacterized protein OS=Oryza sativa subsp. indica GN=OsI_08889 PE=4 SV=1	ORYSI	3	1.09462	0.404085	1.48187	1.42826	0.416032	2.16025	1.31662	0.0198812	1.42515	1.24881	0.826067	3.09004
1760	4.03	4.04	38.27	15.43	15.43	A2XE45	Putative uncharacterized protein OS=Oryza sativa subsp. indica GN=OsI_10593 PE=3 SV=1	ORYSI	2	1.4503	0.226155	1.58694	0.981743	0.180428	1.50694	0.663997	0.705484	2.94416	0.631162	0.154227	4.20172
1744	4.03	13.12	28.4	16.23	14.56	A0A0E0JW46	Glyceraldehyde-3-phosphate dehydrogenase OS=Oryza punctata PE=3 SV=1	ORYPU	7	0.359025	0.123255	20.4108	0.601601	0.64566	1129528	1.08687	0.457648	71.0189	1.08403	0.325515	4.37419
1749	4.03	4.59	17.82	4.673	2.737	A0A0E0ITF3	Uncharacterized protein OS=Oryza nivara PE=4 SV=1	ORYNI	2	1.51184			1.2413			1.18856			1.76766
1747	4.03	6.24	10.38	1.482	1.338	A0A0E0H426	Uncharacterized protein OS=Oryza nivara PE=4 SV=1	ORYNI	3	1.87372	0.214951	7.17017	1.12726	0.896351	68.0542	0.47718	0.619453	3665.32	0.52368	0.0685743	3.61122
1743	4.03	15.97	31.97	19.12	19.12	Q6Z4K6	DEAD-box ATP-dependent RNA helicase 52B OS=Oryza sativa subsp. japonica GN=PL10B PE=2 SV=1	ORYSJ	9	1.46768			1.61074			1.51586			2.40917
1775	4.02	4.12	18.86	4.19	4.19	Q8SA06	Os01g0967900 protein OS=Oryza sativa subsp. japonica GN=Os01g0967900 PE=3 SV=1	ORYSJ	2	0.944311			0.43792			0.549989			1.54176
1773	4.02	4.2	12.74	2.947	2.947	Q8RZX0	Os01g0916200 protein OS=Oryza sativa subsp. japonica GN=Os01g0916200 PE=2 SV=1	ORYSJ	2	1.10769			0.844984			0.596476			1.03782
1780	4.02	4.05	19.3	8.544	8.544	Q7XUY6	OSJNBb0048E02.11 protein OS=Oryza sativa subsp. japonica GN=Os04g0465500 PE=2 SV=1	ORYSJ	2	1.15451	0.681401	1.47123	1.02573	0.408985	1.8563	0.806912	0.618543	1.87928	1.3374	0.982813	1.71488
1783	4.02	4.02	30.77	21.54	21.54	Q6ZBV1	Os08g0200300 protein OS=Oryza sativa subsp. japonica GN=Os08g0200300 PE=2 SV=1	ORYSJ	3	0.926522	0.276403	2.14318	0.9916	0.604235	3.63482	0.825424	0.492029	1.74804	1.20435	0.515512	1.74884
1779	4.02	4.06	10.78	4.993	4.993	Q6I5K9	Os05g0435800 protein OS=Oryza sativa subsp. japonica GN=Os05g0435800 PE=4 SV=1	ORYSJ	3	1.85546	0.35524	30.709	1.02156	0.724841	67.673	0.570707	0.353013	7.7841	0.963857	0.272066	6.53876
1769	4.02	6.03	27.99	13.65	13.65	Q6AUB0	Os05g0413400 protein OS=Oryza sativa subsp. japonica GN=Os05g0413400 PE=2 SV=1	ORYSJ	4	1.02631	0.355545	3.57198	1.41406	0.335962	3.57751	0.777724	0.947723	1848.04	2.18511	0.466738	285.069
1784	4.02	4.02	32.58	23.6	23.6	Q654W0	G-box binding protein OS=Oryza sativa subsp. japonica GN=Os06g0246000 PE=2 SV=1	ORYSJ	2	1.2035	0.99287	1.59728	1.89754	0.207391	2.9779	0.91184	0.498812	2.97943	1.48241	0.44408	1.61964
1766	4.02	7.18	24.63	15.13	15.13	Q5Z8H5	Peroxidase OS=Oryza sativa subsp. japonica GN=Os06g0695500 PE=2 SV=1	ORYSJ	4	1.97784	0.471389	316.073	1.2094	0.961187	26.6504	0.970675	0.812275	81564.8	1.678	0.610624	64.4156
1777	4.02	4.07	22.4	5	5	Q5W6F1	Cinnamate-4-hydroxylase OS=Oryza sativa subsp. japonica GN=Os05g0320700 PE=2 SV=1	ORYSJ	2	1.07628	0.831991	4.72227	1.21646	0.928225	2.01826	0.645074	0.836426	7.06798	1.09452	0.613007	3.05344
1770	4.02	5.5	17.78	9.877	9.877	Q5VSC2	MutT/nudix protein-like OS=Oryza sativa subsp. japonica GN=Os06g0141166 PE=4 SV=1	ORYSJ	3	1.44809	0.183074	1.48448	1.41525	0.768162	9.09727	0.952968	0.217913	1.84188	1.59634	0.667132	4.71994
1772	4.02	4.56	14.88	4.112	2.878	Q259F3	H0124B04.9 protein OS=Oryza sativa GN=H0124B04.9 PE=3 SV=1	ORYSA	2	0.648991	0.283081	42.333	1.30835	0.529678	3.73236	0.695315	0.664972	3.99172	1.24961	0.936692	3862.5
1771	4.02	5.49	27.24	19.11	12.6	Q10PG5	Expressed protein OS=Oryza sativa subsp. japonica GN=Os03g0235100 PE=2 SV=1	ORYSJ	2	1.67836	0.525917	96.5033	1.45694	0.296565	3.63379	0.848649	0.640336	15.2715	1.04071	0.241849	3.51508
1768	4.02	6.05	28.57	11.82	11.82	Q0DPA4	Os03g0704000 protein OS=Oryza sativa subsp. japonica GN=Os03g0704000 PE=4 SV=2	ORYSJ	3	0.796149	0.153915	3.66225	1.14305	0.75821	3.64693	0.702676	0.694737	3.62942	1.1918	0.468156	3.63221
1765	4.02	8.21	54.74	32.33	28.45	I1Q3R7	Uncharacterized protein OS=Oryza glaberrima PE=4 SV=1	ORYGL	5	1.6578	0.714153	4520.41	1.65766	0.619846	486.016	0.714621	0.836654	5.68862	1.72331	0.261843	4.14506
1767	4.02	6.23	15.58	4.355	4.355	A2XNW6	Putative uncharacterized protein OS=Oryza sativa subsp. indica GN=OsI_14265 PE=4 SV=1	ORYSI	3	0.808182	0.158179	3.6226	0.655458	0.205558	12.6434	0.647905	0.507284	5.70195	1.48603	0.472205	3.53359
1776	4.02	4.09	15.34	3.476	2.658	A0A0E0PE07	Uncharacterized protein OS=Oryza rufipogon PE=4 SV=1	ORYRU	2	1.41552	0.401633	4.46327	1.47276	0.323592	4.50979	1.46881	0.199105	16.6538	2.3664	0.234995	16.7758
1781	4.02	4.02	21.14	8.13	8.13	A0A0E0NHL5	Uncharacterized protein OS=Oryza rufipogon PE=4 SV=1	ORYRU	2	1.19243	0.957616	2.09848	1.06076	0.755045	4.01238	1.08715	0.0478269	1.45444	1.64524	0.137788	1.45609
1774	4.02	4.19	18.13	5.181	5.181	A0A0E0L719	Uncharacterized protein OS=Oryza punctata PE=4 SV=1	ORYPU	2	1.60106	0.448868	21.6389	1.54166	0.473431	20.5167	1.04813	0.176974	3.52065	1.26439	0.92438	285.067
1778	4.02	4.06	20.3	7.868	7.868	A0A0E0KWF2	Uncharacterized protein OS=Oryza punctata PE=4 SV=1	ORYPU	2	0.609455	0.276219	7.22068	0.95444	0.217351	1.70705	1.01484	0.582336	8.03617	2.28837	0.142663	2.68261
1764	4.02	25.98	24.85	10.92	8.769	A0A0E0HBV8	Uncharacterized protein OS=Oryza nivara PE=4 SV=1	ORYNI	16	1.27717	0.712486	4.60736	1.18202	0.97443	9.52893	0.806354	0.893668	599.596	1.42063	0.924303	849.535
1795	4.01	4.03	15.04	5.489	5.489	Q9LGQ6	Os01g0185300 protein OS=Oryza sativa subsp. japonica GN=Os01g0185300 PE=2 SV=1	ORYSJ	2	1.25956	0.73206	3.52973	1.33388	0.457088	3.53398	1.03762	0.185494	3.61218	1.47358	0.497001	3.52129
1786	4.01	6.25	16.05	5.578	4.898	Q8LI89	Putative NAD synthetase OS=Oryza sativa subsp. japonica GN=OJ1641_C04.125 PE=4 SV=1	ORYSJ	3	0.82473			0.609481			0.509271			1.10318
1790	4.01	4.17	23.21	15.36	9.556	Q84VC8	Gamma hydroxybutyrate dehydrogenase-like protein OS=Oryza sativa subsp. japonica GN=Os02g0562700 PE=2 SV=1	ORYSJ	2	1.24358	0.889599	9.94002	1.1348	0.751874	4.39992	0.862104	0.430742	4.70282	1.50669	0.846236	547.161
1803	4.01	4.01	21.71	19.08	14.47	Q7XVG7	OSJNBa0073L04.7 protein OS=Oryza sativa subsp. japonica GN=Os04g0412200 PE=2 SV=2	ORYSJ	2	1.191	0.928777	3.68815	1.02742	0.387545	3.68642	1.00316	0.247008	4.8301	1.62162	0.303549	3.61379
1789	4.01	4.2	32.5	14	14	Q6Z1Y6	Os08g0102000 protein OS=Oryza sativa subsp. japonica GN=Os08g0102000 PE=2 SV=1	ORYSJ	2	1.04101	0.765631	123.18	0.910854	0.232683	3.67597	1.15927	0.647099	9823.66	1.76714	0.657439	402.08
1791	4.01	4.1	17.12	5.385	5.385	Q6ATX4	Os05g0470800 protein OS=Oryza sativa subsp. japonica GN=Os05g0470800 PE=4 SV=1	ORYSJ	2	1.70435	0.401414	24.9516	1.70974	0.546564	205.759	0.774056	0.744113	3.72465	1.52069	0.791174	135.518
1798	4.01	4.02	17.63	7.295	7.295	Q69Y18	Os06g0214800 protein OS=Oryza sativa subsp. japonica GN=Os06g0214800 PE=2 SV=1	ORYSJ	2	1.10814			0.830365			0.473179			1.0699
1794	4.01	4.04	32.12	18.18	18.18	Q5Z6T5	Os06g0538900 protein OS=Oryza sativa subsp. japonica GN=Os06g0538900 PE=2 SV=1	ORYSJ	2	1.23611	0.935565	24.7121	1.05841	0.450776	3.59376	0.855278	0.38721	3.56792	1.1634	0.660331	18.7756
1801	4.01	4.01	50.88	36.84	36.84	Q5SNH7	Os01g0191100 protein OS=Oryza sativa subsp. japonica GN=Os01g0191100 PE=2 SV=1	ORYSJ	2	1.17006	0.836771	4.13205	0.986321	0.532076	14.0725	0.833845	0.480504	4.11618	1.0504	0.273723	4.01376
1792	4.01	4.07	23.08	13.19	9.158	Q53M04	GUN4, putative OS=Oryza sativa subsp. japonica GN=Os11g0267000 PE=2 SV=1	ORYSJ	2	1.13863	0.927824	547.461	0.447271	0.0659728	3.646	0.478595	0.142213	3.52835	0.928668	0.191808	4.17071
1785	4.01	11.04	16.93	6.368	3.907	Q339H4	DNA-directed RNA polymerase subunit beta OS=Oryza sativa subsp. japonica GN=LOC_Os10g21220 PE=3 SV=2	ORYSJ	6	2.21437	0.165023	7.77373	2.05253	0.471555	560.466	0.879202	0.713079	89.9708	1.02644	0.721444	1218
1804	4.01	4.01	38.32	28.04	28.04	Q2QYX6	Sec61beta family protein, expressed OS=Oryza sativa subsp. japonica GN=LOC_Os12g01260 PE=4 SV=1	ORYSJ	3	2.05479	0.471894	497.236	1.92762	0.619743	8124.13	0.6753	0.673498	8.06019	1.53558	0.401503	3.70692
1800	4.01	4.01	46.23	26.42	26.42	I1NTP1	Uncharacterized protein OS=Oryza glaberrima PE=4 SV=1	ORYGL	2	1.73174			1.44811			0.909547			1.6475
1796	4.01	4.02	19.32	7.769	7.769	I1NM16	Uncharacterized protein OS=Oryza glaberrima PE=4 SV=1	ORYGL	3	3.93842			0.681618			0.793871			1.58631
1788	4.01	4.79	16.94	4.645	2.869	A0A0E0RD88	Uncharacterized protein OS=Oryza rufipogon PE=4 SV=1	ORYRU	3	0.975646	0.327552	4.55148	1.40471	0.612937	20.5159	0.674354	0.573597	4.51098	1.5044	0.611092	8.9383
1797	4.01	4.02	19.04	6.276	6.276	A0A0E0PNH8	Uncharacterized protein OS=Oryza rufipogon PE=4 SV=1	ORYRU	2	1.08724			1.83927			1.26627			1.05372
1793	4.01	4.04	23.75	8.798	8.798	A0A0E0MHE7	Uncharacterized protein OS=Oryza punctata PE=4 SV=1	ORYPU	2	1.37533	0.408724	3.51649	1.17009	0.969336	94.9168	0.731802	0.927045	3.82013	0.895859	0.258227	8.75624
1799	4.01	4.02	14.93	9.552	7.164	A0A0E0L0G0	Uncharacterized protein OS=Oryza punctata PE=4 SV=1	ORYPU	2	1.53794	0.448214	13.9307	1.21169	0.970671	129.952	0.764841	0.887672	9.79257	1.40643	0.714188	4.08612
1851	4	4.04	20.56	9.137	5.584	S6BEC0	NADH dehydrogenase subunit 7 OS=Oryza rufipogon GN=nad7 PE=3 SV=1	ORYRU	2	1.37556	0.423087	3.74087	1.29062	0.579771	3.75098	0.701339	0.896644	69.415	1.32988	0.995818	151.18
1861	4	4.03	7.258	2.304	2.304	Q9ZWR5	Importin beta 1 OS=Oryza sativa subsp. japonica GN=Os05g0353400 PE=2 SV=1	ORYSJ	2	0.672656	0.392141	189.069	0.82359	0.523991	155.739	0.58732	0.516046	22.2279	1.15509	0.772227	131.238
1818	4	5.64	44.72	27.64	27.64	Q9SXG0	F1F0-ATPase inhibitor protein OS=Oryza sativa subsp. japonica GN=OsIF1-2 PE=2 SV=1	ORYSJ	3	1.27227	0.880894	38.7213	1.60868	0.250638	4.89868	1.04065	0.290839	8.35738	1.77684	0.257821	4.77826
1812	4	6.9	13.94	6.731	5.048	Q9LKM3	Phospholipase D OS=Oryza sativa subsp. indica GN=RPLD3 PE=3 SV=1	ORYSI	3	1.10857	0.892346	490.69	1.60105	0.677822	891.736	0.833143	0.488073	4.21524	0.764919	0.285152	29.737
1883	4	4.01	17.9	12.23	12.23	Q9FWU4	Os10g0491000 protein OS=Oryza sativa subsp. japonica GN=LOC_Os10g34930 PE=2 SV=1	ORYSJ	2	4.74772			8.18963			0.568022			1.56825
1903	4	4	28.75	22.5	22.5	Q9FP98	Os01g0626300 protein OS=Oryza sativa subsp. japonica GN=Os01g0626300 PE=4 SV=1	ORYSJ	2	0.861155	0.330065	11.4081	1.31305	0.881838	758.461	0.778314	0.928221	257.829	2.32321	0.748489	22279140
1847	4	4.06	14.34	10.85	10.85	Q8W0W7	Repressor protein OS=Oryza sativa GN=DrAp1 PE=2 SV=1	ORYSA	2	1.39117			1.32393			0.497996			0.876345
1884	4	4.01	26.8	19.61	19.61	Q8W0I1	Os01g0673600 protein OS=Oryza sativa subsp. japonica GN=Os01g0673600 PE=2 SV=1	ORYSJ	3	0.805815	0.680045	10915.7	0.85047	0.706947	5530.33	1.07137	0.167855	3.54595	1.54509	0.378946	3.55473
1814	4	6.24	47.92	28.47	25	Q8H7V0	40S ribosomal protein S17, putative, expressed OS=Oryza sativa subsp. japonica GN=OSJNBb0043C10.11 PE=3 SV=1	ORYSJ	5	0.721974	0.499385	661.251	0.799823	0.511019	187.06	0.706527	0.864488	16.119	1.31854	0.970316	20.8504
1863	4	4.03	29.33	10.22	10.22	Q8H430	Breast adenocarcinoma marker-like OS=Oryza sativa subsp. japonica GN=P0407H12.144 PE=2 SV=1	ORYSJ	2	0.762067			0.663242			1.26501			1.52257
1875	4	4.02	27.49	15.2	15.2	Q84MY7	Peptidyl-prolyl cis-trans isomerase E, putative, expressed OS=Oryza sativa subsp. japonica GN=LOC_Os03g40310 PE=4 SV=1	ORYSJ	2	1.14782	0.907273	66.5438	1.32298	0.762273	30.6397	1.38778	0.102781	3.66622	1.16203	0.407653	3.67603
1904	4	4	27.18	13.33	13.33	Q84M38	Expressed protein OS=Oryza sativa subsp. japonica GN=LOC_Os03g59320 PE=2 SV=1	ORYSJ	3	1.10573	0.666886	6.62079	1.02161	0.366595	3.53233	0.749944	0.921796	3.56344	1.2827	0.764315	3.55173
1855	4	4.04	32.64	14.58	14.58	Q7Y1V2	Eukaryotic translation initiation factor 1A OS=Oryza sativa subsp. japonica GN=eif-1a-OF2 PE=2 SV=1	ORYSJ	2	0.810089	0.289134	11.7317	1.32302	0.621644	7.27627	1.17422	0.134903	3.52316	1.75446	0.47216	24.4125
1889	4	4	23.78	8.469	8.469	Q7Y0A2	Putative uncharacterized protein OSJNBa0075A22.27 OS=Oryza sativa subsp. japonica GN=OSJNBa0075A22.27 PE=3 SV=1	ORYSJ	3	1.01327	0.334766	3.58506	1.1765	0.925254	3.56949	0.883122	0.330921	3.59114	1.63484	0.290173	3.56035
1905	4	4	45.35	33.72	33.72	Q7XUM9	OSJNBa0064M23.16 protein OS=Oryza sativa subsp. japonica GN=Os04g0581300 PE=3 SV=2	ORYSJ	2	1.15399	0.881461	18.3032	1.04235	0.799495	178.089	0.683702	0.938865	38927.3	1.01636	0.722705	1654.42
1858	4	4.03	10.51	5.105	5.105	Q7XU69	OSJNBb0020O11.6 protein OS=Oryza sativa subsp. japonica GN=OSJNBb0020O11.6 PE=3 SV=2	ORYSJ	2	3.17749			1.3407			0.517487			0.324187
1871	4	4.03	20.98	16.59	16.59	Q7XPU1	OSJNBa0088H09.15 protein OS=Oryza sativa subsp. japonica GN=Os04g0685300 PE=2 SV=1	ORYSJ	3	1.31173	0.844066	75.3061	1.40807	0.646102	30.9752	1.07618	0.165463	3.53272	1.65812	0.329839	4.85016
1865	4	4.03	19.26	8.179	8.179	Q7XLZ6	OSJNBa0086O06.13 protein OS=Oryza sativa subsp. japonica GN=Os04g0589900 PE=2 SV=2	ORYSJ	2	0.972238			1.07069			0.970673			1.37716
1859	4	4.03	21.08	12.16	12.16	Q7XD81	Os10g0487400 protein OS=Oryza sativa subsp. japonica GN=Os10g0487400 PE=2 SV=1	ORYSJ	2	1.78614			2.12341			0.347342			0.320476
1837	4	4.15	20.95	6.667	6.667	Q7X723	OSJNBa0014K14.11 protein OS=Oryza sativa subsp. japonica GN=OSJNBa0014K14.11 PE=3 SV=3	ORYSJ	2	1.01533	0.464379	6.98339	1.35474	0.55327	6.97979	1.7246	0.0779733	3.75011	3.60561	0.303573	685.426
1877	4	4.02	23.68	19.47	19.47	Q7JAI4	NADH dehydrogenase subunit 9 OS=Oryza sativa subsp. japonica GN=nad9 PE=3 SV=2	ORYSJ	3	1.36724	0.427364	3.58398	0.856013	0.30608	8.89913	0.875395	0.659905	36.1342	1.33801	0.994086	120.279
1825	4	4.55	16.04	10	7.292	Q75LL5	Putative strictosidine synthase OS=Oryza sativa subsp. japonica GN=OSJNBa0047E24.22 PE=4 SV=1	ORYSJ	2	2.38848	0.568691	49396.4	1.15267	0.946377	128.575	0.977197	0.582858	97.5452	1.36557	0.961049	141.853
1906	4	4	15.81	10.29	10.29	Q75L18	Os05g0112800 protein OS=Oryza sativa subsp. japonica GN=Os05g0112800 PE=2 SV=1	ORYSJ	2	1.29131	0.65242	4.2626	1.04551	0.414466	3.51451	0.790671	0.628619	3.51075	1.47893	0.583786	5.57712
1852	4	4.04	22.9	7.419	7.419	Q75K33	Expressed protein OS=Oryza sativa subsp. japonica GN=LOC_Os03g29730 PE=4 SV=1	ORYSJ	2	1.06035	0.427033	3.62484	1.12488	0.854463	22.0914	0.969776	0.229348	3.63101	1.70253	0.272287	4.11964
1890	4	4	24.12	9.602	9.602	Q6ZJG0	Os08g0542900 protein OS=Oryza sativa subsp. japonica GN=Os08g0542900 PE=2 SV=1	ORYSJ	2	1.79584	0.600407	1085.4	1.81477	0.218835	6.80423	0.683906	0.874441	160.141	1.53839	0.386986	3.54194
1893	4	4	25.32	15.61	15.61	Q6L4V8	Os05g0510100 protein OS=Oryza sativa subsp. japonica GN=Os05g0510100 PE=4 SV=1	ORYSJ	2	0.907436	0.213766	3.51478	1.38927	0.362475	3.51115	0.539125	0.547802	109.235	2.0731	0.428306	87.2156
1846	4	4.06	21.69	9.926	9.926	Q6H4M9	Cytochrome b-c1 complex subunit Rieske, mitochondrial OS=Oryza sativa subsp. japonica GN=Os02g0520800 PE=2 SV=1	ORYSJ	2	1.35833			1.56707			0.89549			1.42978
1907	4	4	19.9	19.9	19.9	Q6F385	Expressed protein OS=Oryza sativa subsp. japonica GN=OSJNBb0021G19.12 PE=2 SV=1	ORYSJ	3	1.90475			2.11747			0.755684			1.17903
1873	4	4.02	34.65	13.16	13.16	Q6ETL6	Os02g0179100 protein OS=Oryza sativa subsp. japonica GN=Os02g0179100 PE=2 SV=1	ORYSJ	3	0.986496	0.527185	15.9113	1.29657	0.546456	3.51071	1.04681	0.177375	3.51505	1.27895	0.813181	5.76084
1850	4	4.05	10.74	7.606	7.606	Q69V56	Os06g0608800 protein OS=Oryza sativa subsp. japonica GN=P0556B08.19-1 PE=2 SV=1	ORYSJ	2	1.10065			1.20288			0.742723			0.767001
[truncated: 1,296 more rows]

## Sheet: Replicate 2
Table S1. Summary of rice proteins identified in two independent quantitative proteomic analysis
[truncated: 2,991 more rows]
