# Supplementary material for: Quantitative Proteomic Analysis Provides Insights into Rice Defense Mechanisms against Magnaporthe oryzae
Source: Int J Mol Sci. 2018 Jul 3;19(7):1950. doi: 10.3390/ijms19071950 (PMC6073306; doi:10.3390/ijms19071950)
Supplement: Supplementary file 1 [file ijms-19-01950-s001.zip › Supplementary Files/Table S4. GO distribution of DE-proteins.xlsx]

## Sheet: cofactor metabolic process
Table S4. GO distribution of DE-proteins: cofactor metabolic process
Protein AC	Protein ID	Protein Name	Process
Q10N21	APX1	L-ascorbate peroxidase 1	0050896: response to stimulus; 0017144: drug metabolic process; 0051186: cofactor metabolic process
Q5W676	HXK5	Hexokinase-5	0065008: regulation of biological quality; 0005975: carbohydrate metabolic process; 0006082: organic acid metabolic process; 0006091: generation of precursor metabolites and energy; 0009117: nucleotide metabolic process; 0017144: drug metabolic process; 0051186: cofactor metabolic process; 0050896: response to stimulus
Q69SV0	APX8	Probable L-ascorbate peroxidase 8	0050896: response to stimulus; 0017144: drug metabolic process; 0051186: cofactor metabolic process
Q6ZJJ1	APX4	Probable L-ascorbate peroxidase 4,	0050896: response to stimulus; 0017144: drug metabolic process; 0051186: cofactor metabolic process
A0A0E0MWI3	A0A0E0MWI3	Peroxidase	0017144: drug metabolic process; 0051186: cofactor metabolic process; 0050896: response to stimulus
A0A0E0Q2V5	A0A0E0Q2V5	Catalase	0017144: drug metabolic process; 0051186: cofactor metabolic process; 0050896: response to stimulus
I1NRJ1	I1NRJ1	Phosphotransferase	0065008: regulation of biological quality; 0005975: carbohydrate metabolic process; 0006082: organic acid metabolic process; 0006091: generation of precursor metabolites and energy; 0009117: nucleotide metabolic process; 0017144: drug metabolic process; 0051186: cofactor metabolic process; 0050896: response to stimulus
I1PYW0	I1PYW0	6-phosphogluconate dehydrogenase	0005975: carbohydrate metabolic process; 0006082: organic acid metabolic process; 0006081: cellular aldehyde metabolic process; 0009117: nucleotide metabolic process; 0051186: cofactor metabolic process; 0050896: response to stimulus
I1QBK0	I1QBK0	Uncharacterized protein	0006725: cellular aromatic compound metabolic process; 0006807: nitrogen compound metabolic process; 0042440: pigment metabolic process; 0046483: heterocycle metabolic process; 0051186: cofactor metabolic process; 0006091: generation of precursor metabolites and energy; 0015979: photosynthesis; 0065003: protein-containing complex assembly; 0010118: stomatal movement; 0050789: regulation of biolog…
Q10T66	Q10T66	Expressed protein	0050896: response to stimulus; 0006066: alcohol metabolic process; 0006725: cellular aromatic compound metabolic process; 0006807: nitrogen compound metabolic process; 0017144: drug metabolic process; 0046483: heterocycle metabolic process; 0051186: cofactor metabolic process
Q5JK10	Q5JK10	Os01g0926300 protein	0005975: carbohydrate metabolic process; 0006725: cellular aromatic compound metabolic process; 0019748: secondary metabolic process; 0006081: cellular aldehyde metabolic process; 0009117: nucleotide metabolic process; 0051186: cofactor metabolic process; 0050896: response to stimulus; 0006082: organic acid metabolic process
Q5U1F5	Q5U1F5	Peroxidase	0017144: drug metabolic process; 0051186: cofactor metabolic process; 0050896: response to stimulus
Q5U1T0	Q5U1T0	Peroxidase	0017144: drug metabolic process; 0051186: cofactor metabolic process; 0050896: response to stimulus
Q5Z4D3	Q5Z4D3	Peroxidase	0017144: drug metabolic process; 0051186: cofactor metabolic process; 0045229: external encapsulating structure organization; 0050896: response to stimulus
Q5Z7J2	Q5Z7J2	Peroxidase	0017144: drug metabolic process; 0051186: cofactor metabolic process; 0050896: response to stimulus
Q654S1	Q654S1	Peroxidase	0017144: drug metabolic process; 0051186: cofactor metabolic process; 0045229: external encapsulating structure organization; 0050896: response to stimulus
Q6AVZ8	Q6AVZ8	Peroxidase	0017144: drug metabolic process; 0051186: cofactor metabolic process; 0045229: external encapsulating structure organization; 0050896: response to stimulus
Q6ER49	Q6ER49	Peroxidase	0017144: drug metabolic process; 0051186: cofactor metabolic process; 0050896: response to stimulus
Q6EUS1	Q6EUS1	Peroxidase	0017144: drug metabolic process; 0051186: cofactor metabolic process; 0050896: response to stimulus
Q7XHB3	Q7XHB3	Peroxidase	0017144: drug metabolic process; 0051186: cofactor metabolic process; 0050896: response to stimulus
Q7XSU7	Q7XSU7	Peroxidase	0017144: drug metabolic process; 0051186: cofactor metabolic process; 0045229: external encapsulating structure organization; 0050896: response to stimulus
Q9FE01	APX2	L-ascorbate peroxidase 2	0050896: response to stimulus; 0017144: drug metabolic process; 0051186: cofactor metabolic process
Q8S5T1	Q8S5T1	Glutathione reductase	0050789: regulation of biological process; 0065008: regulation of biological quality; 0006518: peptide metabolic process; 0006790: sulfur compound metabolic process; 0051186: cofactor metabolic process; 0050896: response to stimulus
Q8S718	Q8S718	Glutathione S-transferase GSTU6	0006518: peptide metabolic process; 0006790: sulfur compound metabolic process; 0051186: cofactor metabolic process; 0009404: toxin metabolic process; 0050896: response to stimulus
Q945W2	Q945W2	Glutathione S-transferase GSTU6	0006518: peptide metabolic process; 0006790: sulfur compound metabolic process; 0051186: cofactor metabolic process; 0009404: toxin metabolic process; 0050896: response to stimulus
Q9ST80	Q9ST80	Peroxidase	0017144: drug metabolic process; 0051186: cofactor metabolic process; 0050896: response to stimulus
Q5N725	ALFC3	Fructose-bisphosphate aldolase 3	0005975: carbohydrate metabolic process; 0006082: organic acid metabolic process; 0006091: generation of precursor metabolites and energy; 0009117: nucleotide metabolic process; 0017144: drug metabolic process; 0051186: cofactor metabolic process
Q7XKF3	PORA	Protochlorophyllide reductase A	0006725: cellular aromatic compound metabolic process; 0006807: nitrogen compound metabolic process; 0042440: pigment metabolic process; 0046483: heterocycle metabolic process; 0051186: cofactor metabolic process; 0015979: photosynthesis
A0A0E0GX81	A0A0E0GX81	Pyruvate dehydrogenase E1 component subunit alpha	0006082: organic acid metabolic process; 0006790: sulfur compound metabolic process; 0006793: phosphorus metabolic process; 0051186: cofactor metabolic process
A0A0E0JW27	A0A0E0JW27	Phosphoglycerate kinase	0005975: carbohydrate metabolic process; 0006082: organic acid metabolic process; 0006091: generation of precursor metabolites and energy; 0009117: nucleotide metabolic process; 0017144: drug metabolic process; 0051186: cofactor metabolic process
A0A0E0L2C4	A0A0E0L2C4	Fructose-bisphosphate aldolase	0005975: carbohydrate metabolic process; 0006082: organic acid metabolic process; 0006091: generation of precursor metabolites and energy; 0009117: nucleotide metabolic process; 0017144: drug metabolic process; 0051186: cofactor metabolic process
A0A0E0QTJ9	A0A0E0QTJ9	Pyruvate dehydrogenase E1 component subunit beta	0006082: organic acid metabolic process; 0006790: sulfur compound metabolic process; 0006793: phosphorus metabolic process; 0051186: cofactor metabolic process; 0005975: carbohydrate metabolic process; 0006091: generation of precursor metabolites and energy; 0009117: nucleotide metabolic process; 0017144: drug metabolic process
A0A0E0QU59	A0A0E0QU59	Uncharacterized protein	0005975: carbohydrate metabolic process; 0006081: cellular aldehyde metabolic process; 0009117: nucleotide metabolic process; 0051186: cofactor metabolic process
A2YRB6	A2YRB6	Uncharacterized protein	0005975: carbohydrate metabolic process; 0006081: cellular aldehyde metabolic process; 0009117: nucleotide metabolic process; 0051186: cofactor metabolic process
A3AHG6	A3AHG6	Uncharacterized protein	0006725: cellular aromatic compound metabolic process; 0006807: nitrogen compound metabolic process; 0042440: pigment metabolic process; 0046483: heterocycle metabolic process; 0051186: cofactor metabolic process
A3CB05	A3CB05	Serine hydroxymethyltransferase	0006520: cellular amino acid metabolic process; 0017144: drug metabolic process; 0042133: neurotransmitter metabolic process; 0006082: organic acid metabolic process; 0006725: cellular aromatic compound metabolic process; 0006730: one-carbon metabolic process; 0043603: cellular amide metabolic process; 0046483: heterocycle metabolic process; 0051186: cofactor metabolic process
B7EKA4	B7EKA4	S-adenosylmethionine synthase	0006730: one-carbon metabolic process; 0006790: sulfur compound metabolic process; 0017144: drug metabolic process; 0051186: cofactor metabolic process
B8BNI2	B8BNI2	Uncharacterized protein	0050789: regulation of biological process; 0065008: regulation of biological quality; 0006662: glycerol ether metabolic process; 0017144: drug metabolic process; 0051186: cofactor metabolic process; 0009657: plastid organization
I1NMP4	I1NMP4	S-adenosylmethionine synthase	0006730: one-carbon metabolic process; 0006790: sulfur compound metabolic process; 0017144: drug metabolic process; 0051186: cofactor metabolic process
I1NRA0	I1NRA0	Uncharacterized protein	0006790: sulfur compound metabolic process; 0022607: cellular component assembly; 0051186: cofactor metabolic process
I1P439	I1P439	Pyruvate dehydrogenase E1 component subunit alpha	0006082: organic acid metabolic process; 0006790: sulfur compound metabolic process; 0006793: phosphorus metabolic process; 0051186: cofactor metabolic process
I1PFA0	I1PFA0	Serine hydroxymethyltransferase	0006520: cellular amino acid metabolic process; 0017144: drug metabolic process; 0042133: neurotransmitter metabolic process; 0006082: organic acid metabolic process; 0006725: cellular aromatic compound metabolic process; 0006730: one-carbon metabolic process; 0043603: cellular amide metabolic process; 0046483: heterocycle metabolic process; 0051186: cofactor metabolic process
I1QS22	I1QS22	Uncharacterized protein	0006081: cellular aldehyde metabolic process; 0006725: cellular aromatic compound metabolic process; 0006766: vitamin metabolic process; 0006793: phosphorus metabolic process; 0006807: nitrogen compound metabolic process; 0017144: drug metabolic process; 0046483: heterocycle metabolic process; 0051186: cofactor metabolic process
I1QSV0	I1QSV0	Uncharacterized protein	0005975: carbohydrate metabolic process; 0006082: organic acid metabolic process; 0006091: generation of precursor metabolites and energy; 0009117: nucleotide metabolic process; 0017144: drug metabolic process; 0051186: cofactor metabolic process
Q0E0D3	Q0E0D3	Os02g0557700 protein	0006082: organic acid metabolic process; 0006725: cellular aromatic compound metabolic process; 0043603: cellular amide metabolic process; 0046483: heterocycle metabolic process; 0051186: cofactor metabolic process
Q0J1E1	Q0J1E1	Os09g0446800 protein	0006082: organic acid metabolic process; 0006725: cellular aromatic compound metabolic process; 0043603: cellular amide metabolic process; 0046483: heterocycle metabolic process; 0051186: cofactor metabolic process; 0006139: nucleobase-containing compound metabolic process; 0042440: pigment metabolic process
Q10BJ7	Q10BJ7	Methylenetetrahydrofolate reductase	0006520: cellular amino acid metabolic process; 0006790: sulfur compound metabolic process; 0006082: organic acid metabolic process; 0006725: cellular aromatic compound metabolic process; 0006730: one-carbon metabolic process; 0043603: cellular amide metabolic process; 0046483: heterocycle metabolic process; 0051186: cofactor metabolic process
Q5NAM3	Q5NAM3	Branched-chain amino acid aminotransferase-like	0006082: organic acid metabolic process; 0006725: cellular aromatic compound metabolic process; 0006766: vitamin metabolic process; 0017144: drug metabolic process; 0043603: cellular amide metabolic process; 0046483: heterocycle metabolic process; 0051186: cofactor metabolic process
Q5VNT9	Q5VNT9	Os06g0136600 protein	0005975: carbohydrate metabolic process; 0006082: organic acid metabolic process; 0006091: generation of precursor metabolites and energy; 0009117: nucleotide metabolic process; 0017144: drug metabolic process; 0051186: cofactor metabolic process
Q69QQ8	Q69QQ8	Os09g0481800 protein	0006790: sulfur compound metabolic process; 0022607: cellular component assembly; 0051186: cofactor metabolic process
Q6H5V4	Q6H5V4	Os02g0638300 protein	0006082: organic acid metabolic process; 0006790: sulfur compound metabolic process; 0044255: cellular lipid metabolic process; 0046483: heterocycle metabolic process; 0051186: cofactor metabolic process; 0015979: photosynthesis; 0006464: cellular protein modification process; 0051604: protein maturation
Q6Z6Y1	Q6Z6Y1	Os02g0130100 protein	0006081: cellular aldehyde metabolic process; 0006725: cellular aromatic compound metabolic process; 0006766: vitamin metabolic process; 0006793: phosphorus metabolic process; 0006807: nitrogen compound metabolic process; 0017144: drug metabolic process; 0046483: heterocycle metabolic process; 0051186: cofactor metabolic process
Q75IZ9	Q75IZ9	Glucose-6-phosphate 1-dehydrogenase	0005975: carbohydrate metabolic process; 0006081: cellular aldehyde metabolic process; 0009117: nucleotide metabolic process; 0051186: cofactor metabolic process
Q7XCK0	Q7XCK0	Glutathione S-transferase	0006518: peptide metabolic process; 0006790: sulfur compound metabolic process; 0051186: cofactor metabolic process
Q84VE1	Q84VE1	Adenosylhomocysteinase	0006730: one-carbon metabolic process; 0006520: cellular amino acid metabolic process; 0006790: sulfur compound metabolic process; 0009116: nucleoside metabolic process; 0051186: cofactor metabolic process
Q8H8U5	IN21B	Protein IN2-1 homolog B	0006518: peptide metabolic process; 0006790: sulfur compound metabolic process; 0051186: cofactor metabolic process; 0006464: cellular protein modification process
Q8W3D9	PORB	Protochlorophyllide reductase B	0006725: cellular aromatic compound metabolic process; 0006807: nitrogen compound metabolic process; 0042440: pigment metabolic process; 0046483: heterocycle metabolic process; 0051186: cofactor metabolic process; 0015979: photosynthesis
Q8H3Q7	Q8H3Q7	Xylose isomerase	0005975: carbohydrate metabolic process; 0006081: cellular aldehyde metabolic process; 0009117: nucleotide metabolic process; 0051186: cofactor metabolic process
U5KNJ7	U5KNJ7	Glucose-6-phosphate isomerase	0005975: carbohydrate metabolic process; 0006082: organic acid metabolic process; 0006091: generation of precursor metabolites and energy; 0009117: nucleotide metabolic process; 0017144: drug metabolic process; 0051186: cofactor metabolic process
Note: proteins responding to stimulus are shaded

## Sheet: organic acid metabolic process
Table S4. GO distribution of DE-proteins: organic acid metabolic process
Protein AC	Protein ID	Protein Name	Process
Q5W676	HXK5	Hexokinase-5	0065008: regulation of biological quality; 0005975: carbohydrate metabolic process; 0006082: organic acid metabolic process; 0006091: generation of precursor metabolites and energy; 0009117: nucleotide metabolic process; 0017144: drug metabolic process; 0051186: cofactor metabolic process; 0050896: response to stimulus
A0A0E0P9U4	A0A0E0P9U4	Zeaxanthin epoxidase	0006066: alcohol metabolic process; 0006082: organic acid metabolic process; 0044255: cellular lipid metabolic process; 0032501: multicellular organismal process; 0050878: regulation of body fluid levels; 0050896: response to stimulus; 0042440: pigment metabolic process
I1NRJ1	I1NRJ1	Phosphotransferase	0065008: regulation of biological quality; 0005975: carbohydrate metabolic process; 0006082: organic acid metabolic process; 0006091: generation of precursor metabolites and energy; 0009117: nucleotide metabolic process; 0017144: drug metabolic process; 0051186: cofactor metabolic process; 0050896: response to stimulus
I1PYW0	I1PYW0	6-phosphogluconate dehydrogenase	0005975: carbohydrate metabolic process; 0006082: organic acid metabolic process; 0006081: cellular aldehyde metabolic process; 0009117: nucleotide metabolic process; 0051186: cofactor metabolic process; 0050896: response to stimulus
Q5JK10	Q5JK10	Os01g0926300 protein	0005975: carbohydrate metabolic process; 0006725: cellular aromatic compound metabolic process; 0019748: secondary metabolic process; 0006081: cellular aldehyde metabolic process; 0009117: nucleotide metabolic process; 0051186: cofactor metabolic process; 0050896: response to stimulus; 0006082: organic acid metabolic process
Q6Z8Z7	Q6Z8Z7	Hydroperoxide lyase	0006082: organic acid metabolic process; 0044255: cellular lipid metabolic process; 0050896: response to stimulus; 0006629: lipid metabolic process
S4TZU3	S4TZU3	Succinate--CoA ligase [ADP-forming] subunit beta	0050896: response to stimulus; 0006082: organic acid metabolic process; 0017144: drug metabolic process; 0044238: primary metabolic process; 0045333: cellular respiration
Q5N725	ALFC3	Fructose-bisphosphate aldolase 3	0005975: carbohydrate metabolic process; 0006082: organic acid metabolic process; 0006091: generation of precursor metabolites and energy; 0009117: nucleotide metabolic process; 0017144: drug metabolic process; 0051186: cofactor metabolic process
A0A0E0FK09	A0A0E0FK09	Isocitrate dehydrogenase [NAD] subunit	0006082: organic acid metabolic process; 0017144: drug metabolic process; 0044238: primary metabolic process; 0045333: cellular respiration
A0A0E0GHK1	A0A0E0GHK1	Uncharacterized protein	0006082: organic acid metabolic process; 0006807: nitrogen compound metabolic process
A0A0E0GX81	A0A0E0GX81	Pyruvate dehydrogenase E1 component subunit alpha	0006082: organic acid metabolic process; 0006790: sulfur compound metabolic process; 0006793: phosphorus metabolic process; 0051186: cofactor metabolic process
A0A0E0JW27	A0A0E0JW27	Phosphoglycerate kinase	0005975: carbohydrate metabolic process; 0006082: organic acid metabolic process; 0006091: generation of precursor metabolites and energy; 0009117: nucleotide metabolic process; 0017144: drug metabolic process; 0051186: cofactor metabolic process
A0A0E0L2C4	A0A0E0L2C4	Fructose-bisphosphate aldolase	0005975: carbohydrate metabolic process; 0006082: organic acid metabolic process; 0006091: generation of precursor metabolites and energy; 0009117: nucleotide metabolic process; 0017144: drug metabolic process; 0051186: cofactor metabolic process
A0A0E0N3L3	A0A0E0N3L3	Uncharacterized protein	0006082: organic acid metabolic process; 0044255: cellular lipid metabolic process
A0A0E0PBD5	A0A0E0PBD5	Uncharacterized protein	0006082: organic acid metabolic process
A0A0E0QJF1	A0A0E0QJF1	Uncharacterized protein	0005975: carbohydrate metabolic process; 0006082: organic acid metabolic process; 0017144: drug metabolic process; 0044238: primary metabolic process; 0045333: cellular respiration
A0A0E0QL14	A0A0E0QL14	Lipoxygenase	0006082: organic acid metabolic process; 0044255: cellular lipid metabolic process
A0A0E0QTJ9	A0A0E0QTJ9	Pyruvate dehydrogenase E1 component subunit beta	0006082: organic acid metabolic process; 0006790: sulfur compound metabolic process; 0006793: phosphorus metabolic process; 0051186: cofactor metabolic process; 0005975: carbohydrate metabolic process; 0006091: generation of precursor metabolites and energy; 0009117: nucleotide metabolic process; 0017144: drug metabolic process
A0A0E0R0E6	A0A0E0R0E6	Malate dehydrogenase	0005975: carbohydrate metabolic process; 0006082: organic acid metabolic process; 0017144: drug metabolic process; 0044238: primary metabolic process; 0045333: cellular respiration
A2XUV1	A2XUV1	Malate synthase	0005975: carbohydrate metabolic process; 0006081: cellular aldehyde metabolic process; 0006082: organic acid metabolic process; 0017144: drug metabolic process; 0044238: primary metabolic process; 0045333: cellular respiration
A3CB05	A3CB05	Serine hydroxymethyltransferase	0006520: cellular amino acid metabolic process; 0017144: drug metabolic process; 0042133: neurotransmitter metabolic process; 0006082: organic acid metabolic process; 0006725: cellular aromatic compound metabolic process; 0006730: one-carbon metabolic process; 0043603: cellular amide metabolic process; 0046483: heterocycle metabolic process; 0051186: cofactor metabolic process
I1P2D6	I1P2D6	Phenylalanine ammonia-lyase	0006082: organic acid metabolic process; 0006725: cellular aromatic compound metabolic process; 0019748: secondary metabolic process; 0006520: cellular amino acid metabolic process; 0017144: drug metabolic process
I1P439	I1P439	Pyruvate dehydrogenase E1 component subunit alpha	0006082: organic acid metabolic process; 0006790: sulfur compound metabolic process; 0006793: phosphorus metabolic process; 0051186: cofactor metabolic process
I1PFA0	I1PFA0	Serine hydroxymethyltransferase	0006520: cellular amino acid metabolic process; 0017144: drug metabolic process; 0042133: neurotransmitter metabolic process; 0006082: organic acid metabolic process; 0006725: cellular aromatic compound metabolic process; 0006730: one-carbon metabolic process; 0043603: cellular amide metabolic process; 0046483: heterocycle metabolic process; 0051186: cofactor metabolic process
I1Q7V9	I1Q7V9	Succinate dehydrogenase [ubiquinone] flavoprotein subunit	0022900: electron transport chain; 0006082: organic acid metabolic process; 0017144: drug metabolic process; 0044238: primary metabolic process; 0045333: cellular respiration
I1QSV0	I1QSV0	Uncharacterized protein	0005975: carbohydrate metabolic process; 0006082: organic acid metabolic process; 0006091: generation of precursor metabolites and energy; 0009117: nucleotide metabolic process; 0017144: drug metabolic process; 0051186: cofactor metabolic process
Q0E0D3	Q0E0D3	Os02g0557700 protein	0006082: organic acid metabolic process; 0006725: cellular aromatic compound metabolic process; 0043603: cellular amide metabolic process; 0046483: heterocycle metabolic process; 0051186: cofactor metabolic process
Q0J1E1	Q0J1E1	Os09g0446800 protein	0006082: organic acid metabolic process; 0006725: cellular aromatic compound metabolic process; 0043603: cellular amide metabolic process; 0046483: heterocycle metabolic process; 0051186: cofactor metabolic process; 0006139: nucleobase-containing compound metabolic process; 0042440: pigment metabolic process
Q0J366	Q0J366	Os09g0252100 protein	0006082: organic acid metabolic process; 0044255: cellular lipid metabolic process; 0055114: oxidation-reduction process
Q10BJ7	Q10BJ7	Methylenetetrahydrofolate reductase	0006520: cellular amino acid metabolic process; 0006790: sulfur compound metabolic process; 0006082: organic acid metabolic process; 0006725: cellular aromatic compound metabolic process; 0006730: one-carbon metabolic process; 0043603: cellular amide metabolic process; 0046483: heterocycle metabolic process; 0051186: cofactor metabolic process
Q2QPR0	Q2QPR0	Phenylalanine ammonia-lyase	0006082: organic acid metabolic process; 0006725: cellular aromatic compound metabolic process; 0019748: secondary metabolic process; 0006520: cellular amino acid metabolic process; 0017144: drug metabolic process
Q33E21	Q33E21	NAD-dependent isocitrate dehydrogenase c1	0006082: organic acid metabolic process; 0017144: drug metabolic process; 0044238: primary metabolic process; 0045333: cellular respiration
Q5NAM3	Q5NAM3	Branched-chain amino acid aminotransferase-like	0006082: organic acid metabolic process; 0006725: cellular aromatic compound metabolic process; 0006766: vitamin metabolic process; 0017144: drug metabolic process; 0043603: cellular amide metabolic process; 0046483: heterocycle metabolic process; 0051186: cofactor metabolic process
Q5VNT9	Q5VNT9	Os06g0136600 protein	0005975: carbohydrate metabolic process; 0006082: organic acid metabolic process; 0006091: generation of precursor metabolites and energy; 0009117: nucleotide metabolic process; 0017144: drug metabolic process; 0051186: cofactor metabolic process
Q5VS74	Q5VS74	Acetyltransferase component of pyruvate dehydrogenase complex	0006082: organic acid metabolic process
Q651F0	Q651F0	Os09g0539100 protein	0006520: cellular amino acid metabolic process; 0006725: cellular aromatic compound metabolic process; 0006082: organic acid metabolic process
Q67UL5	Q67UL5	Putative fructokinase	0005975: carbohydrate metabolic process; 0006082: organic acid metabolic process; 0044255: cellular lipid metabolic process
Q69YA2	Q69YA2	3-oxoacyl-[acyl-carrier-protein] synthase	0006082: organic acid metabolic process; 0044255: cellular lipid metabolic process
Q6H5V4	Q6H5V4	Os02g0638300 protein	0006082: organic acid metabolic process; 0006790: sulfur compound metabolic process; 0044255: cellular lipid metabolic process; 0046483: heterocycle metabolic process; 0051186: cofactor metabolic process; 0015979: photosynthesis; 0006464: cellular protein modification process; 0051604: protein maturation
Q7XAL3	Q7XAL3	Acetyltransferase component of pyruvate dehydrogenase complex	0006082: organic acid metabolic process
Q7XVM2	Q7XVM2	OSJNBa0072K14.5 protein	0006082: organic acid metabolic process; 0017144: drug metabolic process; 0044238: primary metabolic process; 0045333: cellular respiration
Q8H4E0	Q8H4E0	Os07g0630800 protein	0005975: carbohydrate metabolic process; 0006082: organic acid metabolic process; 0017144: drug metabolic process; 0044238: primary metabolic process; 0045333: cellular respiration
Q8H4V1	Q8H4V1	Os08g0366000 protein	0008152: metabolic process; 0032501: multicellular organismal process; 0032502: developmental process; 0006082: organic acid metabolic process; 0017144: drug metabolic process; 0044238: primary metabolic process; 0045333: cellular respiration
Q8H631	Q8H631	Acyl-coenzyme A oxidase	0006082: organic acid metabolic process; 0044255: cellular lipid metabolic process; 0055114: oxidation-reduction process
Q8LP96	Q8LP96	Moco containing protein	0006082: organic acid metabolic process; 0006807: nitrogen compound metabolic process
Q93VK6	Q93VK6	3-phosphoshikimate 1-carboxyvinyltransferase	0006520: cellular amino acid metabolic process; 0006725: cellular aromatic compound metabolic process; 0006082: organic acid metabolic process
Q94JA2	Q94JA2	Malate dehydrogenase	0005975: carbohydrate metabolic process; 0006082: organic acid metabolic process; 0017144: drug metabolic process; 0044238: primary metabolic process; 0045333: cellular respiration
Q9FUJ7	Q9FUJ7	Citrate synthase	0006082: organic acid metabolic process; 0017144: drug metabolic process; 0044238: primary metabolic process; 0045333: cellular respiration
Q9XGU8	Q9XGU8	Isocitrate dehydrogenase [NADP]	0006082: organic acid metabolic process; 0017144: drug metabolic process; 0044238: primary metabolic process; 0045333: cellular respiration
U5KNJ7	U5KNJ7	Glucose-6-phosphate isomerase	0005975: carbohydrate metabolic process; 0006082: organic acid metabolic process; 0006091: generation of precursor metabolites and energy; 0009117: nucleotide metabolic process; 0017144: drug metabolic process; 0051186: cofactor metabolic process
Note: proteins responding to stimulus are shaded

## Sheet: carbohydrate metabolic process
Table S4. GO distribution of DE-proteins: carbohydrate metabolic process
Protein AC	Protein ID	Protein Name	Process
Q5W676	HXK5	Hexokinase-5	0065008: regulation of biological quality; 0005975: carbohydrate metabolic process; 0006082: organic acid metabolic process; 0006091: generation of precursor metabolites and energy; 0009117: nucleotide metabolic process; 0017144: drug metabolic process; 0051186: cofactor metabolic process; 0050896: response to stimulus
I1NRJ1	I1NRJ1	Phosphotransferase	0065008: regulation of biological quality; 0005975: carbohydrate metabolic process; 0006082: organic acid metabolic process; 0006091: generation of precursor metabolites and energy; 0009117: nucleotide metabolic process; 0017144: drug metabolic process; 0051186: cofactor metabolic process; 0050896: response to stimulus
I1PYW0	I1PYW0	6-phosphogluconate dehydrogenase, decarboxylating	0005975: carbohydrate metabolic process; 0006082: organic acid metabolic process; 0006081: cellular aldehyde metabolic process; 0009117: nucleotide metabolic process; 0051186: cofactor metabolic process; 0050896: response to stimulus
Q5JK10	Q5JK10	Os01g0926300 protein	0005975: carbohydrate metabolic process; 0006725: cellular aromatic compound metabolic process; 0019748: secondary metabolic process; 0006081: cellular aldehyde metabolic process; 0009117: nucleotide metabolic process; 0051186: cofactor metabolic process; 0050896: response to stimulus; 0006082: organic acid metabolic process
Q8LHG8	Q8LHG8	DNA-damage-repairtoleration protein-like	0005975: carbohydrate metabolic process; 0050896: response to stimulus
Q9FPE6	Q9FPE6	Alpha-1,4 glucan phosphorylase (Fragment)	0005975: carbohydrate metabolic process; 0050896: response to stimulus
Q5N725	ALFC3	Fructose-bisphosphate aldolase 3	0005975: carbohydrate metabolic process; 0006082: organic acid metabolic process; 0006091: generation of precursor metabolites and energy; 0009117: nucleotide metabolic process; 0017144: drug metabolic process; 0051186: cofactor metabolic process
A0A0E0GTS6	A0A0E0GTS6	Uncharacterized protein	0005975: carbohydrate metabolic process
A0A0E0JW27	A0A0E0JW27	Phosphoglycerate kinase	0005975: carbohydrate metabolic process; 0006082: organic acid metabolic process; 0006091: generation of precursor metabolites and energy; 0009117: nucleotide metabolic process; 0017144: drug metabolic process; 0051186: cofactor metabolic process
A0A0E0JW46	A0A0E0JW46	Glyceraldehyde-3-phosphate dehydrogenase	0005975: carbohydrate metabolic process
A0A0E0L2C4	A0A0E0L2C4	Fructose-bisphosphate aldolase	0005975: carbohydrate metabolic process; 0006082: organic acid metabolic process; 0006091: generation of precursor metabolites and energy; 0009117: nucleotide metabolic process; 0017144: drug metabolic process; 0051186: cofactor metabolic process
A0A0E0N1K8	A0A0E0N1K8	Uncharacterized protein	0005975: carbohydrate metabolic process
A0A0E0PUM1	A0A0E0PUM1	Sucrose synthase	0065003: protein-containing complex assembly; 0000003: reproduction; 0032501: multicellular organismal process; 0032502: developmental process; 0005975: carbohydrate metabolic process
A0A0E0QJF1	A0A0E0QJF1	Uncharacterized protein	0005975: carbohydrate metabolic process; 0006082: organic acid metabolic process; 0017144: drug metabolic process; 0044238: primary metabolic process; 0045333: cellular respiration
A0A0E0QTJ9	A0A0E0QTJ9	Pyruvate dehydrogenase E1 component subunit beta	0006082: organic acid metabolic process; 0006790: sulfur compound metabolic process; 0006793: phosphorus metabolic process; 0051186: cofactor metabolic process; 0005975: carbohydrate metabolic process; 0006091: generation of precursor metabolites and energy; 0009117: nucleotide metabolic process; 0017144: drug metabolic process
A0A0E0QU59	A0A0E0QU59	Uncharacterized protein	0005975: carbohydrate metabolic process; 0006081: cellular aldehyde metabolic process; 0009117: nucleotide metabolic process; 0051186: cofactor metabolic process
A0A0E0R0E6	A0A0E0R0E6	Malate dehydrogenase	0005975: carbohydrate metabolic process; 0006082: organic acid metabolic process; 0017144: drug metabolic process; 0044238: primary metabolic process; 0045333: cellular respiration
A0A0N7KS02	A0A0N7KS02	Alpha-galactosidase (Fragment)	0005975: carbohydrate metabolic process
A2XUV1	A2XUV1	Malate synthase	0005975: carbohydrate metabolic process; 0006081: cellular aldehyde metabolic process; 0006082: organic acid metabolic process; 0017144: drug metabolic process; 0044238: primary metabolic process; 0045333: cellular respiration
A2YRB6	A2YRB6	Uncharacterized protein	0005975: carbohydrate metabolic process; 0006081: cellular aldehyde metabolic process; 0009117: nucleotide metabolic process; 0051186: cofactor metabolic process
B8AF09	B8AF09	Glyceraldehyde-3-phosphate dehydrogenase	0005975: carbohydrate metabolic process
I1NTN8	I1NTN8	Uncharacterized protein	0005975: carbohydrate metabolic process
I1PMF5	I1PMF5	Glyceraldehyde-3-phosphate dehydrogenase	0005975: carbohydrate metabolic process
I1QF35	I1QF35	Uncharacterized protein	0005975: carbohydrate metabolic process
I1QSV0	I1QSV0	Uncharacterized protein	0005975: carbohydrate metabolic process; 0006082: organic acid metabolic process; 0006091: generation of precursor metabolites and energy; 0009117: nucleotide metabolic process; 0017144: drug metabolic process; 0051186: cofactor metabolic process
Q2QPD1	Q2QPD1	Acyl carrier protein	0005975: carbohydrate metabolic process; 0006793: phosphorus metabolic process; 0044255: cellular lipid metabolic process
Q53MP2	Q53MP2	Beta-D-xylosidase	0005975: carbohydrate metabolic process
Q5KQH5	Q5KQH5	putative 2,3-bisphosphoglycerate-independent phosphoglycerate mutase	0005975: carbohydrate metabolic process
Q5QMK7	Q5QMK7	Os01g0817700 protein	0005975: carbohydrate metabolic process
Q5SN59	Q5SN59	Ribokinase	0005975: carbohydrate metabolic process; 0009116: nucleoside metabolic process
Q5VNT9	Q5VNT9	Os06g0136600 protein	0005975: carbohydrate metabolic process; 0006082: organic acid metabolic process; 0006091: generation of precursor metabolites and energy; 0009117: nucleotide metabolic process; 0017144: drug metabolic process; 0051186: cofactor metabolic process
Q5WMX0	Q5WMX0	DIP3	0005975: carbohydrate metabolic process; 0006807: nitrogen compound metabolic process; 0009057: macromolecule catabolic process; 0017144: drug metabolic process
Q5Z7T4	Q5Z7T4	Complex 1 family protein-like	0005975: carbohydrate metabolic process; 0006119: oxidative phosphorylation; 0022900: electron transport chain; 0045333: cellular respiration
Q67UL5	Q67UL5	Putative fructokinase	0005975: carbohydrate metabolic process; 0006082: organic acid metabolic process; 0044255: cellular lipid metabolic process
Q6YVU7	Q6YVU7	Os07g0539100 protein	0005975: carbohydrate metabolic process
Q75IQ9	Q75IQ9	putative 6-phosphofructo-2-kinase	0006793: phosphorus metabolic process; 0005975: carbohydrate metabolic process
Q75IZ9	Q75IZ9	Glucose-6-phosphate 1-dehydrogenase	0005975: carbohydrate metabolic process; 0006081: cellular aldehyde metabolic process; 0009117: nucleotide metabolic process; 0051186: cofactor metabolic process
Q7X6F6	Q7X6F6	OSJNBb0079B02.3 protein	0005975: carbohydrate metabolic process
Q8H3Q7	Q8H3Q7	Xylose isomerase	0005975: carbohydrate metabolic process; 0006081: cellular aldehyde metabolic process; 0009117: nucleotide metabolic process; 0051186: cofactor metabolic process
Q8H4E0	Q8H4E0	Os07g0630800 protein	0005975: carbohydrate metabolic process; 0006082: organic acid metabolic process; 0017144: drug metabolic process; 0044238: primary metabolic process; 0045333: cellular respiration
Q8H8C2	Q8H8C2	Uncharacterized protein OJ1134F05.7	0005975: carbohydrate metabolic process; 0015979: photosynthesis; 0022900: electron transport chain
Q8RU06	Q8RU06	Cellulase containing protein	0006996: organelle organization; 0022607: cellular component assembly; 0005975: carbohydrate metabolic process; 0006928: movement of cell or subcellular component; 0040011: locomotion; 0051179: localization; 0008150: biological_process
Q94JA2	Q94JA2	Malate dehydrogenase	0005975: carbohydrate metabolic process; 0006082: organic acid metabolic process; 0017144: drug metabolic process; 0044238: primary metabolic process; 0045333: cellular respiration
Q9ATR3	Q9ATR3	Glucanase	0005975: carbohydrate metabolic process
U5KNJ7	U5KNJ7	Glucose-6-phosphate isomerase	0005975: carbohydrate metabolic process; 0006082: organic acid metabolic process; 0006091: generation of precursor metabolites and energy; 0009117: nucleotide metabolic process; 0017144: drug metabolic process; 0051186: cofactor metabolic process
Note: proteins responding to stimulus are shaded

## Sheet: regulation of biological proces
Table S4. GO distribution of DE-proteins: regulation of biological process
Protein AC	Protein ID	Protein Name	Process
A0A0E0PMK8	A0A0E0PMK8	Guanosine nucleotide diphosphate dissociation inhibitor	0015031: protein transport; 0007154: cell communication; 0050789: regulation of biological process; 0050896: response to stimulus
I1NQS0	I1NQS0	Uncharacterized protein	0050896: response to stimulus; 0051704: multi-organism process; 0008152: metabolic process; 0050789: regulation of biological process
I1Q8M5	I1Q8M5	Thioredoxin	0050789: regulation of biological process; 0065008: regulation of biological quality; 0006662: glycerol ether metabolic process; 0006810: transport; 0050896: response to stimulus
I1QBK0	I1QBK0	Uncharacterized protein	0006725: cellular aromatic compound metabolic process; 0006807: nitrogen compound metabolic process; 0042440: pigment metabolic process; 0046483: heterocycle metabolic process; 0051186: cofactor metabolic process; 0006091: generation of precursor metabolites and energy; 0015979: photosynthesis; 0065003: protein-containing complex assembly; 0010118: stomatal movement; 0050789: regulation of biolog…
I1QGF2	I1QGF2	Obg-like ATPase 1	0050789: regulation of biological process; 0050896: response to stimulus
I1QVA1	I1QVA1	Uncharacterized protein	0002376: immune system process; 0050789: regulation of biological process; 0050896: response to stimulus; 0051704: multi-organism process
Q69QD5	Q69QD5	Chaperonin	0006457: protein folding; 0008152: metabolic process; 0050789: regulation of biological process; 0050896: response to stimulus; 0065009: regulation of molecular function
Q6ESJ0	Q6ESJ0	Glutathione peroxidase	0032501: multicellular organismal process; 0032502: developmental process; 0050789: regulation of biological process; 0050896: response to stimulus
Q6Z875	Q6Z875	Os02g0325100 protein	0006351: transcription, DNA-templated; 0050789: regulation of biological process; 0065003: protein-containing complex assembly; 0006508: proteolysis; 0009057: macromolecule catabolic process; 0050896: response to stimulus
Q75L45	Q75L45	Os05g0135800 protein	0007154: cell communication; 0050789: regulation of biological process; 0050896: response to stimulus; 0006464: cellular protein modification process; 0006793: phosphorus metabolic process
Q7XXQ9	Q7XXQ9	Os03g0390700 protein	0017144: drug metabolic process; 0043603: cellular amide metabolic process; 0046483: heterocycle metabolic process; 0007154: cell communication; 0050789: regulation of biological process; 0050896: response to stimulus; 0065003: protein-containing complex assembly; 0006139: nucleobase-containing compound metabolic process; 0016043: cellular component organization; 0016049: cell growth
Q8S5T1	Q8S5T1	Glutathione reductase	0050789: regulation of biological process; 0065008: regulation of biological quality; 0006518: peptide metabolic process; 0006790: sulfur compound metabolic process; 0051186: cofactor metabolic process; 0050896: response to stimulus
A0A0E0NIB1	A0A0E0NIB1	Uncharacterized protein	0050789: regulation of biological process; 0065008: regulation of biological quality; 0006662: glycerol ether metabolic process
A2WPH9	A2WPH9	Uncharacterized protein	0050789: regulation of biological process; 0065008: regulation of biological quality
A2ZCE6	A2ZCE6	Protein disulfide-isomerase	0050789: regulation of biological process; 0065008: regulation of biological quality; 0000003: reproduction; 0032501: multicellular organismal process; 0032502: developmental process; 0006457: protein folding
A3AX85	A3AX85	Uncharacterized protein	0009057: macromolecule catabolic process; 0019538: protein metabolic process; 0050789: regulation of biological process
B8B9N6	B8B9N6	Uncharacterized protein	0050789: regulation of biological process; 0065008: regulation of biological quality
B8BNI2	B8BNI2	Uncharacterized protein	0050789: regulation of biological process; 0065008: regulation of biological quality; 0006662: glycerol ether metabolic process; 0017144: drug metabolic process; 0051186: cofactor metabolic process; 0009657: plastid organization
I1NQL2	I1NQL2	Uncharacterized protein	0050789: regulation of biological process; 0065008: regulation of biological quality
I1NTP1	I1NTP1	Uncharacterized protein	0000375: RNA splicing, via transesterification reactions; 0009057: macromolecule catabolic process; 0016070: RNA metabolic process; 0050789: regulation of biological process
I1NUK3	I1NUK3	Uncharacterized protein	0050789: regulation of biological process; 0065008: regulation of biological quality; 0006662: glycerol ether metabolic process
I1NXX4	I1NXX4	Uncharacterized protein	0006351: transcription, DNA-templated; 0050789: regulation of biological process
I1P4R4	I1P4R4	Uncharacterized protein	0050789: regulation of biological process; 0065008: regulation of biological quality; 0006662: glycerol ether metabolic process
I1P5B1	I1P5B1	Proliferating cell nuclear antigen	0006260: DNA replication; 0065003: protein-containing complex assembly; 0050789: regulation of biological process
I1PHF3	I1PHF3	Uncharacterized protein	0006811: ion transport; 0050789: regulation of biological process; 0065008: regulation of biological quality
I1Q3R7	I1Q3R7	Uncharacterized protein	0050789: regulation of biological process; 0065008: regulation of biological quality
I1QAQ8	I1QAQ8	Uncharacterized protein	0050789: regulation of biological process; 0065008: regulation of biological quality; 0006662: glycerol ether metabolic process
I1QI83	I1QI83	Uncharacterized protein	0050789: regulation of biological process; 0065008: regulation of biological quality; 0006662: glycerol ether metabolic process; 0009657: plastid organization
Q25AG7	Q25AG7	B1011H02.3 protein	0050789: regulation of biological process; 0065008: regulation of biological quality; 0006662: glycerol ether metabolic process
Q5SMU8	Q5SMU8	RuvB-like helicase	0065003: protein-containing complex assembly; 0051276: chromosome organization; 0006464: cellular protein modification process; 0006351: transcription, DNA-templated; 0050789: regulation of biological process
Q69MW7	Q69MW7	DNA binding protein PF1	0006323: DNA packaging; 0065003: protein-containing complex assembly; 0006351: transcription, DNA-templated; 0050789: regulation of biological process
Q69UI8	Q69UI8	Os08g0116500 protein	0006412: translation; 0006464: cellular protein modification process; 0006793: phosphorus metabolic process; 0050789: regulation of biological process; 0065009: regulation of molecular function
Q6YUR8	Q6YUR8	Cold shock domain protein 1	0006351: transcription, DNA-templated; 0050789: regulation of biological process
Q6ZBS1	Q6ZBS1	Os08g0177700 protein	0000375: RNA splicing, via transesterification reactions; 0009057: macromolecule catabolic process; 0016070: RNA metabolic process; 0050789: regulation of biological process; 0006396: RNA processing
Q6ZJI3	Q6ZJI3	Os08g0550100 protein	0009057: macromolecule catabolic process; 0019538: protein metabolic process; 0050789: regulation of biological process; 0006508: proteolysis
Q7XBR2	Q7XBR2	ATP-dependent Clp protease proteolytic subunit	0009657: plastid organization; 0032502: developmental process; 0050789: regulation of biological process
Q8H3M0	Q8H3M0	Os08g0428800 protein	0006323: DNA packaging; 0065003: protein-containing complex assembly; 0006351: transcription, DNA-templated; 0050789: regulation of biological process
Q94CN9	Q94CN9	Dihydrolipoyl dehydrogenase	0050789: regulation of biological process; 0065008: regulation of biological quality
Q9ASP4	Q9ASP4	Dihydrolipoyl dehydrogenase	0050789: regulation of biological process; 0065008: regulation of biological quality
Note: proteins responding to stimulus are shaded

## Sheet: translation
Table S4. GO distribution of DE-proteins: translation
Protein AC	Protein ID	Protein Name	Process
I1P727	I1P727	Uncharacterized protein	0050896: response to stimulus; 0006412: translation
I1QEF5	I1QEF5	Uncharacterized protein	0009657: plastid organization; 0050896: response to stimulus; 0051704: multi-organism process; 0002376: immune system process; 0000003: reproduction; 0032501: multicellular organismal process; 0032502: developmental process; 0006412: translation
Q75M19	Q75M19	Eukaryotic translation initiation factor 3 subunit F	0000003: reproduction; 0032501: multicellular organismal process; 0032502: developmental process; 0006412: translation; 0065003: protein-containing complex assembly; 0051704: multi-organism process; 0050896: response to stimulus
A0A0E0H2K9	A0A0E0H2K9	Uncharacterized protein	0006412: translation
A0A0E0HXE6	A0A0E0HXE6	Pyruvate kinase	0006412: translation
A0A0E0K1T2	A0A0E0K1T2	60S ribosomal protein L6	0006412: translation
A0A0E0QDN1	A0A0E0QDN1	Uncharacterized protein	0006412: translation
A0A0E0QLS5	A0A0E0QLS5	Uncharacterized protein	0006412: translation; 0006520: cellular amino acid metabolic process; 0016070: RNA metabolic process
B8A7P8	B8A7P8	Uncharacterized protein	0006412: translation
B8ACI7	B8ACI7	Uncharacterized protein	0006412: translation
I1P8K7	I1P8K7	40S ribosomal protein S3a	0006412: translation
I1Q644	I1Q644	Ribosomal protein S14	0006412: translation
I1QRF2	I1QRF2	Uncharacterized protein	0006412: translation
I1R3L2	I1R3L2	Uncharacterized protein	0006412: translation
J3RG79	J3RG79	50S ribosomal protein L33	0006412: translation
Q0E4Q0	Q0E4Q0	40S ribosomal protein S4	0006412: translation
Q0JDZ7	Q0JDZ7	40S ribosomal protein S8	0006396: RNA processing; 0042254: ribosome biogenesis; 0006412: translation
Q10A14	Q10A14	Alanine--tRNA ligase	0006412: translation; 0006520: cellular amino acid metabolic process; 0016070: RNA metabolic process; 0006396: RNA processing; 0043412: macromolecule modification
Q10HI8	Q10HI8	Lysine--tRNA ligase	0006412: translation; 0006520: cellular amino acid metabolic process; 0016070: RNA metabolic process
Q10L93	Q10L93	50S ribosomal protein L6, putative	0006412: translation
Q10MS5	Q10MS5	40S ribosomal protein S7	0006412: translation; 0042254: ribosome biogenesis; 0006396: RNA processing
Q10PV6	Q10PV6	50S ribosomal protein L15	0006412: translation
Q2QNF3	Q2QNF3	60S ribosomal protein L2	0006412: translation
Q60DM0	Q60DM0	40S ribosomal protein S21	0006396: RNA processing; 0042254: ribosome biogenesis; 0006412: translation
Q69UI8	Q69UI8	Os08g0116500 protein	0006412: translation; 0006464: cellular protein modification process; 0006793: phosphorus metabolic process; 0050789: regulation of biological process; 0065009: regulation of molecular function
Q6F331	Q6F331	Os05g0490100 protein	0006412: translation
Q6K4P1	Q6K4P1	Eukaryotic translation initiation factor 3 subunit G	0006412: translation; 0065003: protein-containing complex assembly
Q6YSX0	Q6YSX0	Os07g0674200 protein	0006412: translation
Q6YUS0	Q6YUS0	Os02g0121000 protein	0006412: translation; 0006520: cellular amino acid metabolic process; 0016070: RNA metabolic process
Q6YUV4	Q6YUV4	Os02g0189000 protein	0006412: translation
Q6Z730	Q6Z730	Eukaryotic translation initiation factor 3 subunit J	0006412: translation; 0065003: protein-containing complex assembly
Q762A6	Q762A6	60S ribosomal protein L22-2, putative	0006412: translation
Q7X752	Q7X752	OSJNBb0070J16.13 protein	0042254: ribosome biogenesis; 0006412: translation
Q7XEQ3	Q7XEQ3	40S ribosomal protein S17-4, putative	0006996: organelle organization; 0042254: ribosome biogenesis; 0065003: protein-containing complex assembly; 0006412: translation
Q7XTB1	Q7XTB1	Eukaryotic translation initiation factor 3 subunit M	0006412: translation; 0065003: protein-containing complex assembly
Q7Y1I5	Q7Y1I5	Os03g0796501 protein	0006412: translation
Q84M35	Q84M35	40S ribosomal protein S2	0006412: translation
Q8H7V0	Q8H7V0	40S ribosomal protein S17	0006996: organelle organization; 0042254: ribosome biogenesis; 0065003: protein-containing complex assembly; 0006412: translation
Q93WM3	Q93WM3	Os01g0372700 protein	0006412: translation; 0006520: cellular amino acid metabolic process; 0016070: RNA metabolic process
Note: proteins responding to stimulus are shaded
