# Supplementary material for: Quantitative Proteomic Analysis Provides Insights into Rice Defense Mechanisms against Magnaporthe oryzae
Source: Int J Mol Sci. 2018 Jul 3;19(7):1950. doi: 10.3390/ijms19071950 (PMC6073306; doi:10.3390/ijms19071950)
Supplement: Supplementary file 1 [file ijms-19-01950-s001.zip › Supplementary Files/Table S5. Primers information.xlsx]

## Sheet: 工作表1
Table S5. Primers information
Name	Sequence(5'-3')
Os18SrRNA-qRT-F	ATGATAACTCGACGGATCGC
Os18SrRNA-qRT-R	CTTGGATGTGGTAGCCGTTT
OsAPX1-qRT-F	CACCATCTCCTACGCCGATTTC
OsAPX1-qRT-R	GAAGACCTGCCTTAGGTGGT
OsPRX59-qRT-F	CATCTTCTTCCACGACTGCTTC
OsPRX59-qRT-R	AGCGTCTGGTTGGGTATCT
OsPRX62-qRT-F	GCAGGAGCTTGACGTGATAA
OsPRX62-qRT-R	GCCATGTCGGAAGTGAAGA
OsHSP81-qRT-F	AGAGGGCACCATTCGACCTC
OsHSP81-qRT-R	GCAGCATCTCACGGGAGATGTTG
OsPBZ1-qRT-F	ATTGCGGTCGAGGGGAAC
OsPBZ1-qRT-R	GTCGAGTGTGACTTGAGCTTCC
OsPR10-qRT-F	AGCGTCAGGCAGTTCAACTTC
OsPR10-qRT-R	GCTCCACCTTGATGTGCGAC
OsPAD4-F-2	GCCAGCTCCCCTACGACTTC
OsPAD4-R-2	CGTGTGCGGTGTAGGTTGTT
OsEDS1-qRT-F	AGACATCATCCCCCGCATAC
OsEDS1-qRT-R	CCTTCTGTGGCAGATGCAAG
OsSID2-qRT-F	GAACCAAGGCTCTTGCTGTTG
OsSID2-qRT-R	CCGTGGCGGTATCAAGTGA
OsPAL1-qPCR-F	ATCACCAACCATGTCCAGAG
OsPAL1-qPCR-R	GGTCATGAGCTTGAGGATGT
OsPR1-qRT-F	CGTTCGCGGAGAACTACGC
OsPR1-qRT-R	GAGGCGTAGTCGTAGTCGCT
OsJAZ1-qRT-F	CCTCCACCTAATCCTTCGCAAC
OsJAZ1-qRT-R	GGCTTAACAGCAATGGCAGC
OsMYC2-qRT-F	GACGCCATCTCCTACATCAAC
OsMYC2-qRT-R	CTTCTTGAGCGACTCCATCTG
M13F	GTAAAACGACGGCCAGT
M13R	CAGGAAACAGCTATGAC
OsAPX1-F-EcoRI	CGGAATTCATGGCTAAGAACTACCCCGTCG
OsAPX1-R-HindIII	CCCAAGCTTTTAAGCATCAGCGAACCCCAGTTC
OsPRX59-F-EcoRI	CGGAATTCATGGCGTCCAAGCTGGG
OsPRX59-R-HindIII	CCCAAGCTTTTAGGCGTCGGCGGC
OsPRX62-F-EcoRI	CGGAATTCATGGGTGCAGTGAGCAGAAG
OsPRX62-R-HindIII	CCCAAGCTTTCAAGCAGACGCAGAGGCAG
OsPBZ1-F-EcoRI	CGGAATTCATGGCTCCGGCCTGCG
OsPBZ1-R-BamHI	CGGGATCCTTAGGCGTATTCGGCAGGGTG
OsPBZ1-F-EcoRI	CGGAATTCATGGCTCCGGCCTGCG
OsPBZ1-R-BamHI	CGGGATCCTTAGGCGTATTCGGCAGGGTG
OsPR10-F-EcoRI	CGGAATTCATGGCATCCACCAACAGCTGG
OsPR10-R-HindIII	CCCAAGCTTTTAGTTGTAAGCGTCCGGGTTGG
