# Supplementary material for: Quantitative Proteomic Analysis Provides Insights into Rice Defense Mechanisms against Magnaporthe oryzae
Source: Int J Mol Sci. 2018 Jul 3;19(7):1950. doi: 10.3390/ijms19071950 (PMC6073306; doi:10.3390/ijms19071950)
Supplement: Supplementary file 1 [file ijms-19-01950-s001.zip › Supplementary Files/Table S2.xlsx]

## Sheet: 工作表1
Table S2. Summary of consensus rice proteins identified by both quantitative proteomic analysis
		%Cov(50)		%Cov(95)		Peptides(95%)		Guy11				JS153
								24/0 hpi		72/0 hpi		24/0 hpi		72/0 hpi
Accession	Description	1	2	1	2	1	2	1	2	1	2	1	2	1	2
A0A0E0HLM2	Uncharacterized protein	13.31	10.08	11.69	10.08	5	5	0.969105	0.913055	1.17632	1.32429	0.636939	0.599339	1.31458	0.887419
Q7XI22	Os07g0186400 protein	10.09	10.09	10.09	10.09	2	2	1.04788	1.0122	1.48789	0.774406	0.893656	1.12012	1.6673	1.72448
A0A0E0M402	Uncharacterized protein	14.65	17.17	10.1	10.1	2	2	1.41529	1.7116	2.09001	1.4917	0.892561	0.619277	1.252	1.51213
Q10S38	Expressed protein	10.14	10.14	10.14	10.14	1	1	2.35813	1.51607	0.317632	1.64505	0.886484	0.87122	0.872394	0.871425
A3AHG6	Uncharacterized protein	12.22	11.39	10.21	10.14	13	11	1.13373	1.17066	1.06349	1.0289	0.708098	0.731117	1.37372	1.06426
B9F5B9	Uncharacterized protein	17.31	14.01	17.31	10.16	7	4	1.29069	1.63728	1.47187	2.26483	0.869794	1.05677	1.16476	1.30538
A0A0E0FHG7	Uncharacterized protein	16.64	13.31	15.16	10.17	9	7	1.15531	1.18719	1.369	1.43231	1.00551	0.787214	1.57079	1.41094
Q7XU28	OSJNBb0034G17.8 protein	13.7	12.54	12.54	10.2	5	2	1.12243	1.10078	1.14597	0.710009	0.908809	0.917696	1.75601	1.38272
Q2QQD1	DnaJ domain containing protein, expressed	13.62	10.21	13.62	10.21	3	2	0.839932	0.964299	0.801787	0.994241	0.712077	0.652222	1.2201	1.40045
Q5Z7F8	Os06g0559500 protein	10.23	12.12	10.23	10.23	2	2	1.77655	1.20439	1.80079	1.5456	0.836555	0.808567	1.33319	1.23532
A0A0E0HX24	Uncharacterized protein	10.26	14.74	10.26	10.26	4	5	1.09155	1.64845	1.20629	1.78789	0.921615	0.696122	1.48711	1.52149
A0A0E0PB13	Uncharacterized protein	10.32	10.32	10.32	10.32	4	3	1.69843	1.30197	1.73151	1.20515	0.708788	0.713558	1.45983	0.958668
B8BF46	Annexin	23.21	13.47	18.91	10.32	6	3	1.21875	1.23307	1.21768	1.22839	0.838124	0.78171	1.47699	1.50263
A0A0E0PHR6	Importin subunit alpha	13.84	13.32	13.84	10.38	6	4	1.38652	1.17488	1.3334	1.10936	0.909324	0.808878	1.38149	1.35197
A0A0E0PMK8	Uncharacterized protein	16.97	15.34	11.45	10.43	5	5	1.19513	1.14609	1.46254	1.73367	0.777224	0.759087	1.31295	1.42645
Q7XXQ9	Os03g0390700 protein	14.67	10.48	10.48	10.48	3	3	2.04472	1.33185	1.88256	1.29337	0.640292	0.836964	0.971906	2.65935
Q10R45	Alanine-glyoxylate aminotransferase 2, mitochondrial, putative, expressed	10.29	12.14	10.29	10.49	4	6	1.01729	1.19832	1.39848	1.11066	0.842307	0.835644	1.57448	1.30742
Q5SMU8	RuvB-like helicase	18.91	13.66	12.39	10.5	5	4	1.95623	1.01353	2.86927	1.34807	1.18867	0.783999	1.57851	1.24405
A0A0E0N3L3	Uncharacterized protein	14.86	10.53	13.62	10.53	5	4	1.41385	1.22603	1.03328	2.41566	0.678921	0.62932	2.16136	1.83999
I1Q824	Ferredoxin--NADP reductase	12.4	10.55	10.55	10.55	4	4	1.37011	1.28612	1.19812	1.4071	0.685261	0.639421	1.30962	1.12312
Q93VK6	3-phosphoshikimate 1-carboxyvinyltransferase	15.46	10.57	14.68	10.57	7	4	1.31445	1.48539	1.5481	2.09317	0.784055	0.587147	1.44827	1.39261
Q6K969	Os02g0831800 protein	10.58	10.58	10.58	10.58	3	4	1.26485	1.30292	1.46662	1.29688	0.808847	0.956949	1.48928	1.83539
I1Q8M5	Thioredoxin	23.77	16.39	23.77	10.66	5	1	1.12607	1.09097	1.3743	1.32553	0.873417	1.01719	1.3451	1.59515
A0A0E0LZ16	Uncharacterized protein	10.7	14.42	10.7	10.7	2	2	1.41105	1.08359	1.52418	0.964384	0.87569	1.10443	1.45571	1.57093
Q652L6	Os09g0567300 protein	21.84	20.92	14.94	10.8	7	4	1.20175	1.19534	1.33065	1.32918	0.81536	0.865412	1.30221	1.38645
I1P511	Uncharacterized protein	10.81	14.05	10.81	10.81	3	3	1.14286	1.10797	1.26535	1.32773	0.73381	1.15446	1.41332	1.5885
A0A0E0QJF1	Uncharacterized protein	10.81	13.51	10.81	10.81	5	4	0.689129	1.19332	1.38409	1.01865	0.72171	1.06047	2.56599	1.84309
Q8W0W7	Repressor protein	10.85	10.85	10.85	10.85	2	2	1.39117	1.44739	1.32393	0.661863	0.497996	0.620298	0.876345	1.59224
Q6ZGP5	Os02g0753300 protein	16.06	16.06	16.06	10.88	3	3	1.07012	1.9752	2.60673	1.25656	0.784635	0.830744	0.980433	1.45534
A0A0E0PU51	Uncharacterized protein	16.12	15.3	13.9	10.98	10	7	1.65903	1.40887	1.65294	1.58903	0.912308	1.12556	1.70425	1.94865
I1R7W7	Uncharacterized protein	14.32	11	14.32	11	6	5	1.33506	1.27651	1.1057	1.51159	0.909867	0.796794	1.57183	1.45742
A0A0E0QGN7	Uncharacterized protein	14.34	12.77	14.34	11	6	6	1.09109	1.07449	1.07791	0.99927	0.776765	0.880582	1.25261	1.28199
A0A0E0P9U4	Zeaxanthin epoxidase, chloroplastic	12.29	11.68	10.93	11.08	6	6	1.03683	1.25162	1.16327	1.39761	0.782824	0.723128	1.06538	1.15818
B9FLJ3	Uncharacterized protein	18.88	15.44	15.6	11.08	10	7	1.11216	1.2539	1.22518	1.57665	0.794238	0.811267	1.83445	1.71205
Q93WM3	Os01g0372700 protein	16.1	13.42	12.34	11.09	9	9	1.23054	1.57022	1.29619	1.40378	0.900361	0.709505	1.49219	1.12165
Q9FP22	Os06g0274000 protein	11.11	24.24	11.11	11.11	1	1	1.83995	3.59832	1.25043	1.57661	0.454064	2.30755	0.173027	1.34645
Q2QPD1	Acyl carrier protein	15.28	11.11	11.11	11.11	1	1	1.44229	1.78398	1.18899	1.41287	0.855057	0.91939	0.951699	1.17081
A0A0E0QU59	Uncharacterized protein	14.2	14.2	14.2	11.11	8	6	1.27421	0.84558	1.49621	1.21218	0.616446	0.734151	1.37452	1.23907
B9F642	Uncharacterized protein	19.34	11.11	19.34	11.11	2	2	1.05943	1.1329	1.40135	0.849067	0.725633	0.79218	1.23045	1.14902
Q656T5	Os01g0574600 protein	17.01	14.08	11.14	11.14	3	3	1.41337	1.38241	1.30249	1.2534	0.754506	0.978785	1.46969	1.28908
Q5NAM3	Branched-chain amino acid aminotransferase-like	16.27	13.86	12.05	11.14	3	3	0.747246	1.09985	0.833367	1.1982	0.709589	0.575306	1.18145	0.851438
I1Q7V9	Succinate dehydrogenase [ubiquinone] flavoprotein subunit, mitochondrial	17.36	12.26	15.45	11.15	8	7	1.45055	1.57209	1.62755	1.5603	0.918865	0.818327	1.49604	1.3342
A0A0E0QL14	Lipoxygenase	15.52	14.45	11.69	11.16	10	13	1.57091	1.43219	2.86729	2.57952	0.834409	0.726017	2.15634	1.61249
A2WL16	Putative uncharacterized protein	15.41	14.5	15.41	11.18	4	3	1.03386	0.936828	0.917753	1.07563	0.816727	0.723094	1.39015	1.27792
A0A0E0G3C2	Peptidyl-prolyl cis-trans isomerase	11.26	11.26	11.26	11.26	4	3	1.94238	1.25689	0.9464	1.34027	1.24134	0.737693	2.15371	1.35223
A0A0E0PM70	Uncharacterized protein	14.78	14.78	13.76	11.29	7	6	1.24274	1.28491	1.47286	1.52947	0.813065	0.89593	1.40905	1.404
Q7XRA8	OSJNBa0006B20.18 protein	11.31	11.31	11.31	11.31	2	2	1.22807	1.60352	1.08027	1.18056	0.957067	0.513538	1.7269	1.34671
Q6YY47	Os02g0588500 protein	13.75	12.42	11.35	11.35	7	7	1.2934	1.24499	1.4753	1.32352	0.799976	0.926163	1.47981	1.42453
I1P4R4	Uncharacterized protein	16.06	11.4	16.06	11.4	3	2	1.20516	1.98491	1.18646	1.10647	0.785902	0.605717	2.23411	1.34864
Q7EYR6	Os07g0262200 protein	16.96	13.84	10.03	11.42	3	3	1.54361	1.2994	1.52626	1.31278	0.756285	0.780503	1.70791	1.7313
Q6YUS0	Os02g0121000 protein	13.76	15.17	11.46	11.46	4	4	1.11721	1.04374	1.28857	0.934946	0.932153	0.798217	1.62066	1.27825
I1NRA0	Uncharacterized protein	13.18	13.56	11.11	11.49	6	5	0.703479	0.923669	0.55753	0.804684	0.541258	0.936617	0.857637	1.44088
B9FYF5	Uncharacterized protein	29.85	14.93	14.93	11.57	3	2	1.68277	1.319	1.35575	1.0259	0.558713	0.810027	1.01605	1.08268
Q653F6	Putative t-complex protein 1 theta chain	17.5	14.29	14.64	11.61	8	7	1.28947	0.97365	1.24677	1.10821	1.15996	0.915871	1.79392	1.61708
Q6AT27	Putative fibrillarin	11.68	13.39	11.68	11.68	3	3	1.22626	1.3304	1.31992	1.5741	0.878502	0.753722	1.23409	1.39863
Q6EP75	Os02g0677600 protein	11.72	11.72	11.72	11.72	2	3	1.46399	1.57709	1.09849	0.489985	0.500125	1.06243	1.16474	1.51812
Q69QQ2	Os09g0482200 protein	11.75	11.75	11.75	11.75	5	5	0.934082	0.967754	1.3041	1.62148	0.446571	0.537475	1.22521	0.727376
Q25AK7	H0510A06.15 protein	11.76	11.76	11.76	11.76	2	2	0.79359	1.24121	2.09915	2.27727	0.709472	1.07157	2.17368	2.53049
I1PGZ6	Uncharacterized protein	27.06	26.47	15.29	11.76	2	2	1.23274	1.00384	1.20636	1.06002	0.933679	0.80663	1.36397	1.25559
A0A0E0KKL4	Peptidyl-prolyl cis-trans isomerase	19.61	19.61	16.67	11.76	3	2	1.12459	1.07917	1.91855	1.60411	0.699644	0.694719	1.23888	1.22005
Q6K4P1	Eukaryotic translation initiation factor 3 subunit G	28.37	11.76	22.49	11.76	6	3	1.4302	1.31679	1.34199	1.89984	0.730149	1.06409	1.22427	1.7035
Q6Z7F5	Os02g0564000 protein	22.36	11.81	19.83	11.81	3	2	1.20573	0.671653	1.4917	0.845482	0.818811	1.14484	1.50667	1.69802
Q7XM15	OSJNBa0084K01.16 protein	11.82	16.36	11.82	11.82	1	1	0.721818	0.998953	1.31334	1.58531	1.53817	0.495346	3.69694	1.24661
A0A0E0QMC7	Uncharacterized protein	11.82	13.33	11.82	11.82	8	6	1.21424	1.08335	1.51556	1.31214	0.830823	0.804207	1.61897	1.20763
Q6Z4C0	Os07g0510400 protein	14.11	11.83	11	11.83	8	7	2.01077	1.45598	2.64246	1.47769	0.747006	0.336161	0.864138	0.973602
Q851H6	Expressed protein	11.86	11.86	11.86	11.86	2	2	1.63788	1.43853	1.65518	1.31549	0.544583	0.725243	0.973256	1.17721
Q6YVU7	Os07g0539100 protein	13.92	13.92	12.12	11.93	4	4	1.61429	1.00628	1.97945	2.36327	0.874076	0.930142	1.12722	1.81031
Q5VRZ8	Os06g0112100 protein	11.95	11.95	11.95	11.95	3	3	1.3053	0.765628	1.75273	1.26677	0.853603	1.62996	2.10224	1.77367
Q65XE5	Os05g0149400 protein	17.53	14.61	14.61	12.01	5	4	1.17216	1.52438	1.60426	1.43356	0.849616	0.891942	1.54979	1.96552
Q0J9B4	Os04g0662800 protein	14.75	13.48	13.48	12.02	5	5	1.05577	1.0963	1.02761	1.61802	0.974547	1.11103	1.57255	1.40448
Q7F1F2	Os08g0525600 protein	17.93	18.97	15	12.07	11	7	1.10703	1.37133	1.27668	1.56345	0.908219	0.944427	1.39317	1.62388
Q75HJ0	DEAD-box ATP-dependent RNA helicase 37	14.91	13.19	14.91	12.09	10	7	1.22681	0.943864	1.44953	1.40431	0.685623	0.685625	0.903935	1.13875
A2WPH9	Putative uncharacterized protein	14.56	19.68	12.67	12.13	5	5	1.67013	1.21953	2.58551	1.66165	0.869474	0.70891	1.92258	1.62014
Q654U5	Os06g0247800 protein	11.31	12.18	10.32	12.18	9	11	1.47023	1.18934	1.39277	1.48172	0.923129	0.796912	1.27049	1.35025
Q7XTL6	OSJNBa0070M12.12 protein	16.9	16.9	12.21	12.21	2	2	0.961407	1.2189	1.00257	1.39633	0.830519	0.727373	1.58033	1.47003
Q9FWU4	Os10g0491000 protein	12.23	12.23	12.23	12.23	2	2	4.74772	1.92466	8.18963	4.09337	0.568022	1.38609	1.56825	3.91851
A0A0E0ILV6	Uncharacterized protein	10.47	12.29	10.47	12.29	6	8	1.21171	1.34591	0.964339	1.29233	0.821496	0.891267	1.6178	1.69331
Q5VM93	Os06g0157800 protein	12.3	12.3	12.3	12.3	1	1	0.403758	2.32945	1.71936	1.74216	0.793726	1.27827	1.53912	1.84516
A0A0E0MIF9	Uncharacterized protein	24.02	17.42	21.32	12.31	6	3	1.35684	1.09671	1.53786	1.27613	0.90949	0.893504	1.28901	1.35394
A0A0E0FK09	Isocitrate dehydrogenase [NAD] subunit, mitochondrial	16.18	12.32	12.32	12.32	4	5	1.38584	1.23035	1.32307	1.47568	0.864032	0.905262	1.52817	1.51666
Q6Z8Z7	Hydroperoxide lyase	19.51	13.96	14.99	12.32	5	4	1.11866	0.937352	1.16464	1.08728	0.891675	0.768147	1.31214	1.25118
A0A0E0MK96	Uncharacterized protein	15.86	15.86	15.86	12.38	7	5	1.25753	1.58128	1.18337	1.53444	0.800378	0.9911	1.46831	1.44511
A0A0B4U0L7	Dehydrogenase (Fragment)	12.5	13.95	12.5	12.5	4	4	0.985399	0.955452	0.854969	1.21288	0.548375	0.44147	0.90699	0.847494
B8B9S9	Putative uncharacterized protein	21.55	20.26	15.95	12.5	8	7	1.33224	1.15447	1.52091	1.24992	0.980031	1.36849	1.67517	2.26589
A0A0E0QTJ9	Uncharacterized protein	19.95	15.43	19.95	12.5	8	6	1.23263	1.2258	1.43857	1.3109	0.886653	0.814233	1.62396	1.36524
A0A0E0FTZ2	Uncharacterized protein	16.65	15.64	13.77	12.52	9	10	1.25339	1.17518	1.13481	1.14692	0.952841	0.826197	1.45238	1.30263
I1P5A4	Uncharacterized protein	10.47	12.53	10.47	12.53	4	4	1.35337	2.12173	1.35275	1.64008	0.803565	0.7279	1.43906	1.1498
Q6YY41	Glycosyltransferase	26.22	17.17	17.4	12.53	6	4	1.3859	1.28335	1.41473	1.3026	0.939913	0.767135	1.37176	1.4069
Q10PG5	Expressed protein	19.11	12.6	12.6	12.6	2	2	1.67836	1.82512	1.45694	3.53679	0.848649	0.659972	1.04071	1.08347
I1Q644	Ribomal protein S14	12.62	22.33	12.62	12.62	1	1	1.93016	1.30974	0.897726	1.25755	0.240093	0.818015	0.884897	1.5835
Q6L4H5	Os05g0549700 protein	13.05	12.67	10.56	12.67	5	7	0.729567	1.32957	0.559726	1.28025	1.08169	0.848754	1.79253	1.27801
A3AX85	Uncharacterized protein	14.8	14.7	13.51	12.71	11	10	1.30987	1.17471	0.886666	1.22594	0.622274	0.693836	0.770655	1.09229
I1NXX4	Uncharacterized protein	13.42	16.61	10.22	12.78	3	5	1.16582	1.35672	1.53891	1.30539	0.688457	0.819298	1.51954	1.37497
B9F8R5	Uncharacterized protein	17.73	14.83	17.73	12.79	9	7	1.32779	1.31567	1.4337	1.53446	0.866619	0.96579	1.38442	1.51955
Q75IZ9	Gluce-6-phphate 1-dehydrogenase	12.82	16.46	12.82	12.82	7	7	0.810814	1.40671	0.905512	1.18017	0.842163	0.894964	1.52411	1.43981
B8AZP2	Putative uncharacterized protein	17.79	15.98	14.66	12.85	11	9	1.42114	2.05491	1.74398	1.50956	0.984928	0.741455	1.63545	1.22692
I1QQ49	Uncharacterized protein	19.05	14.29	15.48	12.86	5	4	1.47126	0.542771	1.4668	0.743828	0.906934	1.19919	1.80891	1.45052
Q651F0	Os09g0539100 protein	10.38	15.12	10.38	12.87	5	6	1.62514	1.31554	1.56943	1.2915	0.77273	0.902836	1.24712	1.49652
A0A0E0KX76	Uncharacterized protein	20.16	16.13	20.16	12.9	7	4	1.71605	1.19333	2.20777	1.83164	0.934381	1.28426	2.46234	3.07363
A0A0E0Q4D5	Uncharacterized protein	13.2	15.13	12.91	12.91	7	7	1.24064	1.34666	1.49009	1.66793	0.641434	0.681013	1.38193	1.74131
A0A0E0QVG5	Uncharacterized protein	15.73	12.94	15.73	12.94	13	8	0.93772	1.28958	1.18801	1.2133	0.841659	0.862364	1.41733	1.49313
Q9FEV2	Glutathione peroxidase	24.26	19.53	13.02	13.02	2	2	1.15113	1.55721	1.43286	2.06755	0.785185	0.800287	1.45404	1.62138
A3BQX7	Uncharacterized protein	22.55	18.55	14.91	13.09	6	5	1.40373	0.907943	1.67014	1.4354	0.801358	0.548105	1.22726	0.991385
I1QLJ5	Uncharacterized protein	13.11	18.03	13.11	13.11	2	2	0.467137	1.66043	2.32194	1.99166	3.73634	0.508088	2.14547	1.3891
Q9S7C5	Phphatase 2A regulatory A subunit	16.7	13.12	16.7	13.12	10	8	1.5029	1.49754	1.41099	1.43722	0.712881	0.62033	1.31891	1.11824
Q8RU06	Cellulase containing protein, expressed	12.94	13.14	10.78	13.14	5	7	1.37159	1.50616	1.84207	2.02488	0.737008	0.756828	1.30378	1.34015
Q6ETL6	Os02g0179100 protein	13.16	13.16	13.16	13.16	3	3	0.986496	1.70288	1.29657	1.46765	1.04681	0.946682	1.27895	1.46989
Q75LJ7	Os03g0836200 protein	13.17	13.17	13.17	13.17	2	3	1.10144	1.39689	1.28026	1.14304	0.68688	0.78937	1.29574	1.73102
Q5ZDX8	Heterogeneous nuclear ribonucleoprotein A2/B1-like	18.57	13.2	13.2	13.2	4	4	1.34652	1.34966	1.06574	1.84026	0.645987	0.861242	1.43891	1.39958
I1NRJ1	Phphotransferase	17.59	17	12.65	13.24	6	5	0.919979	1.43989	1.2603	1.22364	0.831407	0.783907	1.53909	1.27145
A0A0P0X4M5	Os07g0275100 protein	24.31	18.04	21.96	13.33	10	4	1.2993	1.32873	1.29679	1.215	0.865464	0.720966	1.559	1.23512
Q5KQJ2	Os05g0182100 protein	20.71	17.93	15.91	13.38	6	5	1.29828	1.18058	1.48495	1.37078	0.817619	0.67315	1.4082	1.21184
Q7X5X9	OSJNBa0027P08.4 protein	25.65	16.94	21.18	13.41	9	4	1.45635	1.27626	1.36978	1.3496	0.818536	0.86397	1.23539	1.38816
I1P481	Uncharacterized protein	11.14	13.42	11.14	13.42	3	4	2.1148	0.930338	1.62325	1.11619	0.543815	0.76598	1.44345	1.51376
A0A0E0M777	Uncharacterized protein	17.15	15.29	15.29	13.43	6	5	1.45986	1.43508	1.87011	1.5715	0.934156	0.797478	1.68376	1.32979
Q75LC1	Putative ribosomal S1 protein (With alternative splicing)	17.94	13.46	17.94	13.46	5	4	1.15702	0.998747	1.1262	1.16477	0.733476	0.681333	1.13282	0.999337
Q0DCI1	Pyrophosphate--fructose 6-phosphate 1-phosphotransferase subunit alpha	15.92	18.81	12.54	13.5	7	8	1.12695	1.4595	0.960972	1.11147	0.798701	0.604227	1.1741	0.978043
Q8W316	Expressed protein	17.65	16.47	13.53	13.53	2	2	1.11003	0.925259	1.11694	1.17953	0.954137	0.719248	1.25634	1.24796
Q7XIK0	Os07g0565600 protein	18.71	20.65	12.69	13.55	6	7	1.09335	0.998064	1.21702	0.97215	0.876047	0.832056	1.62161	1.2791
Q9FUJ7	Citrate synthase	22.88	21.82	21.61	13.56	9	5	1.22429	1.21864	1.36185	1.5065	0.783572	0.762007	1.52214	1.38045
I1NQL2	Uncharacterized protein	27.16	24.69	27.16	13.58	3	2	0.957941	1.55003	1.00828	1.38224	0.817604	0.864784	1.51669	1.47775
Q7XBR2	ATP-dependent Clp protease proteolytic subunit	13.65	13.65	13.65	13.65	4	4	1.14101	0.991124	1.01062	0.941932	0.641272	0.769924	0.659542	1.04575
Q2R1N0	Glycosyltransferase	14.9	13.67	13.06	13.67	6	5	1.56151	0.620442	1.44796	1.36514	0.574263	0.646502	1.6839	1.04468
I1P5B1	Proliferating cell nuclear antigen	14.45	16.73	11.41	13.69	3	5	1.34354	1.21805	1.12033	1.30138	0.825	0.878901	1.30597	1.43557
I1PHF3	Uncharacterized protein	16.07	13.69	13.69	13.69	2	2	1.03153	1.08053	1.2448	1.25527	0.79567	0.750795	0.983945	1.1913
Q7XS47	OSJNBa0035M09.17 protein	17.81	17.81	10.96	13.7	3	2	1.59389	1.4399	0.858649	0.818137	0.745296	0.656367	0.942719	1.08073
I1NSG9	Uncharacterized protein	17.96	15.21	16.46	13.72	8	7	1.03727	1.43949	1.36452	1.6151	0.752593	0.877729	1.45441	1.28386
Q10MY4	Os03g0289400 protein	19.43	13.74	19.43	13.74	4	3	1.14948	0.912733	1.23764	0.959883	0.99159	1.00024	1.63296	1.67661
Q69LD2	Os07g0170100 protein	18.65	13.78	17.3	13.78	6	4	1.10479	1.13238	1.39247	1.40318	0.920327	0.699777	1.84108	1.29014
Q94CN9	Dihydrolipoyl dehydrogenase	21.39	16.58	16.58	13.9	8	8	1.45503	1.41806	1.21224	1.20781	0.949856	0.853054	1.42261	1.44395
I1R446	Uncharacterized protein	13.93	13.93	13.93	13.93	3	4	0.835843	0.96386	1.43833	1.40505	0.949384	0.628532	1.61924	1.25785
Q2R066	Os11g0657300 protein	13.95	13.95	13.95	13.95	1	1	0.630117	0.993225	0.704046	1.87319	0.391497	0.488448	0.594214	1.05295
Q9FPE6	Alpha-1,4 glucan phosphorylase (Fragment)	16.19	18.05	12.36	13.97	8	9	1.0118	1.19546	1.01018	1.19209	0.953748	0.759293	1.32528	1.29824
B8AN25	Putative uncharacterized protein	25.15	14.04	21.05	14.04	4	3	0.906871	1.02023	1.18379	1.30176	0.700601	0.601794	0.811246	0.668905
Q84QW4	Os08g0524400 protein	11.41	14.07	11.41	14.07	2	3	1.1915	1.2113	1.28188	1.0847	2.2437	1.03621	2.7143	1.65845
Q5VS74	Acetyltransferase component of pyruvate dehydrogenase complex	18.36	16.36	17.64	14.18	10	6	1.11523	1.21789	1.21687	1.1568	0.742247	0.871639	1.65932	1.24647
Q0E0D3	Os02g0557700 protein	17.78	14.22	17.78	14.22	4	3	1.26649	1.87488	1.6267	2.24109	0.846875	0.58584	1.70876	1.32678
A0A0E0PV15	Uncharacterized protein	20.54	14.27	18.33	14.27	11	10	1.3156	1.14075	1.62008	1.43796	0.484907	0.908807	1.20533	1.19323
I1NP13	Uncharacterized protein	32.67	27.23	28.71	14.36	5	4	1.58514	1.37234	1.7378	1.40345	0.819365	0.859139	1.37812	1.59344
I1QZK5	Uncharacterized protein	27.98	25.93	17.28	14.4	6	4	1.22262	1.08939	1.27642	1.27373	0.900921	0.878334	1.50582	1.4454
A0A0E0ISY9	Uncharacterized protein	19.7	15.68	17.66	14.41	30	25	1.1286	1.17755	1.29165	1.23266	0.858927	0.801185	1.39503	1.3025
A0A0E0GVC0	Uncharacterized protein	18.36	18.36	14.49	14.49	4	6	1.19236	1.14248	1.21057	1.21585	0.742285	0.74241	1.32701	1.24721
I1P2W7	Uncharacterized protein	16.26	15.53	14.13	14.5	16	16	1.18619	1.05633	1.36468	1.3263	0.835719	0.821311	1.31071	1.2381
A2Z3W4	Putative uncharacterized protein	23.1	21.06	18.91	14.5	11	9	0.861425	0.929642	1.11058	1.30668	0.741453	0.6687	1.11538	1.14477
Q6YX88	Os09g0110400 protein	13.64	14.55	10.3	14.55	2	3	1.30322	1.41342	0.890708	1.44111	0.995869	0.752319	2.34638	1.57373
Q5QLS1	Arabinogalactan protein-like	14.57	14.57	14.57	14.57	3	3	1.3162	0.670851	1.43244	1.3153	0.986041	0.746962	1.64627	0.947148
Q7Y1V2	Eukaryotic translation initiation factor 1A	14.58	14.58	14.58	14.58	2	2	0.810089	1.3645	1.32302	1.03543	1.17422	0.641075	1.75446	1.30581
Q7XAL3	Acetyltransferase component of pyruvate dehydrogenase complex	21.07	17.01	18.85	14.6	9	6	1.14055	1.43682	1.23326	1.16721	0.946069	0.85042	1.83855	1.34342
Q6ZJI3	Os08g0550100 protein	16.87	22.63	16.87	14.61	8	7	1.45111	1.03264	1.56406	1.42016	1.03675	1.1925	1.76114	1.92316
A0A0E0LJV2	Uncharacterized protein	24.39	14.63	14.63	14.63	5	4	1.10366	1.17237	1.2404	0.918022	0.698218	0.615602	1.23114	1.11819
Q5KQH5	putative 2,3-bisphosphoglycerate-independent phosphoglycerate mutase	20.39	20.04	15.21	14.67	9	10	1.12692	1.01069	1.09677	1.03097	0.782918	0.791398	1.20145	1.26442
A0A0E0QDN1	Uncharacterized protein	22.75	20.66	20.66	14.67	6	4	1.20827	1.3311	1.72722	1.56216	0.817295	0.888562	1.39437	1.43281
Q7XKF3	Protochlorophyllide reductase A, chloroplastic	19.64	17.83	16.54	14.73	5	5	1.44524	1.52444	0.219495	0.356333	1.21716	1.44196	0.494277	0.909201
Q7XHR0	Peptidyl-prolyl cis-trans isomerase	30.62	18.6	26.74	14.73	6	3	1.59423	1.35826	1.50855	1.2024	0.96301	0.863296	1.93346	1.54949
Q33E21	NAD-dependent isocitrate dehydrogenase c;1	13.94	14.75	12.06	14.75	3	4	2.22226	2.46866	1.69094	1.65515	0.921927	1.01387	1.48343	2.12145
Q2QVC1	Argininosuccinate synthase, chloroplast, putative, expressed	18.09	16.63	18.09	14.76	9	7	1.09795	1.09598	1.11624	1.40521	0.827973	0.938987	1.49449	1.46665
Q6L5F0	Os05g0578000 protein	18.82	18.82	18.82	14.76	4	4	0.81401	0.741735	1.23536	0.767709	0.566731	0.702138	1.11385	1.07562
A0A0E0G5N8	Uncharacterized protein	17.23	20.31	14.77	14.77	6	7	1.29447	1.15007	1.29245	1.17592	0.984164	0.765644	1.31646	1.37368
B8AU85	Putative uncharacterized protein	10.75	14.78	10.75	14.78	4	4	1.35645	0.90083	3.67569	1.39006	0.23518	0.615306	0.933563	0.980139
B9FXL8	Uncharacterized protein	14.78	14.78	14.78	14.78	2	2	1.29117	1.21496	1.34468	1.40907	0.818814	1.13403	1.2625	2.09388
Q6K623	Os02g0612900 protein	18.97	26.67	18.97	14.87	3	2	1.65618	1.49867	1.69072	2.41345	0.650377	0.653612	1.66808	1.43599
Q6Z4K6	DEAD-box ATP-dependent RNA helicase 52B	19.12	16.3	19.12	14.89	9	7	1.46768	1.18961	1.61074	1.48955	1.51586	0.577949	2.40917	1.02017
A0A0E0PBD5	Uncharacterized protein	18.05	22.52	17.05	14.9	11	10	1.39517	1.64807	0.712293	1.49649	0.774885	0.798823	1.32562	1.10325
Q67UM4	Gt-2-related-like	17.91	21.66	16.04	14.97	4	3	1.09269	1.33131	1.5696	2.13025	0.994495	0.92203	1.21984	0.985971
Q5SN59	Os01g0665400 protein	13.62	17.98	11.99	14.99	3	4	1.79839	1.45882	1.39286	1.38601	0.666742	0.768616	1.00546	1.34268
Q7XMP6	D-3-phosphoglycerate dehydrogenase	16.64	15.82	16.64	15.01	12	10	1.24417	1.06059	1.70757	1.27103	0.73339	0.7138	1.43815	1.51572
A0A0E0NQV9	Uncharacterized protein	22.64	22.64	17.92	15.09	3	3	1.23464	1.45251	1.13706	1.39252	0.828467	0.632905	1.82936	1.47755
J3RG79	50S ribomal protein L33, chloroplastic	15.15	15.15	15.15	15.15	1	1	0.877851	0.914589	0.727892	0.978727	0.977163	1.43456	1.3254	1.68844
Q8H3M0	Os08g0428800 protein	21.91	15.17	21.91	15.17	3	2	1.22324	1.35575	1.19204	1.32301	0.859308	0.695129	1.6446	1.68837
Q7XTB1	Eukaryotic translation initiation factor 3 subunit M	23.04	16.59	17.97	15.21	7	6	1.33566	1.33569	1.22147	1.23515	0.728457	1.04024	1.13287	1.44814
Q01H94	B0103C08-B0602B01.9 protein	15.28	15.28	15.28	15.28	3	3	1.03107	1.16056	1.31729	1.35694	0.942538	1.05411	1.55633	1.27913
Q076Q8	Oryzain alpha	22.71	19	17.9	15.28	8	9	1.16854	1.07439	1.83558	1.79105	0.682546	0.692237	1.79137	1.56443
U5KNJ7	Glucose-6-phosphate isomerase	12.7	15.34	10.76	15.34	6	8	1.16889	1.15433	1.32502	1.2917	0.865588	0.808779	1.29976	1.15315
A0A0E0QYZ1	Uncharacterized protein	13.08	16.57	11.92	15.41	3	4	1.50558	1.68376	2.57409	2.95683	1.86451	1.38684	2.4133	3.31314
Q10LW5	ATP-dependent transporter ycf16, putative, expressed	17.68	19.29	17.68	15.43	6	5	1.17502	1.28835	1.25087	1.18546	0.742776	0.802677	1.20872	1.39031
Q9SXG0	F1F0-ATPase inhibitor protein	27.64	21.14	27.64	15.45	3	1	1.27227	1.68744	1.60868	2.18793	1.04065	1.09491	1.77684	1.62416
Q6Z671	Os02g0720900 protein	22.71	15.5	13.97	15.5	5	6	1.64368	0.94073	1.55378	1.01711	0.733082	0.609663	1.18216	1.13072
A0A0E0JW46	Glyceraldehyde-3-phphate dehydrogenase	16.23	18.85	14.56	15.51	7	9	0.359025	0.65009	0.601601	0.955054	1.08687	0.939092	1.08403	1.42245
A0A0E0REJ0	Uncharacterized protein	20.06	20.71	15.57	15.57	11	9	1.14107	1.29882	1.15449	1.48589	0.80355	0.911596	1.43712	1.44992
Q6L4V8	Os05g0510100 protein	15.61	15.61	15.61	15.61	2	2	0.907436	0.751451	1.38927	0.961568	0.539125	1.61609	2.0731	2.62217
I1P5N7	Uncharacterized protein	21.08	15.67	21.08	15.67	7	4	1.39676	0.778159	1.30997	0.905827	0.73697	0.642521	1.27215	0.974722
Q5Z6P9	Os06g0264300 protein	17.68	17.68	15.74	15.74	6	5	1.25927	1.62531	1.51951	1.35952	0.866086	0.830501	1.53927	1.31799
Q8LQN2	Os01g0784800 protein	30.05	17.73	28.08	15.76	4	3	1.20128	1.39638	1.95598	2.16677	0.811133	0.760056	1.73098	1.67141
Q5SNA6	Os06g0179000 protein	20.15	19.77	18.82	15.78	10	7	1.15198	1.26071	1.32111	1.44089	1.02451	1.11653	1.25087	1.20463
Q5VME5	Glycosyltransferase	12.89	21	12.89	15.8	6	7	1.23961	1.18657	1.09413	1.13506	0.852006	0.703498	1.73155	1.34321
Q7XLG4	Cytochrome b-c1 complex subunit Rieske, mitochondrial	15.83	17.27	15.83	15.83	4	4	1.10717	1.09897	1.36833	1.49783	0.706325	0.983505	1.12974	1.6002
I1PU03	Uncharacterized protein	15.84	15.84	12.67	15.84	2	3	1.47803	2.02297	1.12303	0.895472	0.649549	0.722117	1.34373	1.54129
Q6ZLM6	Os07g0246300 protein	21.59	21.59	19.68	15.87	5	4	1.57144	1.14873	1.92068	1.17245	0.859915	0.820784	1.58481	1.38264
Q6H734	Os02g0198600 protein	23.13	19.04	21.93	15.9	8	6	1.28523	1.42431	1.64797	1.41249	0.836959	0.899419	1.65861	1.33788
B8B9N6	Putative uncharacterized protein	20.47	20.08	17.32	15.94	8	6	1.0756	1.2757	1.3793	1.19045	0.961217	0.898873	1.49012	1.28638
Q5VPQ6	Os06g0119600 protein	22.02	21.82	22.02	15.96	7	5	1.4651	2.12133	1.31976	1.6658	0.664598	2.53823	1.30042	2.87034
B7EA73	Puromycin-sensitive aminopeptidase	16.91	19.84	14.66	16.01	13	16	1.12174	1.04124	1.07026	1.01311	0.869224	0.756618	1.40417	1.27315
Q5TKF9	Os05g0594900 protein	23.23	16.16	16.16	16.16	1	1	1.72493	1.68312	0.814288	2.90363	0.875083	0.565197	1.21577	0.450665
B8AKM3	Putative uncharacterized protein	18.3	16.45	18.3	16.45	9	8	1.3268	1.20053	1.22337	1.19578	0.853934	0.817183	1.44722	1.29221
I1PSH5	Uncharacterized protein	16.46	16.46	11.11	16.46	2	3	4.267	0.752407	0.272567	1.27022	0.68827	0.701931	1.97297	1.42489
Q650W6	Os09g0565200 protein	20.5	22.67	16.46	16.46	6	5	1.18974	1.15683	1.04179	0.961362	0.873998	0.824936	1.3284	1.36856
Q75L18	Os05g0112800 protein	10.29	16.54	10.29	16.54	2	3	1.29131	1.04787	1.04551	1.13983	0.790671	0.728953	1.47893	1.15622
Q75M19	Eukaryotic translation initiation factor 3 subunit F	29.93	22.18	19.01	16.55	4	4	0.997579	1.07557	1.65468	1.12867	0.939996	0.789916	1.33384	1.38086
A0A0E0R9E6	Uncharacterized protein	15.02	17.96	11.61	16.56	7	8	0.895179	1.41052	0.996233	1.69295	0.627415	0.789867	1.05514	1.21582
Q7XPU1	OSJNBa0088H09.15 protein	16.59	16.59	16.59	16.59	3	2	1.31173	1.36308	1.40807	1.59931	1.07618	0.774158	1.65812	1.2777
A0A0E0HHW0	ATP synthase subunit beta	19.78	18.81	17.33	16.59	42	35	1.25334	1.39417	1.26985	1.3345	0.893449	0.733177	1.52888	1.08973
Q8H631	Acyl-coenzyme A oxidase	17.79	18.24	17.79	16.59	13	11	1.43148	1.16737	1.58786	1.55734	0.908027	0.846647	1.52177	1.42013
I1QXY0	Uncharacterized protein	16.67	34.62	16.67	16.67	3	2	1.35408	1.3944	1.36676	1.23356	0.901564	0.873816	1.39668	1.34571
Q94CW5	Os01g0862200 protein	22.04	16.67	22.04	16.67	4	4	1.61495	1.48039	1.10447	1.26928	0.778801	0.586695	1.12158	1.31935
A7WTW3	Mitogen-activated protein kinase	20.74	16.76	16.76	16.76	5	5	1.25911	2.00749	1.38504	1.98988	0.858924	0.873944	1.56766	1.51835
Q8S3R2	Os02g0707100 protein	18.91	18.28	12.18	16.81	6	7	1.45024	1.52159	1.18298	1.29411	0.82541	0.805662	1.07607	1.29342
Q7XVM2	OSJNBa0072K14.5 protein	21.59	16.82	17.95	16.82	7	7	1.1463	1.16801	1.24706	1.43117	0.937161	1.03156	1.56364	1.51992
Q69QQ8	Os09g0481800 protein	16.88	16.88	16.88	16.88	3	3	0.978527	1.84881	1.144	0.837926	0.625662	0.00740741	1.20446	1.96136
Q75LB9	Os03g0845000 protein	17.17	16.9	17.17	16.9	4	4	1.88416	1.35869	1.99795	1.84503	0.790819	1.743	1.95299	2.75185
I1QGR1	Xyloglucan endotransglucylase/hydrolase	27.24	24.14	23.79	16.9	6	4	0.783321	0.864951	0.74214	0.801262	0.764744	1.01597	1.1669	2.02319
Q94LR9	3-ketoacyl-CoA thiolase 2, peroxisomal, putative, expressed	26.46	19.96	25.16	16.92	10	7	1.25322	1.42072	1.54915	1.4116	0.845686	0.717212	1.731	1.5699
Q2QYK6	Chalcone-flavonone isomerase family protein	13.68	19.34	13.68	16.98	3	3	1.12253	1.16965	1.41758	1.38887	0.953561	0.933797	1.70798	1.47218
Q6L4R5	Os05g0593100 protein	18.04	16.98	18.04	16.98	5	5	1.36334	0.94585	1.46488	1.42345	0.931696	0.827003	1.68443	1.47826
Q65XA1	Os05g0116000 protein	27.02	21.73	27.02	16.99	9	5	1.22892	1.57299	1.50982	1.74853	0.883856	0.686154	1.33229	1.31715
Q8LQS5	Carboxymethylenebutenolidase-like protein	19.57	17.08	14.59	17.08	5	4	1.42548	1.22315	1.66585	1.86809	0.695733	0.992393	0.899327	1.58389
B9FQ34	Uncharacterized protein	20.73	17.1	17.1	17.1	3	3	1.20185	0.997393	1.17406	0.967123	0.682025	0.742276	1.3569	1.24969
Q5Z9X3	Glycosyltransferase	14.26	19.5	11.53	17.19	4	6	0.995155	1.60749	1.15462	0.941699	0.753705	0.398925	1.59666	0.980158
Q8LMR3	Nascent polypeptide-associated complex alpha subunit, putative, expressed	24.89	17.19	24.89	17.19	6	4	1.21072	1.12973	1.06234	1.01297	0.919726	0.991816	1.41237	1.40636
Q25AG7	B1011H02.3 protein	17.78	22.22	17.78	17.22	4	3	0.952478	0.840885	1.13032	0.976541	0.569426	0.597959	0.888639	0.767838
I1QAG2	Uncharacterized protein	22.76	19.66	18.28	17.24	8	7	1.19193	1.26019	1.11418	1.19674	0.986922	0.977096	1.4009	1.34122
Q6ZCF3	Os08g0205400 protein	50.62	44.44	34.57	17.28	2	1	1.08692	1.45778	1.5687	2.16416	0.804169	0.649079	2.02348	1.73692
Q9FPK6	Aldehyde dehydrogenase	17.29	17.29	17.29	17.29	7	7	1.54478	1.00079	1.31868	1.46541	1.25813	0.866324	1.75633	1.78507
Q10HI8	Lysine--tRNA ligase	26.72	25.88	25.38	17.31	13	9	1.17913	1.24792	1.26237	1.21969	0.876502	0.966856	1.34936	1.3887
Q0J0T7	Os09g0484200 protein	17.33	27.33	17.33	17.33	2	2	1.3131	1.12155	1.3389	1.35614	0.976469	0.906693	2.30414	1.80307
Q2QNJ8	Prefoldin subunit 3	21.94	19.9	21.94	17.35	4	4	1.88658	0.928737	2.5022	1.24526	0.879968	0.752632	1.89379	1.66326
Q5VPR6	Os06g0118700 protein	27.73	22.67	20.45	17.41	11	7	1.3171	1.27485	1.28169	1.28737	0.887528	0.862779	1.58578	1.6491
Q6H748	Os02g0197600 protein	17.47	22.68	17.47	17.47	7	6	1.13057	1.20972	1.13905	1.29774	0.886905	0.913144	1.45931	1.46624
A0A0E0Q2V5	Catalase	19.51	18.7	14.43	17.48	10	12	1.08993	1.24085	1.73318	1.88468	1.02606	0.733766	2.15937	1.56134
A2YRB6	Putative uncharacterized protein	18.05	17.54	14.79	17.54	5	5	1.40948	1.86907	1.22578	1.6339	0.841403	0.760701	1.49803	1.53279
Q10A14	Alanine--tRNA ligase	22.82	20.82	18.32	17.62	17	15	1.09695	1.07266	1.16609	1.18348	0.928539	0.916455	1.52945	1.49751
Q69IN8	Os09g0513000 protein	27.96	22.19	21.28	17.63	5	5	1.31693	1.36397	1.39863	1.409	0.82127	0.65593	1.64646	1.38779
Q6ESJ0	Glutathione peroxidase	29.83	30.25	14.29	17.65	3	5	1.08278	1.20864	1.4572	1.25904	0.772397	1.0765	1.36488	1.79709
Q6YUV4	Os02g0189000 protein	17.81	17.81	12.33	17.81	2	3	0.896713	0.581709	1.0739	0.969472	0.707152	0.656699	1.0826	1.20111
B8AM29	Putative uncharacterized protein	20.79	19.64	19.97	17.82	10	9	1.23779	1.32729	1.19198	1.14335	0.848276	0.904078	1.28632	1.29188
Q7XHB3	Peroxidase	17.86	17.86	15.18	17.86	5	6	1.33329	1.44061	1.8601	1.67471	1.09697	0.939781	1.78393	1.71226
A0A0E0GTS6	Uncharacterized protein	22.8	21.6	20	17.87	20	18	1.20448	1.15391	1.1989	1.10236	0.730066	0.766541	1.1711	1.13548
Q651B0	Peptidyl-prolyl cis-trans isomerase	30.73	29.05	15.64	17.88	2	3	1.35245	1.01925	0.901227	0.883099	0.782704	0.575249	0.866355	0.842219
A0A0E0JBB8	Uncharacterized protein	24.02	20.11	21.79	17.88	6	5	1.08424	1.25518	0.983602	1.17601	0.9876	0.9157	1.37757	1.39421
Q5W676	Hexokinase-5	21.1	19.33	17.95	17.95	7	7	1.00558	1.10679	1.24941	1.29866	0.779436	0.801276	1.35059	1.51927
Q6EUK2	Os02g0234800 protein	25.7	21.48	23.94	17.96	9	5	1.31038	1.24288	1.13772	1.86779	0.682387	1.24798	1.25524	1.7616
A0A0E0HXE6	Pyruvate kinase	24.95	22.41	19.77	18	17	17	0.971179	1.19592	1.32074	1.42394	0.859297	0.834692	1.40545	1.55927
Q6Z6Y1	Os02g0130100 protein	22.75	18.04	18.04	18.04	3	3	1.02576	1.14617	1.02599	1.21593	0.583899	0.748949	1.17174	1.19171
Q8H4V1	Os08g0366000 protein	27.8	23.76	23.44	18.05	30	20	1.26698	1.2569	1.56689	1.57397	0.848813	0.854214	1.44825	1.4188
I1PS34	Uncharacterized protein	27.38	18.09	25.92	18.09	10	7	1.34907	1.5609	1.92314	1.78038	0.801697	1.08937	1.85014	2.50409
B7EKA4	S-adenylmethionine synthase	30.05	21.72	28.28	18.18	10	5	1.10688	1.43352	1.63867	1.88127	0.675743	0.621056	0.968456	0.871941
I1P439	Pyruvate dehydrogenase E1 component subunit alpha	20.51	22.56	20.51	18.21	9	6	1.16897	1.22813	1.28801	1.25843	0.817793	0.809332	1.43207	1.4822
A0A0E0PV78	Annexin	21.69	20.63	18.25	18.25	6	5	1.31398	0.717521	1.49627	1.38233	0.901728	0.687487	1.90297	1.64974
Q8RZW7	01g0916400 protein	25.73	21.37	17.63	18.26	6	6	1.33453	1.1499	1.27151	1.42319	0.946311	0.960596	1.51001	1.22259
I1PZV7	Proteasome subunit alpha type	18.4	22	18.4	18.4	6	5	1.17162	1.21392	1.272	1.24379	0.839293	0.884015	1.43731	1.34498
I1PVG9	Uncharacterized protein	20.4	18.41	20.4	18.41	6	4	1.3456	1.26459	0.851613	1.41409	0.836376	0.960849	1.35749	1.52256
I1NPT9	Uncharacterized protein	21.25	23.16	15.8	18.53	6	7	1.10304	1.3047	1.42404	1.91548	0.938463	0.665116	1.45227	1.1825
A0A0E0I6S7	Uncharacterized protein	23	18.67	15	18.67	3	4	1.34772	0.733226	0.903853	1.24475	0.802384	0.482442	1.59968	0.980651
Q6YUR8	Cold shock domain protein 1	39	21.16	39	18.67	6	3	1.90396	1.05338	1.68036	1.84434	0.789153	1.32278	1.40907	1.56434
I1NUK3	Uncharacterized protein	21.93	18.72	10.7	18.72	2	4	0.969188	0.85183	0.969603	0.997881	0.773626	0.748278	1.33548	1.35197
Q9LST8	Proteasome subunit beta type	18.75	20.59	15.44	18.75	5	6	1.08087	1.25928	1.21239	1.49631	0.822781	0.909497	1.3096	1.43818
A2ZW27	Ketol-acid reductoisomerase	20.14	22.03	16.7	18.76	14	16	1.43437	1.22703	1.23051	1.20442	1.00915	1.01644	1.46545	1.27304
Q6YVI0	Os02g0704800 protein	20.16	27.25	17.98	18.8	11	10	1.2252	1.60166	1.32347	1.49957	0.779961	0.874158	0.980856	1.24868
I1PQM2	Uncharacterized protein	18.82	18.82	18.82	18.82	1	1	0.83981	0.984426	0.652145	1.32946	0.551459	0.334573	0.873408	1.26567
Q5Z6U5	T-complex protein 1 subunit gamma	26.16	22.94	23.48	18.82	11	9	1.25496	1.14536	1.21041	1.22951	0.891927	0.93489	1.27657	1.28611
Q10P51	Clp amino terminal domain containing protein, expressed	26.29	22.41	22.41	18.97	5	4	1.26986	1.39064	1.1039	1.21372	0.802371	0.773662	1.2989	1.07793
Q5ZDI7	Os01g0617900 protein	25.71	22.22	22.22	19.05	10	9	1.03012	1.39525	1.20305	1.37028	0.806232	0.914567	1.4087	1.47189
A0A0E0KKE2	Uncharacterized protein	24.91	20.15	24.91	19.05	13	11	1.35385	1.24972	1.30234	1.28102	0.824916	0.729529	1.32456	1.40271
A0A0E0JVJ6	Uncharacterized protein	17.71	26.04	15.97	19.1	4	5	2.22826	2.12891	1.09724	1.53793	0.67249	0.795234	1.17172	1.46823
A0A0E0JW27	Phphoglycerate kinase	28.5	22.45	24.18	19.17	14	13	1.3567	1.25958	1.37287	1.41475	0.723555	0.843496	1.37044	1.29344
A0A0E0P3E3	Uncharacterized protein	18.63	20	17.89	19.25	14	13	1.04415	0.937701	0.963324	0.865333	0.797533	0.70207	1.21692	1.05391
A0A0E0NV26	Superoxide dismutase [Cu-Zn]	12.96	19.26	12.96	19.26	3	5	1.55478	1.33836	1.8202	1.66942	0.966846	0.998888	1.70526	1.60109
Q8H8U5	Protein IN2-1 homolog B	27.05	24.59	23.77	19.26	4	3	1.29765	0.900824	1.24803	0.986087	0.863235	0.729945	1.66781	1.25319
Q2QSI2	Os12g0428000 protein	10.71	19.29	10.71	19.29	1	2	4.46849	2.93923	0.940031	1.84171	6.86356	2.0328	6.60996	0.620179
A0A0E0GHK1	Uncharacterized protein	16.19	23.01	15.06	19.32	6	6	1.10851	1.25158	1.23686	1.3128	0.736316	0.914231	1.25885	1.49361
Q6YYV1	Polyadenylate-binding protein	25.08	21.45	18.88	19.34	13	13	1.06851	1.04886	1.11734	1.27507	0.910662	0.90149	1.37081	1.40318
Q5W6H1	Os05g0350500 protein	33.33	27.74	28.24	19.34	10	7	1.23543	1.1597	1.29179	1.32395	0.805107	0.822573	1.31331	1.30657
Q69YA2	3-oxoacyl-[acyl-carrier-protein] synthase	18.71	20.86	17.2	19.35	8	7	1.28578	1.11185	1.29015	1.20461	0.744807	0.951043	1.57631	1.5148
Q7XS58	Cysteine synthase	23.34	23.34	19.36	19.36	7	8	0.98744	0.975616	1.09246	1.06445	0.68731	0.646795	1.10461	1.1092
I1PXT7	Uncharacterized protein	20.91	22.24	19.39	19.39	8	8	1.8678	1.00868	1.65195	1.04023	0.794447	0.768919	1.29803	1.40818
Q5JK78	Os01g0550100 protein	23	21.94	20.68	19.41	7	7	1.34441	1.27915	0.993597	1.28243	0.714872	0.750742	1.37665	1.61071
A0A0E0QM32	Uncharacterized protein	24.14	19.44	22.57	19.44	6	7	1.31141	1.23773	1.4325	1.34146	0.919787	0.779844	1.60145	1.50692
Q7JAI4	NADH dehydrogenase subunit 9	19.47	19.47	19.47	19.47	3	3	1.36724	1.16628	0.856013	1.42143	0.875395	0.853133	1.33801	1.46145
A2XPH9	Putative uncharacterized protein	25.18	21.99	20.57	19.5	7	7	1.2199	1.12406	1.45083	1.48281	1.10837	1.09115	1.66445	1.48251
Q6Z744	Dihydropyrimidine dehydrogenase	20.53	19.57	19.57	19.57	10	9	1.36061	1.23555	1.34009	1.35792	0.930323	0.900436	1.37527	1.34195
Q8W0I1	Os01g0673600 protein	19.61	19.61	19.61	19.61	3	4	0.805815	0.772917	0.85047	0.8667	1.07137	0.808822	1.54509	1.28858
Q6PL11	Os11g0456300 protein	36.42	24.28	31.79	19.65	4	3	1.07395	1.54457	1.42083	1.5831	0.709426	0.77105	1.5208	1.3529
A0A0E0JBN1	Uncharacterized protein	23.9	23.9	20.13	19.71	11	10	1.20357	1.51062	1.26664	1.45381	0.779208	0.687632	1.41668	1.03308
Q6ZAE3	Os08g0366100 protein	19.72	19.72	19.72	19.72	3	3	1.39402	1.43394	1.65491	1.13741	0.713677	1.05523	1.26104	1.69892
I1QAQ8	Uncharacterized protein	19.73	24.75	19.73	19.73	9	8	1.15979	1.19765	0.789185	0.959223	0.728433	0.798803	1.04482	1.04252
I1Q088	Uncharacterized protein	38.03	26.06	26.76	19.95	17	12	1.23516	1.04414	1.16216	1.12857	0.82183	0.798228	1.31625	1.31768
Q2QW75	Os12g0204500 protein	13.22	24.75	13.22	20	3	4	1.56192	2.95415	0.842539	2.40765	1.63787	0.779012	1.45796	1.38776
Q7XHS1	2Fe-2S iron-sulfur cluster protein-like	20	20	20	20	5	5	1.05392	1.41767	1.13102	1.15249	0.926989	0.762787	1.40438	1.41619
B8AY53	Putative uncharacterized protein	23.62	24.31	19.42	20.03	21	23	1.06144	1.0196	1.09989	1.00702	0.867318	0.789064	1.38327	1.29156
Q5Z790	Os06g0531200 protein	18.02	22.08	15.48	20.05	7	8	1.17332	1.00491	1.24508	1.10372	0.894917	0.961515	1.65367	1.59081
I1NMP4	S-adenylmethionine synthase	36.29	23.6	29.19	20.05	12	5	1.21885	1.17831	1.21682	1.29139	0.651542	0.59679	1.24117	1.23676
Q657T1	Peptidyl-prolyl cis-trans isomerase	20.07	20.07	16.67	20.07	4	6	1.38493	1.37679	1.0697	1.03651	0.711772	0.643042	1.1558	1.43662
I1NZZ3	Uncharacterized protein	23.32	20.12	20.12	20.12	5	7	1.24169	1.14505	1.08652	1.54866	1.15106	0.930342	1.71495	1.48546
A0A0E0K2Q8	ATP-dependent Clp protease proteolytic subunit	20.13	22.48	20.13	20.13	11	8	1.15624	1.11244	1.18712	1.10759	0.79516	0.771584	1.39521	1.30405
Q5ZB95	Cyanobacteria-specific protein-like	21.55	23.32	17.31	20.14	4	4	1.46504	1.1811	1.6367	1.34726	0.738316	0.582729	1.38139	0.998878
Q10MD5	ETC complex I subunit conserved region family protein, expressed	27.17	23.12	23.12	20.23	5	5	1.78146	1.5266	1.50252	1.68944	0.620162	0.846398	1.41138	1.42053
Q8LLP2	Glutamate decarboxylase	25.34	22.61	20.66	20.27	9	9	1.63753	1.58381	1.45796	1.58615	0.728447	0.777556	1.354	1.51478
Q8LNN1	Eukaryotic aspartyl protease family protein, expressed	24.62	20.3	18.53	20.3	5	6	2.06501	1.2985	3.65356	4.45453	0.707207	1.00683	2.15456	2.82406
A2ZCE6	Protein disulfide-isomerase	31.05	27.93	27.15	20.31	14	9	1.17231	1.14582	1.35356	1.65888	0.938299	0.966161	1.50601	1.48764
Q5Z7J2	Peroxidase	22.53	23.46	21.91	20.37	9	7	1.58853	1.8257	1.96806	2.09755	1.17868	1.08654	1.81123	1.64964
Q9AY71	Obg-like ATPase 1	30.63	25.52	30.63	20.65	12	7	1.26904	1.18527	1.18579	1.09457	0.859425	0.872821	1.53046	1.46994
Q6ZKI0	Os08g0139200 protein	28.57	20.69	24.14	20.69	4	3	1.29285	1.51332	1.31587	1.48581	0.883981	0.717987	1.47422	1.52084
A0A0E0QLS5	Uncharacterized protein	23.92	24.73	14.46	20.81	11	14	1.18618	1.25438	1.27608	1.4053	0.990239	0.750069	1.41998	1.25514
Q5QM60	Non-specific lipid-transfer protein	36.67	20.83	20.83	20.83	3	3	1.28351	0.897414	1.90658	1.70795	0.662711	0.707845	1.40721	1.36764
B8A7C3	Putative uncharacterized protein	18.86	23.91	16.5	20.88	5	5	1.39915	1.42103	1.20459	1.08595	0.614756	0.820754	0.975478	1.25841
Q2R176	Os11g0615200 protein	32.68	20.98	32.68	20.98	6	4	1.36447	1.29443	1.51037	1.32851	0.981642	0.723814	1.59081	1.25961
Q0J366	Os09g0252100 protein (Fragment)	19.17	22.86	13.86	21.02	4	7	1.44057	1.46278	1.66251	1.34806	0.592016	0.781333	1.23572	1.51671
B9EWA5	Uncharacterized protein	11.58	24.74	11.58	21.05	4	5	1.59807	1.81368	1.81652	1.32455	0.802252	0.775626	1.23694	1.19817
A3BQD6	Uncharacterized protein	39.3	33.55	30.99	21.09	11	8	1.14948	1.1966	1.25299	1.2147	0.901707	0.928749	1.28723	1.38618
A0A0E0GX81	Pyruvate dehydrogenase E1 component subunit alpha	18.35	23.29	15.29	21.18	8	11	1.5376	1.44461	1.0848	0.985137	0.824424	0.689614	1.32518	1.25707
Q6YYB9	Os08g0135900 protein	16.77	21.23	14.86	21.23	6	8	1.31082	1.04892	1.87322	1.51827	0.772691	0.657558	1.45943	1.30889
Q5N7E8	Os01g0283100 protein	17.87	21.29	17.87	21.29	4	4	1.23039	1.43826	1.35002	1.22871	0.800042	0.802462	1.31141	1.58909
Q8HCR5	Uncharacterized protein	19.29	21.32	15.74	21.32	3	4	0.781829	0.688993	0.564864	0.600319	0.855164	0.858231	1.19183	1.48221
Q852A3	Expressed protein	15.18	21.4	15.18	21.4	3	4	0.928327	1.21944	1.00455	1.17041	0.757419	0.757639	1.3629	1.14135
S4U073	RNA binding protein	23.53	26.57	20.89	21.4	19	19	1.26024	1.22711	1.3397	1.43874	0.783988	0.775693	1.2833	1.37451
Q7XRB6	OSJNBa0006B20.1 protein	20.31	25.17	17	21.41	10	11	1.29937	1.4896	1.23445	1.69077	0.757574	0.734976	1.46713	1.44801
A0A0E0K1T2	60S ribosomal protein L6	33.2	29.15	18.62	21.46	5	6	1.1782	1.06968	1.63774	1.33967	0.885779	0.954361	1.45512	1.48775
Q6ASR1	Chaperonin protein	21.5	25.61	16.26	21.5	7	10	1.1737	1.06662	1.20654	1.25948	0.808493	0.895521	1.35194	1.4058
A0A0E0FNB1	Uncharacterized protein	25.17	25.26	21.84	21.5	25	21	1.26329	1.18528	1.38735	1.2782	0.821217	0.848065	1.3472	1.33447
Q5U1F5	Peroxidase	22.09	27.33	22.09	21.51	6	5	1.31054	1.24446	1.24944	1.06456	0.840416	0.817798	1.49697	1.3083
Q8L472	Os07g0105600 protein	29.73	21.62	25.68	21.62	5	5	1.10766	1.18397	0.984992	1.04517	0.745049	0.792984	1.27265	1.23099
Q6H660	Os02g0644100 protein	26.3	21.63	16.78	21.63	10	13	1.31502	1.36496	1.43654	1.39886	0.839424	0.817554	1.3084	1.30569
Q5Z402	Clathrin light chain 2	24.05	26.8	18.56	21.65	3	5	0.979348	0.980336	1.4029	1.53377	0.725646	0.839039	1.33164	1.70425
A0A0E0FY40	Uncharacterized protein	22.76	23.04	21.68	21.68	8	9	1.14506	1.23457	1.16351	1.41572	1.01799	1.02636	1.58501	1.59804
Q8W317	NADH-ubiquinone oxidoreductase 75 kDa subunit, mitochondrial, putative, expressed	28.78	24.77	24.9	21.69	12	11	1.27196	1.22275	1.34771	1.37922	0.88531	0.687146	1.62268	1.43854
Q8LLN0	Papain family cysteine protease containing protein, expressed	31.14	28.57	31.14	21.71	9	6	0.823469	1.01174	1.69839	1.48374	0.549541	0.555576	1.20862	1.19103
I1P079	Uncharacterized protein	41.09	36.43	34.88	21.71	4	3	1.07415	1.21334	1.53625	1.1551	0.962221	0.855171	1.39159	1.66881
Q6ETQ7	Hydroxyproline-rich glycoprotein-like	24.27	21.76	24.27	21.76	10	10	0.887589	1.0625	1.13716	1.22342	0.850902	0.846573	1.35924	1.45226
Q7Y1I5	Os03g0796501 protein	26.49	25	21.78	21.78	7	8	1.38935	1.1867	1.40525	1.77627	0.968393	0.863002	1.33997	1.55099
Q945W2	Glutathione S-transferase GSTU6, putative, expressed	25.1	27.16	20.99	21.81	5	5	0.734081	1.51045	0.978437	1.12342	0.719178	0.802374	1.47477	0.934696
B8BNQ4	Putative uncharacterized protein	27.12	26.2	25.42	21.81	43	36	1.15171	1.04678	1.39514	1.34816	0.787146	0.797822	1.49208	1.37995
Q7XLP7	OSJNBa0044M19.9 protein	29.05	25.96	26.22	21.85	11	8	1.15736	1.20372	1.45964	1.42237	0.900018	0.751387	1.5402	1.25226
Q2QNV2	Fiber protein Fb19, putative, expressed	21.89	21.89	21.89	21.89	5	3	1.29186	1.05476	1.38651	0.907007	0.5647	0.765074	1.21248	1.29892
Q7XE16	Cell division cycle protein 48, putative, expressed	21.41	29.95	19.31	21.91	15	18	1.54264	1.82904	1.34767	1.82237	0.670562	1.20882	1.95005	4.67679
B9G0N8	Uncharacterized protein	33.72	25.92	29.82	22.02	16	11	1.0695	1.01225	1.21106	1.22158	0.835147	0.782764	1.61599	1.36896
A0A0E0N662	Uncharacterized protein	23.45	30.53	22.12	22.12	11	12	1.1952	1.28227	1.42011	1.24991	0.814773	0.717673	1.4314	1.1696
Q93Y73	Aspartate-semialdehyde dehydrogenase family protein, expressed	24.27	25.07	22.4	22.13	7	6	1.20433	1.26648	1.13491	1.14988	0.835115	0.802838	1.48202	1.3601
Q0DAL0	Os06g0646500 protein (Fragment)	20.3	24.72	15.13	22.14	9	12	1.21569	1.37479	1.2934	1.32704	0.737518	0.798713	1.36376	1.37319
Q6H5V4	Os02g0638300 protein	26.85	22.15	22.15	22.15	3	3	1.16118	1.11519	1.12403	1.14084	0.786087	0.788446	1.34252	1.29665
Q6ZIT9	Peptidyl-prolyl cis-trans isomerase	22.61	29.12	19.54	22.22	5	5	1.05817	1.1332	1.21747	1.17559	0.663334	0.76875	1.27668	1.57465
Q7X6F6	OSJNBb0079B02.3 protein	24.97	24.58	21.96	22.22	18	18	1.30185	1.24966	1.07253	1.11081	0.835878	0.916459	1.40664	1.49711
Q5JK67	Os01g0958100 protein	27.82	24.52	22.04	22.31	8	8	1.20827	1.28751	0.910584	1.32338	0.858069	0.812454	1.28981	1.37472
I1QGW0	Uncharacterized protein	27.55	22.31	27.55	22.31	9	7	1.19809	1.48839	1.17839	1.431	0.806424	0.690429	1.59945	1.26571
Q7XMK5	OSJNBb0039L24.13 protein	32.52	22.33	25.73	22.33	9	7	1.25898	1.22853	1.38158	1.40499	0.712866	0.816016	1.37163	1.47586
I1QDU4	Uncharacterized protein	18.83	22.4	18.83	22.4	4	5	1.3013	1.1736	1.36674	1.39838	0.767492	0.753999	1.54073	1.44506
Q6Z875	Os02g0325100 protein	30.55	22.43	28.4	22.43	7	5	1.11942	1.18128	1.29939	1.17205	0.917917	0.984236	1.51589	1.46993
Q0DWE9	Os02g0818000 protein (Fragment)	31.02	31.02	26.74	22.46	6	5	1.50451	1.76154	1.0611	1.27432	1.24784	1.17674	1.11482	1.27922
Q10M57	14 kDa zinc-binding protein, putative, expressed	28.68	22.48	28.68	22.48	3	2	1.48775	0.96181	1.65235	1.17999	0.76259	0.89329	1.37089	1.28519
Q9FP98	Os01g0626300 protein	22.5	22.5	22.5	22.5	2	2	0.861155	1.14514	1.31305	1.42788	0.778314	1.15153	2.32321	1.357
Q9FTN6	Os01g0106300 protein	33.65	27.04	27.99	22.64	9	6	1.32911	1.2429	1.205	1.21542	1.09311	0.706267	1.55277	1.35263
A0A0E0LQL5	Uncharacterized protein	22.71	22.71	22.71	22.71	4	3	0.983226	1.31089	1.01109	0.941155	0.741667	0.37584	1.35943	1.09783
A0A0E0NPC0	Uncharacterized protein	28.73	27.39	22.72	22.72	12	13	1.06912	1.9528	1.52855	1.20164	1.18733	1.04061	1.46368	2.28308
Q8W084	Os01g0382400 protein	30.54	22.75	22.75	22.75	3	3	1.31652	1.08869	2.27715	1.60174	1.05926	0.678529	2.07417	1.20177
Q8H3Q7	Xylose isomerase	27.77	24.43	21.92	22.76	10	11	1.41642	1.29548	1.56065	1.57336	0.862924	0.937837	1.453	1.58153
Q69IM6	Os09g0514600 protein	22.78	22.78	22.78	22.78	3	3	1.31063	1.41018	1.17142	1.53369	0.84427	0.811321	1.28955	1.2704
I1QVA1	Uncharacterized protein	28.16	28.16	18.93	22.82	2	3	1.10295	1.49741	1.51354	3.25098	0.82713	0.953899	1.19182	1.5976
A0A0E0QSF7	Uncharacterized protein	23.64	22.83	23.64	22.83	6	5	1.19068	1.07147	1.31847	1.19008	0.661977	0.775933	1.28246	1.16447
Q7XBW1	NADH-ubiquinone oxidoreductase, putative, expressed	30.48	30.48	22.86	22.86	2	2	1.30334	1.08198	1.03893	1.21585	0.88768	0.78138	1.55308	1.41927
U5Q1W4	NAD(P)H-quinone oxidoreductase subunit J, chloroplastic	27.13	22.87	22.87	22.87	4	4	1.41062	1.07905	1.32142	1.40497	0.822447	0.751652	1.39352	1.35358
I1R1A8	Uncharacterized protein	32.61	30.73	32.61	22.91	13	9	1.25444	1.19178	1.63593	1.55569	0.727062	0.945882	1.60405	1.59305
B9GCT1	Uncharacterized protein	22.92	22.92	22.92	22.92	2	2	1.83899	1.18471	1.59357	1.03833	1.13569	0.99339	2.15612	1.38661
Q2QNF3	60S ribomal protein L2, putative, expressed	18.77	22.99	18.77	22.99	3	4	1.15177	1.20288	1.31697	1.25286	0.873925	0.897284	1.77115	1.57212
A0A0E0QHR7	Gluce-1-phphate adenylyltransferase	36.24	30.49	23.87	23	13	10	1.09368	1.35622	1.0845	1.29006	0.905263	0.907953	1.4648	1.36142
Q0J1E1	Os09g0446800 protein	26.31	26.73	25.46	23.06	24	19	1.05639	1.0643	1.14928	1.08068	0.84818	0.86836	1.36724	1.33072
A0A0E0PUM1	Sucre synthase	24.5	27.23	22.03	23.14	22	24	1.27553	1.41897	1.86738	2.01429	0.990441	1.01197	1.95622	2.02122
A0A0E0PIV4	Uncharacterized protein	23.34	33.75	23.34	23.34	10	10	1.20358	1.20503	1.23931	1.33288	0.823015	0.751499	1.4186	1.32357
Q53MP2	Beta-D-xylidase	27.89	25.55	19.84	23.35	14	14	1.16504	0.894569	0.844787	0.853596	0.789092	0.744637	1.10836	0.969998
A2WNV6	Putative uncharacterized protein	25.82	23.36	19.9	23.36	9	11	1.21886	1.29701	1.16335	1.08841	0.97142	0.876171	1.32313	1.34873
I1PL57	Uncharacterized protein	26.84	26.84	16.88	23.38	3	4	1.12226	1.51927	1.52759	2.03304	0.924181	0.640735	1.58879	1.22989
B8BGQ8	Uncharacterized protein	25.26	31.84	18.42	23.42	7	9	1.49815	1.1331	1.18143	1.31518	0.903092	0.860833	1.40504	1.32743
A0A0E0NMS0	S-(hydroxymethyl)glutathione dehydrogenase	28.23	28.23	27.16	23.49	15	16	1.13005	1.07347	1.14433	1.0852	0.825692	0.876357	1.39912	1.33046
Q10BJ7	Methylenetetrahydrofolate reductase	29.97	30.64	28.79	23.57	17	16	1.33935	1.22715	1.43052	1.47061	0.834359	0.8433	1.57402	1.56003
Q8W3D9	Protochlorophyllide reductase B, chloroplastic	28.86	27.61	23.63	23.63	18	21	1.06311	1.20197	0.579275	0.663384	0.919135	0.900196	0.947472	0.78344
Q8S3P3	DUF26-like protein	23.64	31.4	23.64	23.64	9	9	3.08859	3.41644	5.8096	7.98384	1.13192	1.52087	4.51487	4.57368
Q69UF2	Os06g0594100 protein	27.19	28.8	24.19	23.73	9	9	1.02575	1.05354	1.09698	1.31259	0.68689	0.829564	1.26832	1.55617
Q2R0I1	Dirigent-like protein, expressed	27.5	27.5	23.75	23.75	2	3	1.32867	1.02907	0.874179	0.801579	0.742729	0.697883	1.06077	1.21418
Q8LHG8	DNA-damage-repair/toleration protein-like	23.81	23.81	23.81	23.81	6	5	1.28985	1.40977	1.57735	1.47903	0.897446	0.840556	1.53907	1.58653
Q0E0G3	Os02g0553200 protein	24.9	27.82	21.13	23.85	13	15	1.05939	1.11209	1.15327	1.15901	0.843666	0.837316	1.36496	1.26984
I1QGF2	Obg-like ATPase 1	32.23	25.63	27.92	23.86	10	8	1.28828	1.14293	1.30072	1.31049	0.931256	0.766908	1.45241	1.29567
H2KWU8	5-methyltetrahydropteroyltriglutamate-homocysteine methyltransferase, putative, expressed	30.16	30.29	28.59	23.89	29	27	1.28281	1.56276	1.11512	1.29174	0.91712	0.841073	1.41511	1.34857
A0A0E0LPZ4	Uncharacterized protein	31.99	24.73	27.42	23.92	17	14	1.21725	1.07018	0.675481	1.6354	0.599976	0.740401	0.916898	1.3673
I1PFN6	UDP-gluce 6-dehydrogenase	27.71	29.58	24.79	23.96	12	13	0.49389	0.595942	0.512358	0.732264	1.02415	0.753964	1.74846	1.27394
Q53N83	Chlorophyll A-B binding protein, expressed	44.17	30.04	38.52	24.03	16	12	1.06007	1.05653	1.07711	1.0444	0.955616	0.934691	1.35207	1.32633
Q0J3W2	L-ascorbate peroxidase	41.58	30.24	26.12	24.05	8	9	1.0762	1.01602	1.1034	1.06081	0.745781	0.752462	1.26985	1.43002
I1R236	Uncharacterized protein	24.1	24.1	24.1	24.1	3	4	1.15357	1.09935	1.07283	1.03642	1.22061	1.05761	1.31421	1.30208
Q9ATR3	Glucanase	24.25	24.25	24.25	24.25	17	18	2.45559	2.33464	2.0208	2.0173	1.67633	1.83314	1.68112	1.8217
Q5JM79	Os01g0732000 protein	24.29	35.71	24.29	24.29	1	1	1.23865	1.17289	1.35635	1.50054	0.923795	0.834334	1.75061	1.28698
Q01KM8	Plasma membrane ATPase	29.34	28.92	25.45	24.5	28	20	1.06415	1.06606	1.51584	1.68491	1.04329	0.93959	1.91424	1.77398
I1PXV8	Uncharacterized protein	25.35	25.35	24.65	24.65	3	3	1.28257	1.23878	1.30869	1.34942	0.804432	0.703669	1.45046	1.21225
Q75L45	Os05g0135800 protein	29.92	30.19	25.21	24.65	9	7	1.24152	1.72562	1.37874	1.71127	1.03427	1.00922	1.66159	1.66236
Q5VNT9	Os06g0136600 protein	31.17	33.63	26.91	24.66	9	8	1.34877	1.40178	1.40527	1.27127	0.828561	0.872089	1.48318	1.26432
I1NUS2	Uncharacterized protein	28.22	24.75	21.78	24.75	5	6	1.26036	1.25953	1.24563	1.21299	0.8334	0.915951	1.39061	1.73493
Q9LD82	Os01g0210500 protein	28.9	28.9	28.9	24.77	5	3	1.05848	1.08846	1.38325	1.52902	0.949248	0.716082	1.41998	1.47551
Q0J0R1	Os09g0487500 protein	24.79	24.79	24.79	24.79	2	2	1.26876	1.23555	1.47497	1.17477	0.821536	0.878304	1.34462	1.38064
Q6Z411	Chlorophyll a/b-binding protein	31.03	31.03	31.03	24.83	14	14	1.01886	0.989143	1.30507	1.13448	0.994978	0.971333	1.32358	1.28117
Q75IQ9	putative 6-phphofructo-2-kinase (EC 2.7.1.105) / fructe-2, 6-bisphphate 2-phphatase (EC 3.1.3.46)	26.68	25	23.32	25	14	15	1.02575	1.00863	1.03519	1.09214	0.803784	0.729225	1.34022	1.22954
Q7XV11	OSJNBa0036B21.6 protein	23.41	30.95	23.41	25	17	18	1.06534	1.02727	1.19601	1.22545	0.909238	0.914736	1.40657	1.32726
Q8H7V0	40S ribomal protein S17, putative, expressed	28.47	43.06	25	25	5	4	0.721974	0.723189	0.799823	0.689867	0.706527	0.887018	1.31854	1.21091
I1P727	Uncharacterized protein	30.82	28.67	28.67	25.09	11	10	1.06784	1.11911	1.00675	1.11981	0.784284	0.7795	1.2103	1.07309
Q10CU9	Glycyl hydrolase family 3 N terminal domain containing protein, expressed	27.68	30.88	25.12	25.12	17	17	1.32317	1.38688	1.37552	1.48101	0.82414	0.845282	1.55587	1.64943
Q6Z7L1	Os02g0774300 protein	28.57	28.72	23.27	25.18	16	17	1.15305	1.26038	1.26317	1.28206	0.866006	0.786263	1.3255	1.25587
A0A0P0YB77	Os12g0541500 protein	28.24	26.35	27.07	25.18	17	14	0.798036	1.24311	0.943045	0.918321	2.16931	0.768584	2.34042	1.26509
Q8S6H1	Photystem II protein D1	27.76	27.48	27.76	25.21	19	18	1.12124	0.921819	1.14108	1.09314	1.086	1.11555	1.29653	1.27713
A0A0E0FYK0	Uncharacterized protein	25.22	25.22	25.22	25.22	7	8	1.23042	0.889632	1.34366	1.32076	0.857436	0.882066	1.34281	1.00569
Q53PA7	2-oxoglutarate/malate translocator (Clone OMT103), mitochondrial membrane-pro millet	29.13	35.92	29.13	25.24	10	10	1.18911	1.18029	1.07661	1.0042	0.866969	0.649977	1.28176	1.28763
A3AC84	Uncharacterized protein	37.79	28.6	29.77	25.25	21	17	1.1178	1.03641	1.44466	1.40576	0.849076	0.889265	1.39223	1.38318
A0A0E0NIB1	Uncharacterized protein	27.56	29.33	22.22	25.33	4	5	1.03119	1.29309	1.20123	1.60639	0.764573	0.692164	1.45696	1.68793
B8A7P8	Putative uncharacterized protein	37.5	29.28	23.36	25.33	6	9	0.737889	0.602614	0.813046	1.1359	0.707742	0.441167	1.26975	1.19955
A2WZ68	Putative uncharacterized protein	36.55	29.95	34.01	25.38	6	3	1.4694	1.02332	1.43268	1.28391	0.698552	0.786579	1.4679	1.47061
A0A0E0FMY7	Uncharacterized protein	27.62	30.19	24.19	25.39	45	39	3.56577	0.442989	3.05049	0.831161	0.681109	0.667373	0.595472	0.209873
A0A0E0QDY5	60S acidic ribomal protein P0	31.03	25.39	31.03	25.39	9	7	0.948672	1.13359	1.01854	1.18609	0.804051	0.933821	1.26076	1.2993
Q8LP96	Moco containing protein	28.21	25.44	23.43	25.44	9	11	1.03704	1.22991	1.14089	1.26635	0.878199	0.961485	1.35205	1.56941
I1P010	Uncharacterized protein	23.83	27.49	20.98	25.46	12	13	1.32407	1.08507	0.998324	1.0615	0.82639	1.05379	1.42632	1.25995
I1R8W5	Uncharacterized protein	25.51	25.51	24.49	25.51	2	3	0.872996	0.811144	1.05935	1.25708	0.787038	0.792371	1.17376	0.990946
Q8SA35	01g0659200 protein	36.09	33.04	30.43	25.65	11	7	1.08927	1.18541	1.26653	1.57567	0.82891	0.867919	1.44398	1.64931
Q6Z4E4	Methylmalonate semi-aldehyde dehydrogenase	37.64	33.71	34.46	25.66	16	17	1.25086	1.28768	1.59858	1.70992	0.850595	0.876199	1.82198	1.81025
I1NSH4	Cysteine proteinase inhibitor	35.71	35.71	35.71	25.71	5	3	1.67459	1.8472	2.32217	2.29251	0.810162	0.844524	1.46437	1.43544
Q0JDZ7	40S ribosomal protein S8	29.86	29.86	29.86	25.79	5	5	1.00219	0.839727	1.28771	1.25294	0.695243	0.641921	1.18776	0.923617
Q8H8C2	Putative uncharacterized protein OJ1134F05.7	28.82	30.08	25.81	25.81	11	12	1.50207	1.18772	1.28275	1.1737	0.739549	0.780773	1.08694	1.32267
Q5QMK7	Os01g0817700 protein	31.31	28.8	28.26	25.94	16	16	1.10614	1.24426	1.46404	1.4906	0.921239	0.976325	1.39963	1.47244
Q5JLP6	S-formylglutathione hydrolase	27.4	26.03	22.95	26.03	5	7	0.875593	1.00429	1.04469	1.1135	0.948169	0.819459	1.42744	1.36967
Q6EUQ9	Os02g0175400 protein	31.88	28.82	28.34	26.09	27	25	0.911468	1.24823	0.939564	1.35141	0.729442	0.789044	1.29227	1.26796
Q6J657	Cell death associated protein	21.27	26.24	16.85	26.24	4	7	0.936323	1.44351	1.52771	2.20027	0.701233	0.65052	1.90956	1.47468
A0A0E0NUH3	Uncharacterized protein	28.99	27.29	24.88	26.33	10	11	1.25665	1.21562	1.22894	1.20183	0.880416	0.882504	1.43752	1.43037
I1NTP1	Uncharacterized protein	26.42	26.42	26.42	26.42	2	2	1.73174	2.05971	1.44811	1.48848	0.909547	0.839068	1.6475	1.42382
Q7XN06	Glutamate dehydrogenase	23.54	26.46	20.63	26.46	10	11	1.89291	2.51006	1.72546	2.36249	1.52188	0.84628	2.53581	1.81632
Q943K1	Os01g0869800 protein	42.16	32.46	39.18	26.49	13	9	0.968375	0.875477	1.07749	1.21494	0.958697	0.994831	1.4309	1.44817
Q5TKJ2	Os05g0429400 protein	29.74	31.62	25.3	26.5	16	16	1.26743	1.1982	1.57942	1.77627	0.8012	0.861694	1.62903	1.59938
Q2RB31	FHA domain containing protein, expressed	26.52	26.52	26.52	26.52	6	4	1.46004	1.6002	1.23407	1.33088	0.844107	0.743839	1.28564	1.10422
I1P8U5	Uncharacterized protein	23.83	29.46	20.08	26.64	12	13	1.40739	1.11056	1.675	1.40276	0.844619	0.789177	1.44493	1.29148
Q9ZSU5	Photosystem-1 F subunit	30.93	31.78	26.69	26.69	11	11	1.06939	0.977771	1.21155	1.13163	0.871435	0.840008	1.47571	1.3096
Q10N97	33 kDa secretory protein, putative, expressed	36.23	30.19	28.3	26.79	5	5	1.00078	1.50924	1.4149	1.79878	0.610531	0.725954	1.4363	1.50375
I1NTN8	Uncharacterized protein	29.2	31.86	26.84	26.84	12	11	1.16982	0.959338	1.20851	1.12896	0.901787	0.937619	1.38337	1.36886
A0A0E0NPB9	Uncharacterized protein	31.19	30.69	27.89	26.9	19	18	1.07551	1.20372	1.30932	1.39042	0.823159	0.770036	1.43275	1.38041
Q7X9A7	60 kDa chaperonin alpha subunit	30.31	29.28	22.09	27.05	23	29	1.04403	0.875407	1.39286	1.06255	0.845559	0.800721	1.5375	1.37361
A0A0E0QEJ7	Uncharacterized protein	33.7	27.17	33.7	27.17	12	10	0.985667	1.05334	1.26053	1.26954	0.812119	0.775867	1.59483	1.67598
Q850T5	Ferredoxin family protein, expressed	33.33	33.33	27.21	27.21	4	4	2.35731	3.36587	1.57716	1.78375	0.758872	0.786413	1.27712	1.31621
A0A0E0QDL0	Uncharacterized protein	29.91	30.06	24.05	27.37	11	14	1.50176	1.37829	1.79065	2.02032	0.675747	0.820546	1.43736	1.59436
Q7G2B5	Nonspecific lipid-transfer protein 2, putative, expressed	27.47	27.47	27.47	27.47	5	4	1.43671	1.24269	1.7167	2.87712	0.91377	1.28488	1.44391	1.52221
Q8S5T1	Glutathione reductase, chloroplast, putative, expressed	34.23	34.23	33.15	27.57	19	16	1.14471	1.26459	1.08211	1.1949	0.920983	0.892792	1.35078	1.31475
Q8LMR0	Phpherine aminotransferase	22.54	30.75	18.31	27.7	10	14	1.36664	1.22964	1.41052	1.41065	0.837835	0.867215	1.39315	1.36158
Q852M0	Glutamate dehydrogenase	30.41	27.74	30.41	27.74	12	12	1.4019	1.32932	1.49051	1.49171	0.865304	0.791133	1.59586	1.30392
A0A0E0NXX5	Uncharacterized protein	29.4	29.67	27.47	27.75	9	9	1.21953	1.25056	1.45201	1.54071	0.948467	0.981122	1.5371	1.62226
Q7XXR8	Nascent polypeptide associated complex alpha chain	27.8	29.76	27.8	27.8	5	5	1.02829	1.37549	1.26658	1.47744	0.786229	0.807795	1.21874	1.28006
A0A0N7KS02	Alpha-galactidase (Fragment)	32.2	29.76	30.49	27.8	12	9	1.18893	1.1789	1.52353	1.61579	0.757487	0.843256	1.54531	1.6857
Q6AVG2	Expressed protein	34.88	27.91	34.11	27.91	4	3	0.863262	1.11163	0.952231	1.54483	1.25945	0.828919	1.93152	1.4898
A0A0E0HUY0	Uncharacterized protein	29.36	31.57	28.04	28.04	17	18	1.14981	1.20551	1.37645	1.41283	0.941662	0.924441	1.46784	1.30452
Q945E9	JIOsPR10	48.12	36.25	48.12	28.13	5	4	1.727	2.10784	1.85488	3.24844	0.936844	1.11584	1.73552	2.64555
A3CB05	Serine hydroxymethyltransferase	30.87	32.89	22.37	28.19	12	15	1.10995	1.3691	1.12564	1.05967	0.898057	0.875962	1.38949	1.44646
Q2QLX5	Cysteine synthase	28.92	33.09	27.21	28.19	14	15	1.22579	1.22858	1.27017	1.4254	0.971321	0.865892	1.65177	1.06366
Q6YS11	Os08g0282400 protein	38.41	28.37	26.3	28.37	6	7	1.47209	1.34449	1.67741	1.3875	0.793416	0.618616	1.6735	1.43378
Q9FTU2	Os01g0238600 protein	39.01	28.37	30.5	28.37	4	4	1.4081	0.875445	1.69177	1.66916	0.925881	1.09913	1.1792	1.60102
A0A0E0N1K8	Uncharacterized protein	33.62	35.63	31.32	28.45	12	12	1.63725	1.18931	3.76896	2.56798	0.714324	0.822506	1.79242	1.96119
Q84M35	40S ribomal protein S2, putative, expressed	36.13	28.47	27.01	28.47	10	11	1.19968	1.18842	1.333	1.30885	0.819172	0.901809	1.3138	1.44889
Q94DM7	Os01g0962600 protein	35.2	38.55	28.49	28.49	4	4	1.59289	0.575104	1.66599	1.32527	1.10675	0.883849	1.55117	1.35757
Q5U1T0	Peroxidase	34.58	31.12	31.12	28.53	12	13	1.73404	1.36688	2.85495	2.54167	0.82879	0.988495	2.55601	3.52565
Q5JK10	Os01g0926300 protein	34.26	34.03	26.85	28.7	12	14	1.00449	1.28814	1.67835	1.51074	0.920321	1.04599	1.51408	1.52872
Q7XCK0	Glutathione S-transferase	30.94	28.78	28.78	28.78	10	10	1.45553	1.58047	1.4004	1.68297	1.07007	0.818924	1.7212	1.3593
I1QGQ0	Uncharacterized protein	33.04	29.02	25.89	29.02	12	11	1.54585	1.61903	2.38934	2.47795	0.803104	0.627159	2.03907	1.61836
Q5Z9H9	Peptidyl-prolyl cis-trans isomerase	40.91	35.91	31.82	29.09	9	8	1.40805	1.23789	2.08771	1.88774	0.884645	0.801026	1.76634	1.66766
B8B082	Putative uncharacterized protein	36.48	33.07	30.45	29.13	10	10	1.12518	1.05451	1.2595	1.27684	0.748241	0.732855	1.2706	1.31245
B8BF56	Putative uncharacterized protein	27.33	29.16	24.83	29.16	12	17	1.23083	1.0359	1.5054	1.5518	0.792035	0.831512	1.63836	1.73713
Q8GSE8	Os07g0162500 protein	29.88	29.27	29.27	29.27	8	8	1.03645	1.19621	1.15127	1.58049	0.868865	1.00308	1.38051	1.45599
Q94GE8	Expressed protein	29.41	29.41	29.41	29.41	7	7	1.16587	1.14619	0.990271	1.07168	0.740851	0.759598	1.2754	1.21459
I1QBK0	Uncharacterized protein	24.39	29.62	19.16	29.62	9	12	1.25576	1.10803	1.13416	1.13474	0.915708	0.878564	1.49891	1.5154
Q2RBC6	Elongation factor P, putative, expressed	24.89	29.69	24.89	29.69	7	7	1.17755	1.05791	1.3081	1.17771	0.823807	0.81983	1.24536	1.27047
Q8H4E0	Os07g0630800 protein	33.66	31.68	27.97	29.7	13	10	1.0005	0.96399	1.02272	1.39049	0.917293	0.867501	1.49417	1.45085
I1QS22	Uncharacterized protein	33.55	38.02	27.8	29.71	13	17	1.0538	1.25061	1.09364	1.98382	0.871077	0.76924	1.37512	1.28908
Q852G4	EF hand family protein, expressed	29.75	29.75	29.75	29.75	8	7	1.40619	1.33048	1.41527	1.4813	0.821225	0.850708	1.32906	1.36547
I1PYW0	6-phphogluconate dehydrogenase, decarboxylating	30.21	32.92	28.33	29.79	14	16	1.33418	1.38898	1.64101	1.75251	0.873022	0.91415	1.46451	1.72465
Q5JMG1	Os01g0763300 protein	35.04	29.93	35.04	29.93	4	3	0.964209	1.06212	1.559	1.42914	0.903556	0.686498	1.74637	1.10811
Q10PV6	50S ribomal protein L15, chloroplast, putative, expressed	34.6	36.12	26.62	30.04	12	15	1.06703	1.15416	1.06194	1.18591	0.771405	0.789581	1.23226	1.23633
I1NKA8	Histone H2B	46.41	41.83	22.88	30.07	5	6	0.993114	0.883914	1.63168	1.48675	0.775314	0.776442	1.32566	1.30795
A0A0E0QB76	Uncharacterized protein	31.99	31.99	30.12	30.12	12	9	1.27167	1.24509	1.39565	1.395	0.67626	0.772814	0.915878	1.02655
I1QI83	Uncharacterized protein	26.46	30.16	26.46	30.16	5	7	1.37253	1.50038	1.17803	1.30998	0.790427	0.761201	1.26215	1.06022
Q653Z1	Peptidyl-prolyl cis-trans isomerase	33.03	33.03	30.28	30.28	7	8	1.10071	1.26062	1.31834	1.65373	0.784323	0.722581	1.41847	1.49861
Q84VE1	Adenosylhomocysteinase	34.02	34.43	28.87	30.31	15	15	1.18206	1.18334	1.425	1.44877	0.941143	0.886798	1.50408	1.38169
A2XUV1	Malate synthase	35.8	34.57	30.86	30.34	15	13	2.26504	2.40219	4.13374	4.18357	1.46721	1.32926	3.7	3.85512
Q6K8D4	Peptidyl-prolyl cis-trans isomerase	30.36	39.29	30.36	30.36	3	3	1.3541	1.4	1.39173	1.33455	0.754752	0.733054	1.263	1.00627
Q75M32	Peptidyl-prolyl cis-trans isomerase	45.2	33.2	33.2	30.4	11	11	1.06025	1.15935	1.18786	1.2074	0.850611	0.802204	1.44264	1.45415
Q6AVZ8	Peroxidase	35.38	31.58	27.78	30.41	8	9	1.32955	1.19317	1.41882	1.40421	0.8307	0.723527	1.27867	1.41996
Q9ST80	Peroxidase	32.46	33.04	29.24	30.41	23	22	1.58479	1.58851	3.02079	2.95746	0.991605	0.960976	2.69353	2.73846
I1PXQ6	Uncharacterized protein	32.74	35.71	27.08	30.65	8	10	1.39626	1.40733	1.29162	1.426	0.904242	1.06411	1.16564	1.29159
Q7XBY6	Bet v I allergen family protein, putative, expressed	40.09	30.66	36.32	30.66	5	5	1.51856	1.3055	1.35429	1.55721	0.89769	0.976274	1.62618	1.33279
B9FIN1	Uncharacterized protein	33.49	33.49	29.97	30.77	23	25	1.56411	1.42801	1.08656	1.1177	0.865196	1.05996	1.66935	1.84483
I1PH47	Uncharacterized protein	33.69	34.75	30.77	30.77	19	16	0.76875	0.932872	1.5193	1.30041	0.815805	0.817714	1.44953	2.15909
I3QD65	Chlorophyll a/b binbing protein	38.78	42.97	27.76	30.8	9	8	1.00544	0.930357	1.20658	1.1447	0.952228	0.817674	1.51523	1.31968
S4TZU3	Succinyl-CoA ligase subunit beta	37.2	38.63	33.41	30.81	14	11	1.3057	1.15998	1.51512	1.47316	0.76649	0.810786	1.33012	1.28707
Q10L93	50S ribosomal protein L6, putative, expressed	30.97	34.96	30.97	30.97	7	7	1.07498	1.12813	1.04337	1.15398	0.869892	0.816056	1.36734	1.24539
I1PVG8	Uncharacterized protein	25.42	31.1	25.42	31.1	8	7	1.53519	1.07267	1.59016	1.5355	0.694586	0.91989	1.21705	1.40398
Q7XC37	Nucleide diphphate kinase	31.13	37.75	31.13	31.13	5	6	1.39726	0.909541	1.25923	0.907602	0.770664	0.70674	1.22886	1.1061
Q6Z730	Eukaryotic translation initiation factor 3 subunit J	34.2	34.2	27.71	31.17	5	5	0.912973	0.755505	0.89065	1.09032	0.990093	0.887807	1.5521	1.6788
A0A0E0MWI3	Peroxidase	34.21	36.26	31.29	31.29	8	8	1.27415	1.33269	1.40017	1.52368	1.03156	0.965894	1.76409	1.11897
A0A0E0IFS7	Uncharacterized protein	37.1	37.1	30.65	31.45	4	4	0.915141	0.98573	0.892843	1.06985	0.622409	0.694797	1.10676	1.20759
Q5Z4M6	Os06g0308000 protein	40.04	42.27	36.13	31.47	20	17	1.01521	1.02555	0.900772	0.946355	0.85938	0.809107	1.27111	1.25767
I1QJW3	Uncharacterized protein	41.77	38.63	36.62	31.47	39	33	1.23066	1.01116	1.73691	1.70023	0.917687	0.756469	1.57454	1.67016
Q8S718	Glutathione S-transferase GSTU6, putative, expressed	33.2	39	23.24	31.54	6	7	1.46609	1.10297	1.77682	1.68523	0.696983	0.853836	1.519	1.8341
Q84V98	Small GTP binding protein	32.52	31.55	32.52	31.55	5	5	1.88834	1.32223	1.32327	1.1992	0.949814	0.988761	1.28942	1.67296
I1P8M3	Uncharacterized protein	37.91	41.16	37.91	31.77	10	9	1.17504	1.1861	1.43154	1.57168	0.878321	0.812806	1.49565	1.60975
A0A0E0PC43	Uncharacterized protein	35.45	31.82	31.82	31.82	6	5	1.04401	1.00659	0.828005	0.981504	0.684788	0.709984	1.09412	1.11385
Q84J76	Os07g0124900 protein	36.31	36.31	31.84	31.84	9	10	1.87547	1.5836	3.91767	3.21281	1.06061	0.990887	2.44601	2.27577
I1PZN2	Profilin	32.06	32.06	32.06	32.06	5	7	1.53646	1.62132	1.52185	1.55554	0.972864	1.01784	1.41992	1.7522
I1QRF2	Uncharacterized protein	46.51	48.06	41.86	32.56	7	4	1.00771	0.950645	1.51326	1.51648	0.762102	0.744349	1.64684	1.50707
Q10QZ6	Elongation factor 1-alpha	38.48	37.14	34.68	32.66	29	27	1.20996	1.24935	1.35659	1.4095	0.890045	0.879759	1.4326	1.38386
Q5KQD2	Os05g0548100 protein	36.02	36.02	32.7	32.7	7	7	1.07821	1.23004	1.32355	1.58946	0.822749	0.735595	1.45355	1.42444
Q651T8	Os06g0662000 protein	38.23	33.87	35.97	32.74	32	30	1.28306	1.18209	1.49991	1.48134	0.894209	0.820979	1.62003	1.51041
Q0E4Q0	40S ribosomal protein S4	44.91	37.74	38.87	32.83	13	9	1.07834	1.059	1.29937	1.40058	0.74465	0.731231	1.18792	1.20522
I1QAS5	Nucleide diphphate kinase	39.6	32.89	39.6	32.89	5	4	1.68542	1.95828	1.93316	1.96317	0.719441	0.764295	1.54667	1.68202
B9FRL0	Uncharacterized protein	31.88	32.97	23.43	32.97	6	12	1.1087	1.174	1.35045	1.56503	0.780084	0.885962	1.3559	1.46095
Q84PB5	Os07g0148900 protein	45.86	37.59	41.35	33.08	14	11	1.30392	1.42419	1.40743	1.49503	0.749387	0.828604	1.12167	1.43455
Q6F321	Proteasome subunit alpha type	34.54	39.76	31.33	33.33	7	8	1.48131	1.86493	1.23343	1.70128	0.9661	0.736632	1.02083	1.30914
Q7F2X8	Os01g0916600 protein	33.33	36.67	33.33	33.33	5	5	1.16823	1.10728	1.25243	1.23131	0.641514	0.760541	1.38613	1.38992
I1P2D6	Phenylalanine ammonia-lyase	39.23	37.8	36.38	33.38	26	26	0.65254	0.456742	1.13987	1.06046	0.379395	0.316515	1.50227	1.48091
Q9LLR2	Aldehyde dehydrogenase	36.98	38.8	31.88	33.52	19	19	1.17863	1.25283	1.34602	1.58662	0.829378	0.878418	1.45234	1.49828
Q69MW7	DNA binding protein PF1	33.8	33.8	33.8	33.8	7	7	1.15158	0.985796	1.31883	1.09788	0.724042	0.665663	1.29313	1.0939
Q5WMX0	DIP3	34.34	34.34	34.34	34.01	16	13	1.71643	1.69368	2.4556	2.50192	0.937717	0.895071	1.98797	1.78834
Q7XEQ3	40S ribomal protein S17-4, putative, expressed	42.55	40.43	34.04	34.04	7	6	1.18339	1.30425	1.35534	1.38924	0.842973	0.804602	1.35963	1.16789
Q6ZG90	ATP synthase	35.83	35.83	34.17	34.17	11	11	1.47379	1.34415	1.46656	1.58618	0.846749	0.793228	1.50973	1.37667
Q9LG77	Os01g0191200 protein	36.96	34.65	34.65	34.65	9	9	1.15121	1.06371	0.969798	1.14185	0.883152	0.73955	1.29259	1.37363
A0A0E0GVM8	Chalcone-flavonone isomerase family protein	41.63	39.06	39.06	34.76	9	8	1.15588	0.967096	1.19432	1.12639	0.903355	0.827332	1.46011	1.27952
I1NTN4	Uncharacterized protein	37.23	39.1	31.38	35.11	19	16	1.09243	1.42493	1.61794	1.80258	0.725605	0.627182	1.58749	1.29892
Q10MU1	CHCH domain containing protein, expressed	35.45	41.82	35.45	35.45	3	4	1.52081	1.31388	1.37358	1.43488	0.79445	0.46151	1.08233	1.43764
Q69UI8	Os08g0116500 protein	35.45	40.91	35.45	35.45	1	2	1.0246	0.97414	1.65563	1.3097	1.11244	0.468935	1.07161	1.30069
Q0DIC9	Os05g0400400 protein	37.1	37.1	20.97	35.48	2	3	1.0653	1.10546	1.17637	0.916352	0.728598	0.502095	1.21796	0.995776
Q8S4Y9	Glyceraldehyde-3-phphate dehydrogenase	42.01	39.05	40.24	35.5	30	23	1.12575	1.17783	1.26089	1.32773	0.817986	0.792462	1.33713	1.19397
A0A0E0ND37	Uncharacterized protein	46.67	42.32	41.45	35.65	17	15	1.09962	1.23737	1.11435	1.17652	0.907851	0.870774	1.52553	1.30086
I1Q3R7	Uncharacterized protein	32.33	35.78	28.45	35.78	5	8	1.6578	1.18023	1.65766	0.899379	0.714621	0.697356	1.72331	1.47358
Q6H667	Os02g0643500 protein	39.71	39.71	39.71	36.1	14	12	1.34391	1.40136	1.09697	1.45434	0.863899	0.879492	1.36982	1.48873
A0A0E0H2K9	Uncharacterized protein	38.91	43.09	27.01	36.33	12	16	1.14134	1.20805	1.19048	1.21509	0.880025	0.868116	1.42316	1.38774
Q69XJ9	Os06g0602600 protein	34.09	36.36	25	36.36	4	6	1.15388	1.91584	1.3492	1.58511	0.85086	1.30809	1.33312	1.49382
P0C522	ATP synthase subunit alpha, mitochondrial	41.85	38.9	37.92	36.54	29	28	1.15406	1.41653	1.34502	1.55651	0.845182	0.910341	1.45214	1.50397
Q9ASP4	Dihydrolipoyl dehydrogenase	44.33	49.7	42.15	36.58	21	18	1.13429	1.23167	1.1968	1.22532	0.941222	0.914702	1.48404	1.44663
B8AF09	Glyceraldehyde-3-phphate dehydrogenase	41.57	43.54	34.27	36.8	20	22	1.23583	0.963225	1.50518	1.72151	0.916172	0.665416	1.58193	1.26394
A0A0E0RHL4	Uncharacterized protein	34.11	38.76	18.6	36.82	5	7	1.69458	0.872447	2.28843	1.25337	15.0464	1.15384	7.24054	1.85585
Q0D3B8	Ascorbate peroxidase	56.97	44.62	52.59	37.05	15	10	1.36449	1.02642	1.60563	1.4856	1.06621	0.721064	2.34138	1.45324
A3BKU8	Uncharacterized protein	51.17	53.52	41.31	37.09	18	16	1.22235	1.22522	1.26061	1.31455	0.806113	0.790023	1.3398	1.30611
B8B098	Putative uncharacterized protein	42.86	37.14	33.21	37.14	9	11	1.26654	1.07172	1.32481	1.32463	0.818178	0.82284	1.20498	1.32794
A0A0E0LQP3	Uncharacterized protein	47.98	42.93	36.87	37.37	8	9	1.33233	1.33823	1.34315	1.32163	0.779102	0.902482	1.37349	1.77676
I1QMA7	Uncharacterized protein	46.94	46.94	43.54	37.41	7	6	1.35206	1.46606	1.37372	1.4671	0.89715	0.782058	1.58154	1.23499
Q10KY5	10 kDa chaperonin, putative, expressed	34.69	48.98	34.69	37.76	3	3	1.90358	2.17241	1.44041	1.87953	0.681393	1.0935	1.55464	1.67555
A0A0E0RKB8	Uncharacterized protein	37.85	37.85	37.85	37.85	6	6	1.64705	1.32418	4.93681	5.83794	0.960175	0.963215	2.07232	2.18837
Q9XGU8	Isocitrate dehydrogenase [NADP]	29.85	44.9	29.85	37.86	18	23	1.19953	1.01729	1.12093	1.15904	0.73136	0.6913	1.31661	1.10708
Q6Z7B0	Dnak-type molecular chaperone Bip	37.29	41.2	33.53	37.89	32	30	1.16919	1.34215	1.66599	1.54527	0.826681	0.880803	1.52513	1.48542
I1QEF5	Uncharacterized protein	48.5	43.61	46.24	37.97	19	20	1.16936	1.1168	1.30073	1.15509	0.839985	0.730411	1.42969	1.4072
I1P0Y8	Uncharacterized protein	30.57	37.99	30.57	37.99	7	7	1.5836	1.8838	2.13552	2.31842	0.829058	0.855509	2.12143	1.96206
Q5Z7T4	Complex 1 family protein-like	38.05	38.05	38.05	38.05	5	5	1.11508	1.23501	1.32575	1.30877	0.786572	0.783665	1.36682	1.42578
Q7X752	OSJNBb0070J16.13 protein	36.57	38.06	18.66	38.06	5	9	1.11076	1.09918	1.37819	1.39709	0.777966	0.870041	1.30222	1.27562
Q84P96	3-ketoacyl-CoA thiolase-like protein	48.44	40.85	45.76	38.17	23	20	1.47219	1.48097	1.68118	1.84523	0.959535	0.834198	1.58081	1.55688
A0A0E0R0E6	Malate dehydrogenase	42.71	40.2	35.93	38.19	23	23	1.06942	1.1942	1.37008	1.36981	0.866583	0.869652	1.42416	1.33327
I1QF35	Uncharacterized protein	45.07	40	40.9	38.21	24	22	1.30052	1.36253	1.19944	1.25906	0.960862	0.978257	1.28357	1.34108
Q10NA9	70 kDa heat shock protein	36	40.92	31.23	38.31	35	35	1.17391	1.13955	1.66319	1.80278	0.640552	0.722086	1.61332	1.36943
Q259D7	H0801D08.15 protein	48.45	41.47	42.25	38.37	13	11	2.14211	2.90559	1.2243	1.5355	1.62368	1.71695	1.76892	1.48902
B7E6Z4	L-ascorbate peroxodase 1	62	42.8	47.6	38.4	14	10	1.26725	1.3089	1.25713	1.3264	0.759646	0.844276	1.27335	1.30217
Q2QPR0	Phenylalanine ammonia-lyase	47.25	40.43	41.88	38.41	35	37	1.22136	1.2273	1.49626	1.63359	0.908893	0.803381	1.6046	1.39399
Q60DM0	40S ribosomal protein S21, putative	21.85	38.66	21.85	38.66	8	9	1.04278	1.21525	1.26329	1.42862	0.720771	0.719072	1.08195	1.17026
I1P8K7	40S ribomal protein S3a	44.49	44.49	41.44	38.78	11	12	1.21871	1.48043	1.50096	1.43584	0.846667	0.767486	1.35906	1.30832
Q10LV7	Os03g0333400 protein	40.61	38.79	33.33	38.79	13	14	1.19348	1.20403	1.357	1.36527	0.819294	0.792487	1.49087	1.38121
B8BNI2	Putative uncharacterized protein	38.95	44.77	38.95	38.95	23	24	1.10575	1.19397	1.22557	1.26184	0.81167	0.798205	1.33664	1.27704
Q7XSU7	Peroxidase	41.19	39.2	39.2	39.2	16	12	1.60061	1.53941	3.53897	3.33897	1.00987	0.95439	2.6505	2.67544
A0A0E0KIQ0	Gluce-1-phphate adenylyltransferase	38.26	41.03	35.5	39.45	16	18	0.96582	1.10369	1.12132	1.1219	0.847706	0.844953	1.33209	1.33501
Q94E63	Os01g0173100 protein	39.47	39.47	37.5	39.47	5	6	1.2494	1.08719	1.54379	1.37243	0.814075	0.810955	1.10547	1.23291
Q10MS5	40S ribomal protein S7, putative, expressed	35.42	39.58	35.42	39.58	6	8	1.03239	0.860919	1.20835	1.1781	0.703649	0.724423	1.06554	1.03541
Q2QM23	Methyl-CpG binding domain containing protein, expressed	52.48	48.51	34.32	39.6	6	8	1.15467	0.860291	1.34568	1.35894	0.683627	0.884311	1.2984	1.38192
Q7XXS0	Os08g0478200 protein	39.05	56.8	34.91	39.64	6	8	1.20973	1.37116	1.40426	1.51214	0.887255	0.949139	1.32851	1.49072
Q67UL5	Putative fructokinase	38.63	41.32	38.63	39.85	21	20	1.0686	1.22699	1.14914	1.26684	0.757618	0.74437	1.25308	1.38937
Q69RJ0	Ferredoxin-dependent glutamate synthase, chloroplastic	39.63	41.11	36.59	39.88	85	85	1.12645	1.10339	1.09038	1.06654	0.859639	0.854117	1.31588	1.27906
A0A0E0L0N3	Uncharacterized protein	48.27	46.53	41.62	39.88	44	39	1.09795	1.00045	1.02889	1.06865	0.914087	0.847504	1.31624	1.37717
I1P6M5	Uncharacterized protein	41.83	41.83	38.93	40.04	26	25	1.38644	1.26928	0.662774	0.85152	0.802738	0.764645	0.951827	0.793809
I1QCX5	Uncharacterized protein	42.86	42.86	40.18	40.18	9	9	1.23949	1.2422	1.07281	1.80856	0.38154	1.09483	1.57866	1.51767
I1QUJ0	Uncharacterized protein	43.92	42.33	41.8	40.21	23	21	1.17003	1.20793	1.41755	1.41124	0.764541	0.820564	1.39307	1.41503
I1NQS0	Uncharacterized protein	42.81	43.11	40.72	40.72	13	14	1.4954	1.66303	1.19065	1.21128	1.07131	0.755531	1.45576	1.23966
Q8S2Q8	Os01g0198900 protein	40.74	44.91	40.74	40.74	5	5	1.26808	0.616636	1.48757	0.897525	0.607077	0.442053	1.22609	0.952071
Q10N98	33 kDa secretory protein, putative, expressed	39.25	40.75	35.85	40.75	12	11	2.54033	3.20198	5.48416	6.11262	1.3217	0.813423	2.93259	2.0279
I1PVR3	Uncharacterized protein	41.07	41.07	41.07	41.07	7	8	1.17902	1.28327	1.3697	1.57621	0.798	0.920959	1.34916	1.44213
A0A0E0L2C4	Fructe-bisphphate aldolase	52.6	49.13	45.67	41.18	17	20	1.43247	1.40787	1.30591	1.23229	0.784939	0.879862	1.27671	1.29543
A0A0E0JH69	Uncharacterized protein	41.25	42.8	36.96	41.25	24	27	1.45783	1.32791	1.0142	0.855999	1.00889	1.11277	1.50691	1.55359
Q6ZBS1	Os08g0177700 protein	33.67	41.84	33.67	41.84	2	5	2.53458	1.24364	2.09065	1.52274	1.97722	0.652319	2.33248	1.06775
I1PFA0	Serine hydroxymethyltransferase	54.62	53.05	42.24	41.85	42	36	1.08055	1.04353	1.03608	1.02271	0.796223	0.77319	1.19328	1.14183
Q5N725	Fructose-bisphosphate aldolase	50	49.44	41.62	41.9	18	23	1.21782	1.3788	1.10807	1.52134	0.844853	0.893185	1.54292	1.57251
Q69WH2	Os06g0332800 protein	51.91	41.98	51.91	41.98	6	7	0.941396	0.656202	0.431265	0.954231	0.72882	0.757601	1.33233	0.955964
I1R2K9	Non-specific lipid-transfer protein	42.15	47.93	42.15	42.15	6	6	0.804211	0.793602	0.816119	0.919496	0.951383	0.901962	0.987586	0.917496
Q9ARP1	Os01g0144100 protein	45.45	48.99	42.42	42.42	12	11	1.38099	1.38818	1.47878	1.40455	0.802639	0.710808	1.4446	1.31679
Q75T45	Os12g0555000 protein	42.5	42.5	42.5	42.5	6	8	1.38393	1.77484	8.32187	8.17188	0.747792	0.581311	2.62983	2.73023
Q7XUC9	Histone H4	57.28	57.28	50.49	42.72	7	5	0.966831	0.946012	1.44472	1.44433	0.908816	0.914136	1.32853	1.31419
Q9FVI3	Alpha-tubulin	44.79	45.01	38.14	42.79	20	20	1.49755	1.03672	0.903992	0.97946	1.10728	1.25622	1.62751	1.7488
A2YG29	Putative uncharacterized protein	44.62	48.21	41.7	42.83	27	26	1.55027	1.4622	1.35674	1.2994	1.00012	1.04587	1.7028	1.50801
Q84PB4	Chloroplast photystem I reaction center subunit II-like protein	55.17	50.25	46.8	42.86	48	43	1.13484	1.07906	1.21324	1.20606	0.77952	0.780144	1.38915	1.29209
I1PG26	Uncharacterized protein	47.64	46.97	42.02	43.15	25	26	2.33082	1.99177	1.79413	1.42262	0.985985	0.92331	1.79049	1.50352
Q94JA2	Malate dehydrogenase	55.29	57.06	43.82	43.24	20	19	1.0786	1.08282	1.30568	1.31353	0.998894	0.935182	1.29221	1.51851
Q6Z3V7	Putative Photystem I reaction center subunit IV	57.05	43.62	35.57	43.62	33	31	1.14033	1.26401	1.41256	1.31937	0.91417	0.905177	1.39934	1.47193
I1QSV0	Uncharacterized protein	47.6	53.65	40.92	43.63	19	20	1.19326	1.08277	1.29854	1.40114	0.89293	0.883499	1.42908	1.4167
Q0JCM0	G-box binding factor	59.54	55.34	44.27	43.89	20	17	1.36188	1.37185	1.47259	1.50561	0.739236	0.811806	1.42069	1.31946
A0A0E0R1D7	Uncharacterized protein	54.27	44.51	43.9	43.9	9	9	0.959128	1.317	1.08898	1.30771	0.764868	0.557717	1.25609	1.88249
Q69QD5	Chaperonin	51.43	55.51	48.16	44.08	15	10	1.16686	1.20575	1.45114	1.32959	0.90119	0.870058	1.6554	1.26496
I1PUR5	Uncharacterized protein	44.13	44.13	44.13	44.13	7	6	3.17	3.34427	1.19213	1.17057	2.11551	2.21682	1.40665	1.34695
Q6EUS1	Peroxidase	46.73	46.73	46.73	44.55	14	14	1.38767	1.29559	1.5713	1.54375	0.859632	0.805949	1.83018	1.74111
Q6YSX0	Os07g0674200 protein	40	44.62	40	44.62	8	10	1.73643	1.16373	1.56097	0.964775	0.882918	0.724629	1.37692	1.50876
I1NUP8	Small ubiquitin-related modifier	45	45	35	45	2	3	1.04139	1.12994	1.44838	1.37901	0.697329	0.585143	1.6568	2.00327
I1PQ18	Aminomethyltransferase	54.39	48.78	50.49	45.12	41	35	1.15085	1.09587	1.35744	1.17091	0.725428	0.770393	1.30347	1.35756
A0A0E0G7C0	Uncharacterized protein	45.55	49.11	44.84	45.55	14	14	1.47204	1.24043	2.42234	2.66167	0.851704	0.833864	2.27714	2.11324
Q53RP2	Remorin, C-terminal region family protein, expressed	49.71	45.61	45.61	45.61	10	9	1.01964	1.05766	1.03316	1.1155	0.750943	0.862593	1.29335	1.30228
A0A0E0R9J8	Uncharacterized protein	60.75	56.6	39.62	45.66	15	16	1.40623	1.48855	1.70386	1.26522	0.751763	0.688552	1.27906	1.07785
Q762A6	60S ribomal protein L22-2, putative, expressed	54.2	50.38	49.62	45.8	9	10	1.19565	1.3608	1.29799	1.53327	0.864591	0.808544	1.36085	1.27662
Q5Z4D3	Peroxidase	43.5	47.73	39.27	45.92	12	13	1.547	1.32023	1.81316	1.61064	0.774908	0.715164	1.84393	1.58959
P41344	Ferredoxin--NADP reductase, leaf isozyme, chloroplastic	56.63	57.46	45.58	46.41	39	33	1.08255	1.07079	1.02657	1.06169	0.744371	0.688931	1.11764	1.06496
Q5JNB0	Cysteine synthase	50	49.49	48.22	46.45	24	21	0.973123	1.02764	1.0826	1.13877	0.843468	0.86731	1.37285	1.38651
Q94DL4	Os01g0964133 protein	51.99	50.66	41.91	46.68	22	18	0.860048	1.55193	0.748757	2.32341	0.664737	1.11926	1.97327	1.88948
Q6ZX06	Non-specific lipid-transfer protein	38.98	53.39	38.98	47.46	5	4	2.33112	0.589564	1.87413	0.697489	0.622866	0.674923	1.18905	1.16255
Q654S1	Peroxidase	49.58	47.62	44.82	47.62	15	19	1.2762	1.5522	1.37586	1.70316	0.861114	1.05815	1.77732	1.85353
I1PMF5	Glyceraldehyde-3-phphate dehydrogenase	54.9	55.79	49.26	47.77	25	27	1.10979	1.12974	1.323	1.24901	0.958152	0.850007	1.44473	1.20051
Q2QND6	Os12g0569500 protein	51.07	51.07	39.48	48.07	10	14	1.34931	1.30447	2.26598	2.46786	0.664879	0.604747	1.43233	1.37141
Q6ZH98	Peptidyl-prolyl cis-trans isomerase	55.23	51.74	51.74	48.26	16	16	1.23237	1.30369	1.43908	1.46662	0.858316	0.852971	1.36649	1.3116
Q69UU3	Os07g0108300 protein	52.37	50.1	49.69	48.45	38	40	1.07248	1.06098	1.09092	1.07945	0.830861	0.774757	1.30705	1.25366
Q6F331	Os05g0490100 protein	75.89	54.46	50	49.11	6	5	1.22391	1.03593	1.22794	1.14423	0.74307	0.801034	1.2088	1.25554
Q8LNF2	Os10g0502000 protein	49.58	49.58	49.58	49.58	17	15	1.38251	1.28638	1.41788	1.37446	0.757639	0.782724	1.34295	1.33892
I1R7D5	Uncharacterized protein	47.31	50.54	47.31	50.54	4	5	1.28021	1.9338	1.59877	1.24095	0.689841	0.88963	1.29405	1.4604
Q10T66	Expressed protein	54.68	54.19	54.68	51.23	11	10	1.32171	1.22534	1.11092	1.16599	0.740954	0.806444	1.31065	1.36336
B8ACI7	Putative uncharacterized protein	71.17	57.66	42.34	52.25	8	7	1.08998	1.24239	1.08712	1.30471	0.93773	0.889522	1.30244	1.27879
I3QD60	Cytochrome b5 protein	52.55	52.55	39.42	52.55	7	6	1.1477	0.989645	1.38022	1.74902	0.72441	0.895776	1.25957	1.67707
Q6ER49	Peroxidase	63.24	59.81	50.16	52.96	26	28	1.49918	1.41913	1.40784	1.61242	0.86911	0.784577	1.30268	1.20576
A3BVS6	Superoxide dismutase [Cu-Zn]	62.07	56.65	62.07	56.65	21	19	1.25996	1.26362	1.23473	1.25498	0.753815	0.830486	1.26942	1.4029
I1R3L2	Uncharacterized protein	57.05	57.05	52.35	57.05	11	11	1.31143	1.32881	1.54725	1.46909	0.888304	0.787742	1.38092	1.19212
Q84SC3	Os08g0162800 protein	57.14	79.12	57.14	57.14	7	6	1.30351	1.4308	1.10351	1.08434	0.848903	1.01315	1.08882	1.11774
I1QJA4	Uncharacterized protein	53.52	57.75	53.52	57.75	23	25	1.14257	1.14221	1.28873	1.28235	0.852636	0.820427	1.34144	1.32336
A2XL95	Putative uncharacterized protein	71.15	66.92	55.77	58.08	24	18	1.34316	1.2971	1.57655	1.54831	0.774976	0.730152	1.40301	1.33173
Q8GTK4	Os07g0141400 protein	62.6	61.81	55.12	58.66	58	53	1.16363	1.15199	1.20076	1.24336	0.825274	0.830541	1.25931	1.24959
I1Q848	Uncharacterized protein	66.12	61.52	62.6	59.62	39	41	1.10288	1.16868	1.01527	0.986693	0.709971	0.790541	1.20444	1.17988
Q7G649	Expressed protein	71.52	64.24	67.27	60	13	12	1.15765	1.13816	1.31867	1.35184	0.828484	0.780684	1.47856	1.33675
I3QD83	Glycin-rich RNA binding protein	67.08	72.67	67.08	60.87	9	10	1.23483	1.13704	1.41428	1.04808	0.782665	0.553788	1.16315	1.4914
Q40707	PBZ1	61.39	61.39	61.39	61.39	8	10	1.1625	1.11925	9.60551	8.83832	0.581557	0.675963	2.72801	2.81033
J7EYN3	ATP synthase subunit beta, chloroplastic	68.67	68.47	66.47	61.65	107	96	1.06037	1.06758	1.00848	1.01946	0.887602	0.860536	1.30876	1.27134
Q0J5J5	G-box binding factor	68.36	67.97	56.64	62.89	23	23	1.29964	1.36573	1.36706	1.42376	0.849389	0.891844	1.34648	1.35307
G8CTM8	Ribule bisphphate carboxylase activase small isoform	71.36	67.67	60.05	63.51	119	122	1.00045	0.99063	1.00588	0.993977	1.00029	0.999957	0.999519	1.0043
B8BIM0	Putative uncharacterized protein	73.39	68.45	62.88	64.59	122	128	0.757127	0.773201	0.945682	0.999488	1.16887	1.18548	1.55499	1.5382
I1R2L1	Non-specific lipid-transfer protein	77.78	77.78	71.79	77.78	16	16	1.00471	1.21259	0.990243	0.748727	0.733529	0.63626	1.17497	1.22191
J3RG68	Photystem I iron-sulfur center	90.12	90.12	82.72	82.72	20	23	1.19768	1.1967	1.2603	1.24242	0.851013	0.850201	1.34428	1.35901
I1PR86	Uncharacterized protein	1.093	0.885	0.5726	0.5726	1	1	1.56774	1.20034	2.26627	0.940283	1.33583	0.652218	1.4378	1.23306
A0A0E0M2U8	Uncharacterized protein	2.394	3.062	2.06	0.6125	2	1	1.33646	1.13289	2.44263	1.2374	1.10048	0.584153	2.26643	1.24024
B8BEL9	Putative uncharacterized protein	2.235	1.923	1.559	0.6237	2	1	1.62506	0.63897	1.73369	1.39031	0.54934	0.493632	1.43261	0.973362
A0A0E0PVY5	Uncharacterized protein	0.474	0.8059	0.3318	0.6637	1	2	0.355575	0.56837	0.68633	0.694155	0.746314	0.439832	0.922488	1.97356
Q8SB96	Agenet domain containing protein, expressed	2.554	1.817	2.554	1.031	4	2	1.36888	0.957054	1.2447	1.00875	0.679311	0.854021	1.05358	1.10704
A0A0E0R2V1	Uncharacterized protein	1.587	1.471	1.432	1.084	3	2	1.15123	1.07905	1.74479	2.2754	0.754793	0.689396	1.33047	0.860536
Q6K4U8	Putative RNA helicase	2.742	2.419	1.21	1.21	1	1	1.54319	1.04187	1.29165	0.818857	1.21292	1.2716	2.05722	1.82377
I1QQG0	Uncharacterized protein	3.222	1.667	2.778	1.222	2	1	0.875436	0.883816	1.31633	1.25738	0.863018	0.813671	1.08944	1.40466
Q5ZEA1	Beta adaptin-like	2.573	2.573	1.79	1.23	2	1	1.86641	1.34473	1.6858	0.889495	0.803535	0.903725	1.76457	1.17701
Q6ZE11	Uncharacterized protein	3.048	2.76	2.3	1.38	3	2	0.945463	1.19039	1.36878	1.22053	0.605927	0.795817	1.61911	1.88776
B9FB90	Uncharacterized protein	2.34	1.383	1.383	1.383	1	1	0.486172	2.81231	1.39428	2.70426	0.825175	0.39869	0.93329	0.697987
A0A0E0KDS7	Uncharacterized protein	8.112	7.176	6.708	1.404	4	1	1.50735	1.25437	1.04923	0.763794	0.911452	0.765203	1.02329	0.733652
I1QYU4	Uncharacterized protein	3.982	1.448	2.624	1.448	3	2	0.916389	0.889496	1.34286	0.887301	0.867616	0.955732	1.68765	1.49281
Q2QWZ9	Endomembrane protein 70 containing protein, expressed	3.177	1.505	3.177	1.505	2	1	1.40303	0.67678	1.06718	0.849524	0.533052	0.650734	0.87895	0.941423
B9F6W4	Uncharacterized protein	3.481	1.523	2.538	1.523	3	2	0.920241	1.33838	0.817283	1.2238	0.917461	1.00974	1.3058	1.45663
Q9LGA3	Os01g0128400 protein	6.143	7.679	1.536	1.536	1	1	1.06777	0.78568	1.7533	1.34218	1.083	0.676084	1.79783	1.51468
I1R5Q0	Uncharacterized protein	2.11	2.954	1.547	1.547	1	1	1.13858	1.47337	0.999981	1.52247	0.90473	0.794574	1.41036	1.4579
Q75IP8	Pentatricopeptide, putative, expressed	4.186	3.394	1.471	1.584	1	1	1.09236	1.09303	0.873228	1.59411	0.881301	0.641728	1.91141	0.515416
A0A0E0G7N6	Uncharacterized protein	1.585	1.585	1.585	1.585	1	1	1.75586	1.16385	1.14153	0.888932	0.921177	0.853018	0.999803	1.21112
Q6K4D4	Os09g0471900 protein	2.159	3.409	1.591	1.591	1	1	1.63197	0.808705	1.03868	0.525947	0.677933	0.284061	0.489791	0.52999
I1Q8A2	Uncharacterized protein	3.451	3.451	1.684	1.599	2	2	1.12775	1.30492	1.21778	1.72458	1.17229	0.664657	2.19129	1.2237
A0A0E0MD48	Uncharacterized protein	3.654	1.661	3.654	1.661	2	1	2.70331	0.453099	3.82128	1.06535	1.13457	0.583218	2.08931	1.6585
A0A0E0N2T3	Uncharacterized protein	2.412	1.67	1.67	1.67	1	1	1.43731	1.91865	1.90857	1.48804	0.448433	1.63772	1.85815	2.4635
B8AH22	Putative uncharacterized protein	2.249	2.343	0.8435	1.687	1	2	1.7171	0.871087	1.56606	0.731917	1.00586	0.335164	0.997149	1.05999
A0A0E0QAN4	Uncharacterized protein	2.311	3.236	1.695	1.695	1	1	1.10641	0.697366	0.910392	1.08692	0.972005	0.492012	2.08391	1.06993
B9FMM1	Uncharacterized protein	2.835	2.316	1.677	1.717	4	4	1.59169	1.36103	1.56367	1.19785	0.772784	0.862689	1.30888	1.83004
Q5W6R1	Os05g0346500 protein	1.724	2.299	1.724	1.724	1	1	0.914889	0.578412	1.71266	0.620817	0.879155	0.448267	2.24778	1.5654
A0A0E0NTQ0	Uncharacterized protein	3.213	2.544	2.41	1.74	2	1	1.22708	0.90591	1.15271	0.873114	0.781151	0.759464	1.52794	1.13062
B9G1U9	Uncharacterized protein	3.483	1.742	3.483	1.742	2	1	1.29663	1.63538	1.61574	0.89245	0.162187	0.513376	1.0676	0.791211
B9EWK5	Uncharacterized protein	4.952	1.757	1.757	1.757	1	1	0.96932	1.22578	0.958028	0.546409	0.511234	0.847624	1.10364	1.16929
A0A0E0IMW8	Uncharacterized protein	5.272	3.347	3.18	1.757	3	2	1.11513	1.61849	1.35876	1.50095	0.600307	0.933239	1.27474	2.19856
A0A0E0N510	Laccase	2.608	1.759	2.608	1.759	3	2	1.06718	1.78077	0.435318	1.13709	0.99741	1.13481	1.03716	1.30352
A2ZPB5	Uncharacterized protein	2.206	1.786	1.786	1.786	2	1	0.933683	0.458639	0.92698	0.788096	0.810716	1.31857	1.38673	0.571702
B8BLP4	Putative uncharacterized protein	12.65	1.807	5.823	1.807	4	1	1.08877	0.973701	1.18595	1.20931	0.777946	0.711472	1.16406	1.16721
Q8S694	ABC transporter family protein, expressed	3.944	6.901	3.239	1.831	2	1	1.44471	1.5481	1.103	1.3624	0.624058	0.662661	1.12646	1.13902
A0A0E0NKC8	Uncharacterized protein	1.852	1.852	1.852	1.852	2	2	1.07305	1.10875	1.31455	1.17312	0.814102	0.840456	1.05513	1.05557
A0A0E0M744	Uncharacterized protein	6.865	4.824	5.38	1.855	2	1	1.28511	0.998196	1.49674	1.045	0.77074	0.650802	1.24374	1.17856
Q5NBF0	Os01g0273300 protein	6.518	1.862	1.862	1.862	1	1	1.2116	0.738111	1.14975	1.36029	0.727513	1.07411	1.35205	1.57461
B8ACB8	Putative uncharacterized protein	2.106	2.407	0.9027	1.906	1	2	1.38045	2.18086	1.20309	1.60433	0.812478	0.801938	1.20047	1.44731
Q945E5	Putative sugar transporter	1.906	1.906	1.906	1.906	1	1	0.599645	3.02972	0.804824	4.45366	0.247943	0.277019	1.3395	1.30878
Q0JBC2	Os04g0542900 protein	1.927	1.927	1.927	1.927	1	1	3.60013	1.88111	1.42772	0.786355	0.593431	1.85462	1.02827	3.18933
A0A0E0K1K8	Uncharacterized protein	1.961	1.961	1.961	1.961	1	1	1.23351	1.81198	1.71	1.99922	0.865625	0.697028	1.92686	0.936715
Q6Z901	Kinesin light chain-like protein	3.673	3.506	2.003	2.003	1	1	1.0177	0.862791	0.996294	1.51365	0.933703	0.787168	1.31856	1.29529
A0A0E0PTA2	Uncharacterized protein	0.7576	2.228	0.7576	2.005	1	3	1.05491	1.52491	1.95561	1.27474	0.900761	0.459141	1.46553	1.64722
A0A0E0MHX2	Uncharacterized protein	3.323	2.009	2.859	2.009	3	3	1.28312	1.35971	1.37552	1.8122	0.945009	1.15245	1.86301	1.78395
Q0DQQ8	Os03g0569900 protein (Fragment)	4.933	2.018	4.933	2.018	2	1	1.37043	0.840145	1.35375	0.963676	1.43966	1.07955	0.50759	1.25562
A2Y5J3	Putative uncharacterized protein	4.217	3.855	2.048	2.048	1	1	1.23082	0.734163	0.838595	0.445129	1.14513	0.80821	1.50677	1.21462
A0A0E0FZI3	Uncharacterized protein	3.185	3.754	3.185	2.048	2	1	1.27719	1.02405	1.4524	0.87656	0.759607	0.71279	1.27057	1.39549
Q84MU4	Os03g0397500 protein	2.094	2.094	2.094	2.094	1	1	0.633979	1.16774	0.635227	1.69392	0.663033	0.692013	0.556751	0.92621
A0A0E0JHW8	Uncharacterized protein	2.941	3.151	1.891	2.101	1	1	1.53049	1.44882	0.255715	1.23792	1.29373	0.889322	2.77337	1.79764
I1QDT3	Uncharacterized protein	2.101	2.101	2.101	2.101	1	1	0.694605	0.691276	1.11967	1.31201	0.741422	0.803609	1.31425	2.29151
Q6ZLA9	Os07g0575900 protein	3.831	2.107	2.107	2.107	1	1	3.41604	4.39437	2.93716	5.47207	1.04998	0.779779	2.53121	1.49429
A0A0E0PFY0	Uncharacterized protein	6.036	3.183	4.713	2.108	10	4	0.91969	1.05368	0.818946	1.10803	0.949529	0.937054	1.22406	1.38236
A3BGL5	Uncharacterized protein	2.734	3.125	2.109	2.109	3	3	0.878555	1.12954	0.941307	1.0085	0.845979	0.784253	1.63895	1.48129
A0A0E0JBS0	Uncharacterized protein	1.935	2.539	0.7255	2.116	1	3	1.10096	1.1728	1.16021	0.602303	1.0569	0.755904	1.23549	1.41912
A0A0E0FIG6	Uncharacterized protein	2.126	2.126	2.126	2.126	2	2	1.15306	0.697668	1.71223	0.994837	1.31748	0.836818	1.55422	1.30994
B9G7P2	Uncharacterized protein	2.132	2.132	2.132	2.132	1	1	1.28833	1.65201	2.01809	1.65817	0.600433	0.649519	0.492779	2.22352
H2MZJ7	Uncharacterized protein	2.174	2.174	2.174	2.174	1	1	1.85678	0.730813	1.03788	0.338063	0.556859	1.11574	1.13334	1.85326
Q10LT2	Expressed protein	5.505	2.202	3.119	2.202	2	1	1.35023	1.35721	0.639649	2.03901	1.10306	0.740994	2.0792	1.59196
Q5Z5T3	Os06g0567900 protein	9.795	3.318	6.951	2.212	4	1	1.4509	2.02501	1.44492	1.35082	0.876267	0.504926	1.7235	0.888207
B9FA12	DNA-directed RNA polymerase subunit beta	2.135	3.12	2.135	2.217	2	2	0.940946	0.971685	0.762904	0.983543	0.865627	0.74042	1.65821	1.09884
A0A0E0K7Q8	Uncharacterized protein	2.218	2.218	2.218	2.218	1	1	2.02842	2.07877	1.15379	1.78859	0.506574	1.26823	2.09893	1.84282
C7J8A3	Os11g0676050 protein	1.884	2.554	1.089	2.219	2	6	1.14066	0.932409	0.830245	1.13014	0.788251	0.757787	1.52515	1.60878
A0A0E0Q3B1	Uncharacterized protein	3.651	2.226	2.226	2.226	2	4	0.915182	1.4723	0.974257	0.989156	0.810424	0.59993	1.3152	1.24921
A2Z916	Uncharacterized protein	6.925	3.259	6.925	2.24	3	1	2.52346	2.14624	2.90891	3.05454	0.621361	0.812129	2.49866	2.17695
I1Q546	Mitogen-activated protein kinase	4.31	3.621	3.621	2.241	2	1	0.844681	0.669293	1.73116	1.21878	1.08937	0.638335	2.78758	1.25253
A0A0E0FI18	Uncharacterized protein	3.494	3.289	2.261	2.261	3	2	0.843461	1.84437	0.830776	1.91229	0.66721	0.566718	1.33526	1.48228
A0A0E0KX10	Uncharacterized protein	6.721	7.869	5.574	2.295	3	1	1.74797	1.30074	1.39135	1.20997	0.992579	1.01701	1.35852	2.44985
Q0JFH7	Os04g0102700 protein	11.18	4.276	7.73	2.303	4	2	1.11302	1.12801	1.27125	1.37815	0.969711	0.954739	1.31842	1.22366
A0A0E0PGC5	Uncharacterized protein	2.316	3.368	2.316	2.316	1	1	1.67477	1.34219	1.47756	1.43117	1.09394	0.65609	1.41592	1.13038
Q75L83	Os05g0123200 protein	7.173	2.321	4.852	2.321	2	1	1.23548	1.11704	0.633279	0.410587	0.702512	0.889258	1.95136	2.32716
A0A0E0LRD6	DNA-directed RNA polymerase subunit	2.767	3.652	1.66	2.324	4	4	1.24748	1.93469	0.997082	1.37134	0.715322	0.597495	1.3485	1.5327
A0A0E0PDM2	Uncharacterized protein	3.125	2.369	3.125	2.369	5	4	1.395	0.868789	0.796443	0.481858	0.640493	0.279056	1.29908	0.795784
I1P8X2	Uncharacterized protein	2.606	3.8	2.606	2.389	2	2	1.11012	0.898414	1.6974	1.54057	0.756863	0.518434	1.51051	1.01726
A0A0E0KH64	Uncharacterized protein	2.39	4.582	2.39	2.39	1	1	2.13961	1.38259	2.65717	2.16102	0.795329	0.724032	1.60913	1.57144
Q5JNJ1	Os01g0749400 protein	7.229	6.353	5.586	2.41	4	2	1.22194	1.29337	1.13171	0.37292	0.990833	0.255904	1.2759	0.121557
A0A0E0RCH5	Uncharacterized protein	2.424	3.206	2.424	2.424	2	2	1.40949	1.607	0.890648	1.99294	1.01849	0.838105	1.00671	0.726035
A0A0E0LIA2	Uncharacterized protein	2.428	2.428	2.428	2.428	1	1	1.35967	1.25221	1.87744	1.31465	0.753601	0.848749	1.40875	1.29473
A0A0E0JUG9	Uncharacterized protein	3.768	3.906	2.895	2.436	6	4	1.08617	1.02873	1.29509	1.27346	0.81403	0.612134	1.40709	1.21927
Q2QTC2	Phosphoglucan, water dikinase, chloroplastic	2.819	2.488	2.488	2.488	3	2	1.42639	1.07129	1.22482	1.27231	0.849484	1.08882	1.22881	1.19907
A0A0E0L9F0	Uncharacterized protein	5.965	2.512	3.454	2.512	2	1	1.28558	1.95195	1.42206	2.35131	0.808797	0.572621	1.20675	1.1357
Q8H8C1	Putative RNA-binding protein	4.888	5.587	4.19	2.514	2	1	0.341156	1.11794	2.56369	2.06538	0.213627	0.51855	3.23436	0.922575
Q53PH6	Expressed protein	3.816	3.382	2.515	2.515	2	4	1.36934	1.01992	0.844881	1.01956	0.634833	0.960716	1.48735	1.50061
I1P788	Uncharacterized protein	7.609	2.536	7.609	2.536	3	1	1.59505	2.25251	1.75726	3.05127	0.55784	1.2665	1.36927	2.20234
I1PPX2	Uncharacterized protein	4.585	4.488	2.537	2.537	2	2	0.934136	1.39032	0.906772	1.62636	0.832815	0.813533	1.96046	1.66862
Q8LR51	Casein kinase I-like	5.085	7.627	5.085	2.542	2	1	1.32698	1.20009	1.36134	1.29804	0.780901	0.374741	1.45213	1.13167
A0A0E0KQK9	Uncharacterized protein	2.548	2.548	1.456	2.548	1	2	1.51008	0.81609	1.3475	2.31683	0.800179	0.397686	1.2786	1.04273
A0A0E0Q824	Uncharacterized protein	3.281	3.888	2.552	2.552	1	1	1.64208	1.10178	0.552161	1.15608	0.594261	74.0741	1.12223	129.87
Q84R85	Os03g0403400 protein	3.226	2.554	2.554	2.554	2	2	4.11292	1.09416	2.68017	1.53706	0.925926	3.75796	3.63869	3.38642
A0A0E0FF35	Uncharacterized protein	3.2	4.062	2.4	2.585	3	4	0.805909	0.619678	0.61365	1.015	0.755679	0.753285	0.829389	0.978245
A0A0E0L719	Uncharacterized protein	5.181	6.218	5.181	2.591	2	1	1.60106	1.69977	1.54166	1.33747	1.04813	1.18243	1.26439	1.97201
Q8H8E3	Putative ankyrin-repeat protein	5.616	2.592	4.752	2.592	2	1	2.80863	1.54328	1.66082	1.29031	0.64995	0.75407	0.975779	1.76195
A0A0E0RCA6	Uncharacterized protein	8.243	8.243	2.603	2.603	1	1	1.23807	1.44187	1.41077	1.49548	0.711039	0.652118	1.35978	1.5129
A0A0E0MGF1	Uncharacterized protein	4.688	2.604	4.688	2.604	2	1	0.935946	1.10565	1.14074	0.96968	0.860124	1.00111	1.18854	0.50249
B9G817	Uncharacterized protein	2.609	3.696	2.609	2.609	1	1	1.09548	0.632089	1.43903	1.14997	0.775933	0.517962	1.45371	1.33038
A0A0E0PNM8	Uncharacterized protein	4.258	3.434	3.755	2.61	6	4	1.15952	1.01543	1.21134	1.14675	0.711121	1.4507	1.35057	1.60979
A0A0E0JHQ6	Uncharacterized protein	4.069	5.188	2.645	2.645	2	2	1.88346	1.54439	1.57302	2.19601	0.613732	1.05443	1.55241	2.1066
Q7XI39	Os07g0620300 protein	6.874	3.548	5.1	2.661	2	1	1.63558	1.35	1.50766	1.31981	0.777264	0.759679	1.42463	1.19021
Q948G0	Putative quinone oxidoreductase	9.763	5.325	2.663	2.663	1	1	1.48218	1.50841	1.70967	1.72359	0.760044	0.982979	1.49087	2.19394
A0A0E0LPQ8	Uncharacterized protein	4.069	4.192	1.48	2.713	1	2	1.00514	2.03451	1.32682	2.8653	0.823599	2.48411	1.68745	2.37486
A0A0E0JK46	Uncharacterized protein	4.641	5.166	2.977	2.715	3	3	1.48959	1.32466	0.853805	1.47954	0.498436	0.962514	1.14954	1.0443
Q8LI89	Putative NAD synthetase	5.578	2.721	4.898	2.721	3	2	0.82473	0.57367	0.609481	0.855636	0.509271	1.26908	1.10318	1.93122
I1NX82	Uncharacterized protein	4.754	4.131	2.962	2.728	3	3	1.34746	1.35045	1.00016	1.45098	1.00024	0.828215	1.55511	1.49482
A0A0E0HTZ3	Uncharacterized protein	3.415	4.098	2.869	2.732	3	3	0.874362	0.971802	1.02962	0.861474	0.748613	0.84431	0.962006	1.88689
I1Q905	Dolichyl-diphphooligaccharide--protein glycyltransferase 48 kDa subunit	10.02	5.695	8.428	2.733	3	1	1.17195	1.61591	1.42251	1.4594	0.618029	0.864672	1.17169	1.31824
I1R847	Uncharacterized protein	3.419	2.735	2.735	2.735	2	2	0.795093	0.700295	1.17469	0.8625	0.812041	0.763923	1.58445	1.64611
A0A0E0ITF3	Uncharacterized protein	4.673	3.138	2.737	2.737	2	2	1.51184	0.661253	1.2413	1.19054	1.18856	0.762144	1.76766	1.81025
Q53KM3	Apyrase	4.632	4.632	2.737	2.737	1	1	8.11161	2.32673	7.48181	1.88047	0.748979	0.174591	0.953627	2.14582
A0A0E0LQH7	Uncharacterized protein	7	2.75	2.75	2.75	1	1	1.22667	0.790471	1.69685	1.43078	0.637226	0.597602	1.73584	2.03507
A0A0E0RGN1	Uncharacterized protein	4.636	4.609	2.908	2.771	9	8	1.08745	1.1376	1.30389	1.46254	0.918934	0.677647	1.66454	1.29549
Q5Z7N1	Calcium-binding EF hand protein-like	2.862	2.778	2.189	2.778	2	2	1.16597	0.239805	0.633408	0.290204	0.884813	0.559883	1.13987	0.968933
Q8LNT6	Expressed protein	2.789	2.789	2.789	2.789	1	1	1.44448	1.10103	1.0382	0.739857	0.998209	0.278799	2.22795	1.56378
Q5N761	Cysteine synthase	11.73	2.806	11.73	2.806	3	1	1.05296	1.03827	0.664531	1.45556	0.818924	0.857119	1.29373	0.92377
B9FFR0	Uncharacterized protein	7.331	5.639	5.639	2.82	2	1	1.13662	1.13418	1.27219	1.74626	0.997705	1.40627	1.9932	2.28513
Q6ZFH9	Os08g0503200 protein	2.956	2.828	2.828	2.828	2	2	1.32267	0.924721	2.14977	1.91674	0.852047	0.995602	2.0545	1.59639
A3B7L0	Uncharacterized protein	2.832	2.832	2.832	2.832	1	1	1.43446	1.09675	0.79172	1.40988	0.94051	0.694197	1.73708	1.50779
Q0JBZ3	OSJNBa0029H02.25 protein	8.983	6.856	6.738	2.837	5	2	0.865626	1.04524	0.981684	1.48191	0.761694	0.733433	1.51625	1.36788
A0A0E0J4Z1	Uncharacterized protein	4.276	4.276	4.276	2.85	2	1	1.30063	1.45823	1.05524	0.933071	0.591838	0.670484	1.06262	0.96997
B9G4W2	Protein DETOXIFICATION	5.23	3.611	4.483	2.864	3	2	1.16185	1.27165	1.1105	1.30435	0.860219	0.862221	1.09137	0.978642
A3BV13	Uncharacterized protein	1.481	2.87	1.481	2.87	1	2	0.997043	0.987094	1.25876	0.767334	1.8794	0.495427	2.61225	1.51655
Q5JN19	Os01g0764400 protein	8.307	2.875	7.029	2.875	2	1	1.36385	8.75446	1.45415	9.902	0.805796	74.0741	1.14356	129.87
B9G9T6	Uncharacterized protein	2.894	2.894	2.894	2.894	2	2	1.41649	1.59967	1.2895	1.24998	0.608855	1.03754	1.37123	1.11937
Q69RG8	Os07g0464600 protein	1.884	3.623	1.884	2.899	1	1	2.32913	2.96121	1.7048	1.61125	0.727745	0.577736	1.91649	1.39901
Q8H5P9	Os07g0643100 protein	3.768	5.507	3.768	2.899	1	1	1.19558	2.00956	0.929297	1.89411	0.84227	0.620344	1.44282	1.54235
Q7XQQ3	OSJNBa0084A10.2 protein	4.124	4.124	2.706	2.964	2	2	1.63552	1.18966	1.9451	1.61387	0.776938	0.754607	1.60173	1.99755
I1QE42	Uncharacterized protein	2.972	2.972	2.972	2.972	1	1	1.49537	0.702671	0.704672	0.741429	1.39579	0.810628	1.08272	1.95975
A0A0E0I0Y4	Uncharacterized protein	3.282	3.385	1.538	2.974	1	2	0.724217	3.59889	1.21812	1.55561	0.747862	0.897809	1.22601	1.02201
Q60DW4	Os05g0419000 protein	2.978	2.978	2.978	2.978	1	1	0.968462	1.09266	0.848757	1.00085	0.789247	0.858998	0.845061	1.21954
B8AZP1	Putative uncharacterized protein	4.73	4.73	2.027	2.992	2	3	0.780027	1.23479	1.15674	1.34069	1.12436	1.03901	1.24905	1.1211
J3RG88	NADH dehydrogenase subunit 5	4.632	4.632	4.632	2.997	3	2	1.0453	0.846925	1.25607	1.02066	1.04646	1.12369	1.32041	0.976284
A0A0E0H790	Uncharacterized protein	1.943	4.064	1.943	3.004	1	1	4.16474	1.77196	5.16712	2.58666	0.866941	0.454493	2.81105	1.54863
A0A0E0GU79	Uncharacterized protein	3.008	3.609	3.008	3.008	1	1	1.33741	9.99041	0.547316	17.8714	2.70227	5.39329	1.79217	1.65872
A0A0E0NZ97	Uncharacterized protein	3.008	5.514	3.008	3.008	1	1	1.02117	0.937984	1.33364	1.16976	0.542043	0.733004	1.18782	1.31618
B9G5W7	Starch synthase, chloroplastic/amyloplastic	6.029	4.325	6.029	3.014	4	2	1.10411	1.22493	1.09098	0.941223	0.739169	1.06845	1.25259	1.50939
B8ANP6	Nascent polypeptide-associated complex subunit beta	14.8	3.061	11.99	3.061	4	2	1.30268	0.899013	1.5493	0.452605	0.505273	0.663441	0.648847	0.70498
Q6H436	Os09g0280300 protein	3.064	3.064	3.064	3.064	1	1	0.7945	2.22386	1.28535	2.52646	0.939362	0.736656	0.942842	1.4891
A0A0E0GSK5	Uncharacterized protein	3.069	3.708	3.069	3.069	2	2	1.37867	0.773616	1.35003	0.859822	0.846524	0.555483	1.66949	0.86343
A0A0E0QSL6	Uncharacterized protein	3.08	5.501	1.43	3.08	1	2	1.47889	1.30356	1.59168	1.02707	1.14411	0.800604	2.09757	1.93162
I1QGY5	Uncharacterized protein	6.507	3.082	6.507	3.082	2	1	0.992763	1.11515	1.14358	0.499556	0.629769	0.448755	1.10953	0.431979
I1QLF8	Uncharacterized protein	3.086	3.086	3.086	3.086	1	1	1.00332	0.976945	1.36509	1.34723	0.87127	0.990933	1.99322	1.64326
A0A0E0IGK6	Uncharacterized protein	3.118	4.317	3.118	3.118	1	1	0.799458	2.30643	0.963288	2.84245	0.801664	0.79802	3.45775	3.87408
A0A0E0HDF3	Uncharacterized protein	5.035	3.122	3.525	3.122	3	3	1.54791	1.96238	2.40674	2.88464	0.59881	0.953397	1.5893	1.48796
A0A0E0NKE7	Uncharacterized protein	3.142	4.372	3.142	3.142	2	2	1.3989	1.43799	0.787848	2.11292	0.503629	1.19087	1.30127	1.65435
A0A0E0R359	Protein DETOXIFICATION	3.143	3.857	3.143	3.143	2	2	1.37081	0.297349	1.33374	0.771219	0.943136	1.62803	1.81116	1.83099
I1PS44	Phphoinitide phpholipase C	3.146	4.636	3.146	3.146	1	1	1.65407	1.38441	0.909734	0.697082	1.04497	0.908612	0.530825	2.33212
Q5VRV7	Os01g0177200 protein	9.194	3.149	8.06	3.149	4	2	1.0641	0.999478	1.36307	1.11385	0.877192	0.753113	1.27364	1.85578
Q0DHV7	Os05g0437300 protein	5.18	3.153	5.18	3.153	3	1	0.91883	1.1481	1.01906	1.16576	0.631955	0.735173	1.28475	1.75848
B8AGZ1	Putative uncharacterized protein	4.32	5.464	3.177	3.177	2	4	1.11181	1.03731	0.91217	0.766517	1.20817	0.693225	1.29934	0.974291
A2X5Y3	Putative uncharacterized protein	8.578	4.902	8.578	3.186	2	1	1.14257	0.490915	0.855354	1.18995	0.644935	74.0741	1.91452	129.87
Q8GVI0	Eukaryotic translation initiation factor 3 subunit E	6.834	6.834	3.189	3.189	1	2	0.797822	0.80086	0.763427	0.889051	0.870065	1.18644	1.19292	1.61461
A0A0E0PGR3	Uncharacterized protein	2.586	3.202	1.97	3.202	1	2	1.0154	1.30789	1.44272	2.22783	0.862363	0.652697	1.47691	1.21891
I1QFC5	Uncharacterized protein	4.68	4.68	3.202	3.202	1	1	0.603647	1.72182	1.59671	0.973657	0.74198	0.341162	1.96249	0.305228
Q5JNL2	Haloacid dehalogenase-like hydrolase-like	8.938	3.204	7.251	3.204	5	2	1.09127	1.53713	1.35455	0.93148	0.811695	0.964984	1.35813	1.72892
A0A0E0IDA8	Uncharacterized protein	5.943	3.876	2.713	3.23	2	3	0.900563	1.41694	1.58508	1.24713	1.02249	1.1003	2.19826	1.77831
A0A0E0P1H6	Uncharacterized protein	4.405	5.727	3.231	3.231	2	2	1.02862	1.26186	1.13147	1.45607	0.795851	0.661758	1.34251	1.40723
I1QGL7	Uncharacterized protein	4.453	4.453	3.239	3.239	1	1	3.39825	0.87966	2.35935	2.06362	1.75751	0.825636	3.1837	1.60453
Q6Z3R6	Os08g0506700 protein	4.511	3.258	3.258	3.258	1	1	1.38563	0.827625	2.27163	1.27489	1.30069	1.54104	1.68139	1.1184
Q84M86	GDSL-like Lipase/Acylhydrolase family protein, expressed	3.288	3.288	3.288	3.288	1	1	0.996554	0.745323	1.27279	1.39382	0.583884	0.500807	0.651937	0.784314
B8AI54	Translation factor GUF1 homolog, chloroplastic	7.075	5.346	5.818	3.302	4	2	1.03557	0.867077	0.80369	0.928153	0.538056	0.748783	1.23582	1.7427
A0A0P0XIR6	Os08g0511700 protein	10.98	3.31	8.885	3.31	3	2	0.969557	0.700892	1.34059	1.27036	0.91411	0.352991	1.00208	0.81018
A0A0E0PAB0	Uncharacterized protein	3.534	5.094	1.455	3.326	1	3	1.31948	1.25525	0.897204	1.16979	0.668941	0.615622	0.904215	0.957823
Q6H475	Os02g0631000 protein	3.342	3.342	3.342	3.342	1	1	1.66174	2.02671	1.1491	1.27624	0.377291	0.35826	0.873711	0.653948
I1NND8	Uncharacterized protein	4.457	4.457	3.343	3.343	1	1	1.15454	0.8868	0.865582	0.96839	0.726596	0.94228	1.79557	0.953037
A0A0P0XFE8	Os08g0390200 protein (Fragment)	3.349	5.981	3.349	3.349	1	1	0.701242	0.912901	0.687595	1.12521	0.964226	0.910033	1.76756	1.43198
A0A0E0N646	Uncharacterized protein	3.71	3.373	3.373	3.373	3	3	1.08739	0.85942	0.998802	0.932929	0.906706	0.713115	1.62181	0.852162
I1NK48	Uncharacterized protein	14.02	11.36	14.02	3.409	4	1	0.900984	1.67349	1.30478	1.33298	0.804313	1.11482	1.26818	1.6875
B9FAQ8	Uncharacterized protein	7.676	6.61	5.33	3.412	2	1	0.979873	1.36029	1.11699	1.14708	1.17276	0.772774	1.241	1.0617
Q69UF5	Glycosyltransferase	8.955	3.412	5.97	3.412	2	1	1.4633	1.80116	0.954846	1.78332	0.50163	0.720421	1.06899	1.4483
Q6Z5Z5	Os08g0355400 protein	5.755	4.856	4.856	3.417	3	2	1.20877	1.42978	1.52474	1.52742	0.492958	0.689139	1.10742	1.05562
B9FPB7	Uncharacterized protein	4.444	3.434	3.434	3.434	1	1	0.87121	0.807353	0.989426	1.76275	0.718525	0.688631	1.04617	1.2771
A0A0E0LNP9	Uncharacterized protein	9.16	17.18	5.725	3.435	1	1	1.45382	1.40003	0.94643	1.02985	0.855639	0.683906	1.18329	1.12345
A0A0E0LHP1	Uncharacterized protein	3.883	3.437	3.119	3.437	5	9	0.946973	1.10127	1.32924	1.47586	0.742647	0.722879	1.17429	1.29103
Q9AUZ8	Putative uncharacterized protein OSJNBa0026O12.1	5.536	4.325	1.73	3.46	1	2	1.18107	1.11258	0.98963	0.913103	1.32801	1.04192	2.35798	1.94168
Q0J0N7	Os09g0503100 protein	11.27	4.913	11.27	3.468	3	1	1.2907	0.936189	1.2606	0.758775	0.920694	0.972687	1.87219	1.05586
A0A0E0QE48	Uncharacterized protein	5.605	4.093	4.982	3.47	4	4	1.41167	1.30847	1.39258	1.25208	0.94596	0.816923	1.56676	1.46166
A3BRR9	Uncharacterized protein	7.487	4.635	3.03	3.476	3	3	0.524148	1.32973	0.711992	1.10809	1.32376	0.706683	2.70857	1.0235
Q2QQV2	Os12g0482700 protein	6.329	8.861	6.329	3.481	2	1	1.01506	1.17031	0.79113	0.78855	0.46861	0.931558	1.291	1.45728
I1P1B4	Uncharacterized protein	4.312	3.483	2.322	3.483	1	2	0.737123	1.85927	0.977476	1.32682	0.381524	1.13269	0.997336	3.02787
Q6H513	Os02g0173500 protein	11.43	4.762	3.492	3.492	1	1	1.24193	0.653241	1.09969	1.36952	0.78664	0.84979	1.55072	1.02108
A0A0E0QDE1	Uncharacterized protein	4.376	3.501	3.501	3.501	1	1	1.57677	1.39	1.47616	1.86448	1.22796	0.441582	1.56745	1.16886
A0A0E0GSA0	Chloride channel protein	4.459	3.503	3.503	3.503	5	4	1.49668	1.64796	1.42844	1.15115	0.838166	1.1671	1.35158	1.68383
B9EZ83	Fructe-bisphphate aldolase	8.118	5.294	6.059	3.529	10	5	0.981546	0.987417	1.44444	1.30536	0.934449	0.730905	1.54087	1.37124
I1NRY6	Uncharacterized protein	4.762	4.559	2.533	3.546	2	3	1.36353	1.33212	1.32542	1.12801	0.520483	0.721329	1.49804	1.78555
Q7EY18	Putative tetratricopeptide repeat(TPR)-containing protein	6.467	5.535	5.846	3.57	12	6	0.855754	1.0188	1.15669	1.16379	0.683807	0.934729	1.22497	1.32812
Q2QWH9	tRNA pseudouridine synthase	3.581	3.581	3.581	3.581	1	1	1.25855	0.690853	0.932118	1.33951	0.858183	0.735226	1.47312	1.48412
B8AI99	Putative uncharacterized protein	9.973	6.8	4.805	3.626	4	3	1.06773	1.49078	1.26278	1.01447	0.898078	0.725798	1.34047	1.16461
A0A0E0LRK6	Uncharacterized protein	3.627	3.627	3.627	3.627	1	1	1.47737	1.35213	1.31268	0.996168	0.72916	1.16187	1.50661	2.40522
I1QJL3	Uncharacterized protein	6.97	6.97	6.97	3.636	2	1	0.968495	0.852072	1.11299	2.1696	0.50292	0.592008	1.20958	0.934663
Q68Y41	Os05g0515200 protein	4.406	3.64	3.64	3.64	1	1	1.4164	1.00858	1.26734	0.717545	0.972855	0.49347	2.01089	1.64287
Q945X2	Glutathione S-transferase, N-terminal domain containing protein, expressed	6.504	6.504	3.659	3.659	1	1	1.24541	1.29882	1.32732	1.5338	0.684016	0.576749	1.14352	1.03571
Q94DI2	Os01g0970700 protein	7.339	7.339	3.67	3.67	1	1	1.85477	2.08697	1.78169	1.6821	0.892655	0.861299	1.73477	1.69223
A0A0E0MQ65	Uncharacterized protein	4.422	4.603	2.847	3.695	4	5	1.30489	0.831649	1.12352	0.819572	0.697555	0.933618	1.1599	1.28885
A0A0E0LXZ6	Carboxypeptidase	3.704	6.1	2.397	3.704	1	2	1.06105	0.751835	1.0225	1.08537	0.865924	0.781936	1.12138	1.58829
Q337S9	Translin family protein, expressed	8.754	3.704	3.704	3.704	1	1	1.25308	1.27327	1.15963	0.781568	0.855349	0.845897	2.09427	1.11267
Q10CF7	03g0784400 protein	6.286	6.286	2.571	3.714	1	1	1.04106	0.712866	0.929627	0.569839	0.666962	0.910826	1.51869	0.641161
B9F770	Uncharacterized protein	6.906	4.696	5.663	3.729	3	2	1.87786	0.891895	1.81624	1.45267	0.930884	1.17157	1.78262	2.02096
A0A0E0KMI9	Uncharacterized protein	6.806	7.135	5.488	3.732	5	3	1.12488	1.45363	1.01465	1.59382	0.674731	0.66145	1.14349	1.49207
Q5NBL8	Os01g0267600 protein	3.736	7.033	3.736	3.736	1	1	0.177039	0.513174	1.70974	1.07117	0.398674	0.809404	0.754423	1.19295
A0A0E0KIX4	Uncharacterized protein	6.463	5.102	3.741	3.741	1	1	6.14411	1.04117	4.54102	4.15891	1.6782	1.43006	3.09853	2.54999
Q6Z0W5	Os02g0308400 protein	3.745	3.745	3.745	3.745	1	1	1.20731	1.36399	0.816679	0.943038	0.698464	1.28253	0.753685	1.14153
A2WYJ1	Putative uncharacterized protein	5.848	6.433	4.353	3.769	6	6	1.21969	1.03308	1.17734	0.989791	0.749384	0.821881	1.3749	1.4269
Q65WY6	Os05g0182800 protein	9.422	7.663	6.407	3.769	5	3	0.792485	1.71112	1.15122	1.95404	0.95434	0.86885	1.57141	0.936615
I1PBW6	Uncharacterized protein	3.804	5.978	3.804	3.804	1	1	1.00574	1.53445	0.973727	0.0671133	0.477701	0.317443	1.84083	1.00907
Q339H4	DNA-directed RNA polymerase subunit beta	6.368	6.657	3.907	3.835	6	4	2.21437	1.06584	2.05253	1.14407	0.879202	1.00846	1.02644	1.14975
Q5JMM6	Os01g0753100 protein	9.863	9.315	7.123	3.836	2	1	1.50631	0.909019	2.22288	1.22916	1.01054	0.88689	2.51401	1.76513
Q8S0I1	Cytidine deaminase	7.372	8.333	6.09	3.846	2	1	1.11076	1.64431	1.07454	3.0077	0.857979	1.06591	1.29679	2.6816
Q84QA5	Putative uncharacterized protein OJ1012B02.16	4.112	4.374	3.237	3.85	3	4	1.67096	1.11774	0.99891	1.17075	0.708359	0.946987	1.04084	1.70853
A0A0E0NLP1	Uncharacterized protein	7.279	5.893	6.066	3.899	6	5	1.23224	1.14889	1.23551	1.02921	0.877613	0.813155	1.32492	1.16316
I1QFA8	Uncharacterized protein	4.851	3.918	3.918	3.918	2	2	1.06326	1.38839	1.061	2.19697	0.70722	0.484978	0.999026	1.3706
I1PBG4	Uncharacterized protein	4.643	4.643	3.929	3.929	2	2	1.39998	1.40884	1.17427	1.30849	0.80134	1.01185	1.0311	1.27627
B9FZS8	Uncharacterized protein	6.293	6.49	5.408	3.933	4	3	1.14696	1.22195	1.17651	1.3248	0.987478	0.752122	1.54868	1.33109
A0A0E0NCW8	Uncharacterized protein	8.189	8.189	8.189	3.937	4	1	1.0931	1.43951	0.645699	1.00863	0.71571	0.676258	1.28256	0.878272
A0A0E0NJG8	Uncharacterized protein	10.28	10.07	7.877	3.939	3	2	1.14159	1.15433	1.29904	1.14627	0.901244	0.86185	1.35649	1.31921
A0A0E0GNH0	Uncharacterized protein	6.806	5.159	4.83	3.952	8	6	1.443	1.31054	1.39323	1.20624	0.666672	0.813291	1.55591	1.43072
Q69YD5	Putative Tic22	3.96	3.96	3.96	3.96	1	1	1.82779	1.01385	1.83447	1.76195	0.691438	0.961914	0.601723	1.33985
A0A0E0PGC9	Uncharacterized protein	6.556	6.002	5.171	3.97	5	4	1.15495	1.12448	1.11905	1.11407	0.82692	0.705435	1.55306	1.54735
B9EZ91	Uncharacterized protein	5.728	5.569	3.103	3.978	3	4	1.25123	1.04283	1.28499	1.04409	0.934981	0.874777	1.36652	1.3214
A0A0E0Q236	Xyloglucan endotransglucylase/hydrolase	4	4	4	4	1	1	2.27058	1.10708	2.22622	0.900475	1.3941	0.997606	1.96756	1.6383
A0A0E0MWH1	Uncharacterized protein	9.536	4.897	7.131	4.038	5	5	1.35211	1.56766	1.21114	1.3736	1.13209	1.08794	1.91607	1.57797
A0A0E0MQS8	Uncharacterized protein	4.222	4.543	4.039	4.039	7	6	1.56234	1.66947	3.21676	3.30852	1.03624	0.985818	2.15687	2.05711
B8B2W6	Reticulon-like protein	4.04	4.848	3.333	4.04	2	3	1.29634	0.877583	1.21478	0.994897	0.698171	1.12077	1.09535	1.68347
Q6L5E0	Putative uncharacterized protein OJ1651_G11.5	6.86	6.279	6.86	4.07	4	2	1.50354	1.30153	1.4062	1.20163	0.666385	0.672504	1.23062	0.994278
Q84M59	Expressed protein	4.071	4.071	4.071	4.071	1	1	0.787804	3.16844	0.778828	1.79032	0.934647	0.509476	1.29537	0.761949
Q67IZ8	Os09g0461700 protein	5.956	5.956	4.075	4.075	1	1	1.09529	1.10735	1.45108	0.891085	1.26606	0.397313	1.46734	2.16675
A0A0E0K7X9	Uncharacterized protein	5.909	7.273	5.909	4.091	3	2	0.926692	0.787224	1.06222	0.875726	0.802444	0.925916	1.16949	1.14875
A0A0E0HXL7	Uncharacterized protein	7.829	5.338	5.694	4.093	4	2	1.43657	0.870134	2.00042	1.40109	0.823079	1.0441	1.38358	1.67773
A0A0E0QTU5	Uncharacterized protein	4.11	4.11	4.11	4.11	1	1	0.81514	0.821479	1.25554	1.26902	0.734564	0.84919	1.26215	1.63764
Q5KQB4	Os05g0190300 protein	9.465	9.465	4.115	4.115	1	1	1.1451	0.785713	1.6773	1.00914	0.879918	0.900221	1.55376	2.31797
Q6F2U7	Inositol monophosphatase 3, putative, expressed	8.24	4.12	8.24	4.12	2	1	1.46653	1.10882	0.995739	0.816124	0.506381	0.406118	1.97672	1.23345
B8B6G3	Putative uncharacterized protein	3.556	4.836	2.418	4.125	1	2	1.30143	0.962719	1.38318	1.33091	0.476169	0.869457	0.86946	1.41808
A0A0E0GCC4	Uncharacterized protein	5.9	7.67	4.13	4.13	1	2	0.936436	1.03658	0.935225	1.25858	0.635699	0.805687	1.09325	1.47441
Q10CW1	Protein kinase family protein, putative, expressed	4.137	4.137	4.137	4.137	1	1	1.72161	2.33166	3.63768	1.63628	0.565503	0.523744	0.232127	1.27445
I1NXT8	Uncharacterized protein	3.986	7.452	3.293	4.159	2	2	1.21741	1.86933	4.02873	1.22215	1.59665	1.40591	1.45949	2.59571
B8BF75	Peptidylprolyl isomerase	7.396	6.009	6.009	4.16	3	2	1.04332	0.976735	1.26598	0.980111	0.766256	0.742699	1.19684	1.42546
Q5W6Y0	Os05g0357200 protein	4.167	4.167	4.167	4.167	1	1	1.09965	0.698731	1.24278	0.942687	0.8738	0.547198	1.0393	2.20919
A0A0E0J8D4	Uncharacterized protein	9.205	10.25	7.741	4.184	4	2	1.12066	1.1965	1.05335	1.60531	0.637476	0.766348	1.06548	1.27723
B9F8I3	Uncharacterized protein	7.02	4.187	5.419	4.187	4	3	1.15192	0.864058	1.58245	1.88754	0.863333	0.860162	1.69666	1.34732
Q69VD1	Os06g0597900 protein	4.199	4.199	4.199	4.199	1	1	2.55388	1.37806	1.56768	1.80932	0.737497	0.615797	1.05834	1.21158
A0A0E0MIG5	Uncharacterized protein	4.231	4.231	4.231	4.231	1	1	1.36264	1.1042	1.7352	1.0465	0.971852	0.680982	1.33275	0.757455
Q7EYS3	Glycine/D-amino acid oxidases-like	2.28	4.235	2.28	4.235	1	2	0.873944	0.679494	1.18936	0.70969	0.801341	0.865341	1.25595	1.56502
Q655Y9	Os06g0664200 protein	13.47	6.733	6.733	4.239	3	2	1.16366	1.24234	1.04275	1.15672	0.717569	0.974833	1.31399	1.56034
A0A0E0JWJ2	Uncharacterized protein	4.988	4.866	3.163	4.258	2	4	1.40538	0.558109	1.36849	1.09415	0.533668	1.64085	0.928741	1.56538
L8WLD0	Cytochrome P450 domain-containing protein	6.417	4.278	4.278	4.278	1	1	1.40283	1.4107	1.11229	1.15785	0.799203	0.79873	1.27332	1.23776
Q53ML8	Similar to seven transmembrane protein Mlo4	4.898	5.408	3.98	4.286	4	4	1.028	0.808458	1.15032	1.48851	0.755248	0.510703	1.00034	0.89659
A0A0E0KQT9	Uncharacterized protein	7.399	4.296	7.399	4.296	2	1	0.859431	0.132848	1.60034	0.935156	1.05576	0.923678	1.02419	2.40416
Q5ZC72	Light stress-responsive one-helix protein-like	5.047	4.299	4.299	4.299	2	2	1.01836	0.789861	1.15383	1.08852	0.834149	0.854666	1.34853	1.16513
Q69V60	Os06g0608300 protein	10.03	5.015	9.228	4.313	8	4	1.17842	1.2748	1.17073	1.49873	0.791223	0.906527	1.46099	1.45496
Q8GVN6	Os07g0531600 protein	2.973	6.486	2.973	4.324	1	2	1.73647	1.3121	0.26023	0.890683	0.519864	1.04626	2.45134	1.05348
Q9LGP4	Os01g0120500 protein	21.26	9.449	18.9	4.331	4	1	1.23172	0.811854	1.20904	1.13795	0.89987	0.917015	1.65584	1.76354
B8AKA4	Putative uncharacterized protein	6.95	7.559	5.039	4.344	6	5	1.41377	0.881666	1.34935	1.20713	0.792715	0.805008	1.69677	1.32294
H2MBE4	Uncharacterized protein	4.348	7.488	4.348	4.348	3	3	1.25591	1.10065	1.34566	1.2569	0.608488	0.498165	1.7594	1.67183
A0A0E0NXU9	Acyl carrier protein	9.179	9.179	4.348	4.348	1	1	1.3012	1.64967	0.876782	1.26877	0.464026	1.02411	1.12579	1.29358
Q7XPL0	OSJNBa0085I10.16 protein	9.84	4.348	8.238	4.348	3	2	0.910943	1.65611	0.491823	1.10587	0.945835	1.09676	0.460464	2.58575
Q6ESE4	Putative uncharacterized protein P0605D08.33	2.273	4.356	2.273	4.356	1	2	1.29231	0.870353	1.25319	1.21488	0.595821	0.655094	1.0904	1.16397
Q5Z964	Os06g0549300 protein	4.356	4.356	4.356	4.356	2	2	2.18199	1.20163	2.1081	1.74815	1.18717	0.668447	2.62971	0.860421
A0A0E0P9N1	Uncharacterized protein	6.434	6.434	5.562	4.362	4	3	1.14599	1.26894	0.975278	1.23939	0.842576	0.970141	1.26546	1.63434
A3A3E9	Uncharacterized protein	4.364	4.364	4.364	4.364	1	1	1.27999	3.12917	0.835494	1.90975	0.779485	0.895939	1.23107	1.39949
A0A0E0NGU2	Uncharacterized protein	4.365	10.32	4.365	4.365	1	1	1.17238	0.623105	0.966897	0.66258	0.901861	0.908406	1.43649	2.41013
A0A0E0HN86	Uncharacterized protein	4.744	5.97	3.571	4.371	5	6	0.963201	1.36673	0.904312	1.77877	0.614861	0.661718	1.10464	1.09571
A0A0E0KDZ2	Uncharacterized protein	5.724	4.377	4.377	4.377	1	1	1.27011	1.1729	1.31175	1.90642	0.493815	0.92459	1.07768	1.00588
2	Uncharacterized protein	1.025	4.753	1.025	4.38	1	4	0.803214	1.42508	1.83051	1.36126	0.737612	0.737455	1.42677	1.42253
A0A0E0H9H8	Uncharacterized protein	6.907	6.392	4.433	4.433	4	4	1.22541	0.894183	1.10218	1.06503	0.900854	0.578882	1.42525	1.15758
A0A0E0N9B7	Uncharacterized protein	4.967	5.666	4.512	4.442	8	8	0.945923	1.3021	1.3215	1.5413	0.78575	0.722985	1.19446	1.09969
B9G3B3	Uncharacterized protein	2.309	5.772	2.309	4.473	1	2	120.482	1.26277	119.048	0.793169	1.3755	0.494168	1.36663	0.763701
I1P5V6	Sucre synthase	3.783	6.265	2.128	4.492	2	3	0.501704	2.2522	0.641545	1.68447	0.972988	0.848545	1.79649	1.10406
A0A0E0LVL9	Uncharacterized protein	4.505	4.505	4.505	4.505	1	1	1.31154	0.894244	0.899471	1.33505	2.65648	0.884861	3.05258	1.53845
I1QNJ5	Uncharacterized protein	3.146	5.746	3.146	4.514	2	4	0.992437	1.39152	1.22321	1.86638	0.865916	1.1745	1.22565	1.76501
A0A0E0LG56	Uncharacterized protein	8.597	4.525	8.597	4.525	2	1	1.24016	1.12173	1.34308	1.19439	0.84134	1.09665	1.70119	1.97007
A0A0E0IDG8	Uncharacterized protein	7.256	5.963	6.897	4.526	9	6	1.05747	1.10834	0.799849	1.0167	0.872242	0.836393	1.53927	1.42921
Q8LJ88	Os01g0799900 protein	9.592	4.556	7.434	4.556	3	2	1.43903	0.983869	1.6336	1.54119	1.06508	0.666301	1.59726	0.823661
A0A0N7KSP1	Os11g0237700 protein	6.084	6.464	4.563	4.563	1	1	2.169	0.624516	1.68082	1.5277	0.588667	1.31604	0.794979	2.1
A0A0E0MSD1	Uncharacterized protein	8.799	7.191	5.245	4.569	6	5	0.915472	0.618539	1.39791	1.56483	0.655604	0.531731	1.46836	1.14904
A0A0E0LQG8	Uncharacterized protein	3.429	5.371	2.514	4.571	2	4	0.822412	1.15667	0.903877	1.17063	0.715368	1.03096	1.54317	1.68476
Q8H620	Os06g0176700 protein	8	5.714	3.143	4.571	1	2	1.57867	1.60907	2.22095	6.5406	0.937307	0.158244	1.7342	0.847188
Q9AY35	Beta-amylase	4.596	4.596	2.022	4.596	1	2	1.97422	1.68001	1.76873	1.38832	0.737037	1.54821	1.78297	1.5507
B3IYE3	Alpha-1,4 glucan phphorylase	8.896	6.851	7.669	4.601	7	4	1.03096	1.25196	1.26859	1.43233	1.23453	0.916702	1.41943	1.25143
Q84T82	Expressed protein	4.615	4.615	4.615	4.615	1	1	0.972767	1.56565	1.45176	2.58624	0.680428	1.46963	1.12951	4.61659
Q5N8I8	Os01g0700000 protein	9.615	6.923	9.615	4.615	2	1	2.01141	1.09282	1.42943	1.83232	0.911488	0.754851	1.29949	1.57251
Q0D9D9	Os06g0725200 protein	4.62	6.793	4.62	4.62	1	1	0.696856	1.36251	1.01115	1.78555	0.624817	0.937511	0.679676	1.2006
Q10QU4	SAP-like protein BP-73, putative, expressed	6.653	8.468	6.653	4.637	3	2	1.01125	1.24852	0.983949	0.999868	0.690948	1.02721	1.37371	1.3203
Q8H047	Os03g0119300 protein	1.989	4.642	1.989	4.642	1	2	1.59032	1.69821	0.875837	2.15486	0.936119	1.39443	1.93511	1.79504
A0A0E0PSN3	Uncharacterized protein	4.643	9.643	4.643	4.643	1	1	1.46919	0.665445	2.54597	1.15433	0.683298	0.547479	1.15037	1.10882
Q2R037	Expressed protein	12.07	6.811	9.598	4.644	2	1	1.52738	0.901996	1.11511	1.01497	0.80442	0.725403	1.84798	1.2271
U5U7Q5	Photosystem I assembly protein Ycf3	15.12	4.651	4.651	4.651	1	1	0.903909	0.585464	0.782651	0.808022	0.630274	1.21852	0.756082	2.82043
A0A0E0RIX5	Uncharacterized protein	7.158	6.224	5.187	4.668	4	3	1.08905	1.01308	1.11304	1.06002	0.957505	0.842864	1.55684	1.31884
A0A0E0KJF5	Uncharacterized protein	4.688	4.688	4.688	4.688	1	1	1.10756	2.83217	0.854046	1.76757	1.02102	2.09519	1.58122	2.80156
Q75I27	Cucumisin-like serine protease, putative, expressed	4.444	4.706	4.444	4.706	5	6	1.12339	0.934842	1.0278	1.26458	0.898358	0.75611	1.46336	1.56395
A0A0E0JBF2	Purple acid phphatase	6.278	5.213	4.709	4.709	3	3	1.41621	1.47868	1.16255	1.71709	1.18623	0.960132	1.88762	1.56131
A0A0E0QB27	Uncharacterized protein	6.291	5.96	5.96	4.719	4	4	1.34981	1.1877	1.45462	1.45518	0.77603	0.873097	1.24291	1.60316
A0A0E0FXZ8	Uncharacterized protein	6.342	5.708	4.968	4.757	3	3	1.39387	1.59214	0.910958	1.27253	0.291834	0.380422	1.06363	0.989959
Q6ZIG4	Os02g0186500 protein	4.775	4.775	4.775	4.775	1	1	0.991076	4.77504	1.1014	7.14622	0.647069	1.34971	1.82062	4.40014
A0A0E0GTG9	Uncharacterized protein	7.117	7.117	7.117	4.785	5	3	1.27953	1.36169	1.24874	1.45073	0.909481	0.78797	1.6188	1.57271
Q7XAA5	Os03g0758900 protein	4.391	7.385	4.391	4.79	3	3	1.73153	0.880303	1.08012	1.10418	0.869205	0.473673	1.21165	1.01165
Q8S3R1	Putative cytosolic monodehydroascorbate reductase	2.505	6.054	2.505	4.802	1	2	1.37651	0.806597	0.795094	1.3837	0.85896	1.16596	1.30204	1.53635
A0A0E0H673	Uncharacterized protein	5.617	5.543	5.617	4.804	6	5	0.95728	1.10308	1.00971	1.23916	0.890847	0.886025	1.56143	1.44219
Q6Z7F0	Putative ATP-dependent Clp protease ATP-binding subunit ClpX1 (CLPX)	6.757	4.805	4.955	4.805	2	3	1.37394	1.1529	1.34555	0.875567	0.642665	0.67566	0.894963	1.14239
A0A0E0I5B9	Uncharacterized protein	5.632	5.632	4.808	4.808	3	4	1.31786	1.70825	2.12472	2.07838	1.18602	1.06109	2.13753	2.12359
A2ZUD3	Uncharacterized protein	7.56	4.811	4.811	4.811	1	1	1.14347	0.718982	1.25368	0.924842	0.783944	0.596075	1.28322	1.30441
A0A0E0LTT5	Uncharacterized protein	10.34	7.665	6.595	4.813	4	4	1.76751	2.04833	1.53332	1.20106	0.852354	0.782464	1.4623	1.80232
A0A0E0NI92	Uncharacterized protein	7.775	7.507	4.826	4.826	2	2	1.99353	0.975137	2.83174	1.36887	0.648547	1.70471	0.94969	1.85849
I1P785	Uncharacterized protein	8.625	4.852	8.625	4.852	3	2	1.48827	1.58503	2.28356	1.29105	1.06625	0.77054	1.70135	1.16893
I1R0U8	Uncharacterized protein	8.493	4.883	7.431	4.883	4	2	1.31895	1.2245	1.17974	1.33433	0.599858	0.40141	1.64446	1.31156
Q9SDD1	26S proteasome regulatory particle non-ATPase subunit11	9.446	4.886	9.446	4.886	3	2	1.31101	1.18365	1.44713	1.35939	0.84384	0.893779	1.41949	1.40634
A0A0E0P317	Uncharacterized protein	3.528	4.908	3.528	4.908	2	3	1.70706	0.718188	1.67328	1.78892	2.27969	0.817916	5.705	1.86932
Q9XEN1	Putative uncharacterized protein	6.464	6.591	6.464	4.943	4	3	0.826972	1.06572	0.769524	1.10905	0.669226	0.718116	1.30982	1.26276
Q657H4	Os01g0303800 protein	21.43	4.945	21.43	4.945	2	1	1.12938	1.69405	1.95752	1.99384	1.00623	0.906809	2.00496	1.37672
A0A0E0L4P2	Uncharacterized protein	5.539	4.956	3.499	4.956	1	2	1.09382	1.10043	1.1436	1.00519	0.965943	0.877487	2.01046	2.15776
Q6L561	Os05g0589600 protein	6.527	7.05	4.961	4.961	2	1	1.66307	1.45908	1.12519	1.45153	0.705554	0.960901	2.03036	2.16918
A3AD51	Os03g0100040 protein	7.853	4.974	7.853	4.974	2	1	1.09795	1.71993	1.32448	1.07284	1.84229	0.402399	2.59803	1.93158
Q8S5U8	Putative homeodomain protein	6.109	4.977	5.43	4.977	3	3	2.87171	0.503428	2.46268	0.57023	1.14938	1.5375	1.57904	11.6291
Q8GRU7	Os07g0640200 protein	14.95	8.897	12.46	4.982	6	2	1.67832	1.40672	1.46717	1.38612	0.877422	0.79012	1.16545	1.42098
I1QPF8	Uncharacterized protein	9.524	8.39	8.617	4.989	4	2	1.47224	1.15104	1.50472	1.43669	0.615493	1.13721	1.35595	2.0182
Q2QX87	Os12g0165700 protein	7.647	9.118	5	5	2	1	0.704816	1.37726	1.99581	1.00291	0.287356	0.635599	1.02032	1.43649
Q5W6F1	Cinnamate-4-hydroxylase	5	5	5	5	2	2	1.07628	1.19858	1.21646	1.24464	0.645074	0.810966	1.09452	1.33218
B9F1V9	Uncharacterized protein	6.458	6.458	5	5	3	3	0.806667	1.28188	1.16886	0.849414	0.857205	0.607795	1.46335	1.07367
A0A0E0JQ84	NADH-cytochrome b5 reductase	8.244	12.54	8.244	5.018	3	1	1.02773	1.34179	1.37484	1.4846	0.651016	0.783416	2.16291	1.30426
I1R0N5	Uncharacterized protein	5.025	6.533	5.025	5.025	2	2	1.43572	0.911414	1.36251	1.10224	0.4706	0.498635	1.13032	1.58967
Q6Z5M2	Putative uncharacterized protein P0685G12.15	5.042	5.042	5.042	5.042	1	1	0.0793135	3.61907	1.56702	0.539542	1.40623	0.836956	2.42624	2.70522
Q5VQ13	ATP-dependent Clp protease proteolytic subunit	11.11	10.77	7.407	5.051	2	1	1.05215	0.92527	0.974349	1.09257	0.598538	0.764427	0.831792	1.18419
A0A0E0KKV9	Uncharacterized protein	2.613	6.446	1.742	5.052	1	3	0.89798	1.31239	0.814893	1.39036	1.38633	1.17697	1.29771	0.870249
Q10S35	DnaJ domain containing protein, expressed	5.068	8.446	5.068	5.068	1	1	0.615794	1.16013	1.0061	0.361794	1.31116	2.03612	1.21854	1.22148
A0A0E0L6U4	Uncharacterized protein	11.42	6.342	10.15	5.074	3	2	1.09854	1.16202	1.17927	1.37366	0.854777	0.63283	1.40803	1.16195
Q6YSC2	Os08g0467600 protein	6.767	8.459	5.639	5.075	3	2	1.45534	1.34865	1.4839	1.1131	1.35436	0.837862	1.47191	2.01951
Q653V4	Os06g0676700 protein	6.885	7.675	6.208	5.079	4	4	0.910487	1.3667	1.18136	1.34577	0.522097	0.663348	1.36617	1.11796
A0A0E0IWR8	Eukaryotic translation initiation factor 3 subunit B	12.54	10.96	11.07	5.085	8	4	1.11731	1.29711	1.29202	1.3809	0.924756	0.952797	1.62025	1.29487
A0A0E0NTI5	Uncharacterized protein	7.843	8.627	7.843	5.098	2	1	0.775605	0.638604	1.1969	0.632888	0.767096	0.752652	0.943158	1.02765
A0A0E0PUZ4	Uncharacterized protein	5.114	5.114	5.114	5.114	1	1	2.47312	1.46094	2.01282	1.72814	0.629698	0.75965	0.606291	1.39461
A0A0E0N3N2	Uncharacterized protein	7.679	8.532	5.119	5.119	3	3	1.48549	1.13399	1.2956	1.22516	0.916813	0.952245	1.41987	1.19058
A0A0E0M3V6	Uncharacterized protein	5.128	5.128	5.128	5.128	1	1	1.11221	0.902675	0.633042	0.918628	0.823521	0.169035	0.528703	0.672509
P16081	Nitrate reductase [NADH] 1	8.188	8.515	2.838	5.131	2	4	0.901872	1.04855	1.06498	1.15025	0.57336	0.618872	1.76422	1.49847
A0A0P0W506	Os03g0801600 protein (Fragment)	5.489	6.444	3.938	5.131	2	3	1.19749	1.31059	1.56075	1.34706	0.569846	0.997455	0.850527	1.38679
A0A0E0I289	Uncharacterized protein	4.703	5.143	3.692	5.143	7	10	1.04619	1.35135	0.83612	1.44657	0.693686	0.915844	0.965659	1.39072
A0A0E0Q0Z7	Uncharacterized protein	6.373	5.147	3.431	5.147	1	2	1.59336	1.77055	1.41561	1.31361	0.622746	0.843004	1.31265	1.31427
A0A0E0LS25	Uncharacterized protein	7.277	7.277	7.277	5.164	3	2	1.06019	1.49147	1.29532	1.53138	1.08105	0.592156	1.42265	1.39147
A0A0E0QK76	Uncharacterized protein	5.081	5.183	3.15	5.183	2	4	1.10914	1.27294	1.05737	1.25493	1.25432	1.29478	2.22294	2.01393
A0A0E0P3K6	Uncharacterized protein	8.994	6.555	8.384	5.183	5	3	1.15588	1.19568	1.64359	1.11503	0.577686	0.871689	1.99365	1.0486
K4FDV3	Sucre synthase	6.922	9.394	3.956	5.192	7	9	1.58921	0.98558	2.75344	2.17675	0.793818	0.835844	1.74472	1.74735
A0A0E0P4U9	Uncharacterized protein	8.529	5.196	6.275	5.196	5	5	1.50213	0.787193	1.22255	1.03954	0.707694	0.938201	1.25751	1.29964
B9G0C7	Eukaryotic translation initiation factor 3 subunit D	4.864	6.9	4.412	5.204	4	5	1.15709	1.24614	1.11488	1.33222	0.8063	0.790561	1.36937	1.60051
I1QK11	Uncharacterized protein	14.63	6.613	14.63	5.21	5	2	1.62009	1.16541	1.69274	1.24315	0.784964	0.939881	1.12302	1.39326
Q657L8	Os01g0563000 protein	7.822	6.135	6.595	5.215	3	2	1.47211	3.45896	1.36315	8.40601	0.695777	1.40597	1.86571	3.34182
Q8GRJ3	Glycosyl hydrolase family 17-like protein	5.236	5.236	5.236	5.236	1	1	1.28721	1.10042	1.01338	1.2298	0.835253	0.379085	1.9821	1.21384
A0A0E0GBN1	Uncharacterized protein	3.303	5.923	2.847	5.239	3	4	1.7784	1.53164	1.35644	1.47905	0.843844	0.704821	1.39986	1.35152
Q7GC32	PR-3 class IV chitinase	12.23	10.04	10.04	5.24	2	1	2.55913	1.37671	2.69466	2.76238	1.27739	1.06005	2.99316	1.85503
A0A0E0LXY9	Peptidyl-prolyl cis-trans isomerase	10.11	10.11	5.243	5.243	1	1	1.03542	1.15879	1.33385	1.04224	0.664211	0.651504	1.38744	1.58496
A0A0E0IUM4	Uncharacterized protein	7.413	6.294	5.315	5.315	3	3	1.2644	0.964438	1.53123	0.965301	0.986051	0.539182	1.86311	1.43072
A0A0E0MDH7	Uncharacterized protein	7.544	6.361	5.325	5.325	4	3	1.37829	1.08605	1.40395	1.35383	0.914439	0.975762	1.40846	1.57503
Q6K4P5	Diacylglycerol kinase	5.328	5.328	2.664	5.328	1	3	5.52179	0.19151	2.65399	1.02524	1.91201	1.02361	1.52964	1.83183
Q5QLZ5	Os01g0819900 protein	4.121	5.333	4.121	5.333	2	3	1.52004	0.768107	1.58115	0.861813	1.10551	1.48356	1.98562	2.21904
A0A0E0K3U1	Uncharacterized protein	5.351	5.351	1.845	5.351	1	3	1.54435	1.08232	1.82284	1.47674	1.03009	1.24879	1.30158	1.56155
A0A0E0PGE1	Uncharacterized protein	4.864	5.771	4.204	5.359	3	4	3.2228	1.44626	2.95784	0.722724	0.422962	0.267276	1.52735	1.03881
Q2QQY9	ABA-responsive protein, putative, expressed	5.369	9.396	5.369	5.369	1	1	3.5298	1.07616	4.79358	1.02034	1.37337	0.510012	2.3391	0.880356
Q6ZCC2	Peroxidase	19.3	12.03	13.92	5.38	3	1	1.09788	0.936205	2.03167	2.05797	1.00455	1.29053	1.77179	3.32024
Q6ATX4	Os05g0470800 protein	5.385	7.5	5.385	5.385	2	2	1.70435	1.7354	1.70974	3.19469	0.774056	0.778322	1.52069	1.35735
Q2QRM4	Co-chaperone Hsc20 family protein, expressed	5.385	5.385	5.385	5.385	1	1	1.26211	0.480005	1.24826	0.768496	1.0717	0.885391	2.28571	1.71056
B9EU38	Uncharacterized protein	6.587	5.689	4.94	5.389	3	4	1.4483	1.89721	1.81356	1.27042	0.596945	0.708798	0.971726	1.20758
A0A0E0NN60	Uncharacterized protein	5.161	5.419	5.161	5.419	5	4	1.30757	0.982354	1.20488	1.7405	0.663431	0.554007	1.3781	1.08073
A0A0E0NCB9	Uncharacterized protein	5.682	6.061	4.293	5.429	3	4	0.998195	1.28616	0.850681	1.1931	0.586967	0.799285	1.51194	1.12487
I1NS86	Uncharacterized protein	18.81	5.446	12.87	5.446	2	1	1.27739	1.94774	0.934521	1.77108	0.95959	0.820428	1.03824	1.26569
Q0JHE8	Os01g0867800 protein	9.339	7.517	8.2	5.467	3	2	1.37914	1.56341	1.14129	1.11493	0.631963	0.985274	1.16344	1.05886
Q7XMI6	Eukaryotic translation initiation factor 3 subunit H	5.476	11.82	5.476	5.476	2	2	1.24387	0.919424	1.07022	1.29333	0.773958	0.809333	1.32068	1.30598
Q8LJ05	Os01g0698000 protein	10.66	6.916	8.069	5.476	3	2	1.33572	0.977317	1.29189	0.584001	0.696199	0.738981	1.60762	0.809253
I1P6R1	Uncharacterized protein	6.957	5.507	5.507	5.507	2	2	0.838904	0.978913	0.821805	1.00074	0.971626	0.682483	1.29285	1.09599
Q8H054	Putative methionyl-tRNA synthetase	7.772	7.945	5.527	5.527	3	3	0.922621	0.71993	1.09271	0.796421	0.956152	0.823878	1.65749	1.31834
A0A0E0HN88	Peroxidase	7.001	7.001	5.434	5.538	4	4	1.73086	0.911317	1.49666	1.16291	0.773272	0.864998	1.1048	1.60649
Q69XR7	Acyl-coenzyme A oxidase	7.299	7.299	6.715	5.547	4	4	1.00094	1.21744	1.52264	1.06048	0.851856	0.712088	1.53348	1.21815
I1QUR2	Uncharacterized protein	8.201	8.201	8.201	5.556	3	2	1.06709	1.72356	1.43371	1.38889	0.866975	0.78319	1.35412	1.45115
A0A0E0Q9Y6	Uncharacterized protein	10.3	6.437	8.367	5.559	10	9	1.28698	1.30732	1.33355	1.39506	0.829555	0.823915	1.26793	1.25649
A2ZPY1	Glycyltransferase	7.851	7.231	6.198	5.579	3	2	0.647005	1.38087	0.999117	1.4804	0.620369	0.784476	1.06265	1.11327
Q8W3F7	Putative pre-mRNA splicing factor	5.39	6.256	2.31	5.582	2	4	1.15693	0.664798	1.57511	1.22686	1.07356	0.683468	1.49243	1.07571
S6BEC0	NADH dehydrogenase subunit 7	9.137	5.584	5.584	5.584	2	2	1.37556	1.31846	1.29062	1.25086	0.701339	0.732392	1.32988	1.2465
Q6Z229	Putative glutamate/malate translocator	2.883	8.288	2.883	5.586	1	3	0.790968	1.09496	0.760029	1.24439	0.971849	1.02992	1.27713	0.989524
B9FVT8	Uncharacterized protein	5.587	5.587	4.842	5.587	2	3	1.37359	1.44717	1.20738	1.46351	0.334144	1.43093	1.07237	4.09582
Q6Z4I1	Os07g0191000 protein	8.824	8.824	8.824	5.588	3	2	1.01005	1.29871	0.872127	1.47753	1.0451	1.02705	2.57327	1.40319
Q851K9	Os03g0694900 protein	10.34	8.159	8.539	5.598	8	4	1.1597	1.26698	1.28031	1.59892	0.817713	0.960621	1.14178	1.40863
A3ADU6	Uncharacterized protein	14.93	7.467	5.867	5.6	2	2	1.24546	1.0642	1.31144	0.984188	0.780232	1.00349	1.37746	1.33511
A2XLP8	Putative uncharacterized protein	3.362	6.351	2.615	5.604	1	4	0.473995	0.837557	0.449572	1.75515	0.744758	1.11825	0.544155	1.7134
Q84TZ6	Putative uncharacterized protein JNBa0087M10.17	7.205	5.62	3.602	5.62	2	3	0.811994	0.841376	1.07226	1.06019	0.707219	0.890505	1.37286	1.89933
A0A0E0L6M5	Nucleide diphphate kinase	10.73	16.1	5.65	5.65	2	2	1.25276	1.0018	1.28813	1.40554	0.759962	0.88639	1.54488	1.61907
Q7Y090	Glucan endo-1,3-beta-glucosidase 5, putative, expressed	6.301	5.691	3.252	5.691	1	2	1.12265	1.12707	1.44687	0.0121951	0.465024	1.7659	0.923908	3.16181
Q8GS22	Disease resistance response protein-like	9.143	5.714	9.143	5.714	2	1	1.29906	1.18504	1.49809	2.10331	0.471264	0.740301	1.22766	1.22658
Q69NF3	Os09g0530300 protein	8.481	5.72	8.481	5.72	3	2	1.11812	1.09621	1.74709	1.37377	0.429164	0.27441	0.870124	0.477902
A3BNF9	Alpha-galactidase	14.87	11.44	11.21	5.721	4	2	1.55923	1.5549	2.08388	1.71534	1.24134	0.797033	2.38716	1.55962
I1P377	Uncharacterized protein	8.094	8.094	5.744	5.744	2	2	1.48661	1.5366	1.60794	1.5352	0.746056	0.87015	1.26522	1.36802
Q6YZF2	Os08g0531300 protein	5.751	5.751	5.751	5.751	2	2	1.31553	1.632	1.39793	1.7183	0.606787	0.896253	2.28142	1.44023
Q6ZBZ8	Os08g0459300 protein	5.752	5.752	5.752	5.752	1	1	1.21328	0.728989	1.29557	0.877126	0.735569	1.01028	1.54783	1.76753
Q0DXM0	Starch synthase, chloroplastic/amyloplastic (Fragment)	9.453	6.942	6.499	5.761	3	3	0.993615	0.756664	0.882703	1.00142	0.732667	0.939673	1.08325	1.13818
A0A0E0LL39	Uncharacterized protein	8.647	5.765	8.647	5.765	3	2	1.31034	1.1601	1.1731	1.17181	0.889621	1.03419	1.97715	1.76988
B9FBP6	Uncharacterized protein	4.498	6.344	4.498	5.767	5	5	0.955845	1.43484	1.34884	1.6943	0.637704	1.24945	1.3285	1.57754
A0A0E0G0D5	Eukaryotic translation initiation factor 3 subunit C	7.137	7.378	6.496	5.774	7	7	0.976264	1.23774	1.014	1.02631	0.825553	0.79791	1.2549	1.31481
Q653V9	Os06g0683200 protein	12.63	5.789	12.63	5.789	2	1	0.948609	1.34856	1.25979	1.38525	0.803832	0.73485	1.15751	0.87498
Q2R2B9	Os11g0571900 protein	5.814	5.814	5.814	5.814	2	2	1.49715	1.1156	1.85102	0.478203	1.08545	0.0936658	1.35525	0.888955
Q10NY1	Chorismate synthase	14.16	14.61	10.5	5.936	5	4	1.01991	0.872012	1.11597	1.20483	0.785893	0.849451	1.49264	1.30529
A0A0E0QDH8	Uncharacterized protein	6.437	5.993	5.216	5.993	3	4	1.25581	0.91409	1.55251	1.79082	0.509821	1.08328	0.930533	1.73645
Q6Z1Y6	Os08g0102000 protein	14	8.5	14	6	2	1	1.04101	1.86534	0.910854	1.1343	1.15927	0.716778	1.76714	1.84861
B8AFS5	Putative uncharacterized protein	6	6	6	6	1	1	1.64264	0.908759	1.45422	0.614844	1.22461	0.512273	2.15727	0.925762
A3AC56	Uncharacterized protein	8.501	6.494	7.674	6.021	5	4	1.8389	2.03097	1.36748	0.942282	1.40838	0.677595	2.09722	1.74723
I1PR89	Uncharacterized protein	6.413	7.993	6.041	6.041	5	5	1.01293	1.05787	0.954715	1.02075	0.722355	0.794788	1.19511	1.22711
B9FCH2	Uncharacterized protein	10.49	8.653	6.814	6.057	11	10	1.24316	1.0803	1.24297	1.36574	0.797015	0.834681	1.59111	1.37926
Q75H81	Serpin-ZXA	10.35	6.061	7.828	6.061	3	2	1.01717	1.07111	1.05445	1.46058	0.939711	0.70958	1.58032	1.0153
Q9AWU6	Os01g0125800 protein	6.066	7.541	6.066	6.066	3	3	0.726486	1.01475	1.12225	1.40225	0.836479	1.2777	1.07557	1.65522
Q6YZX5	Os08g0191200 protein	7.4	6.072	6.072	6.072	3	4	1.27445	1.2467	1.19779	1.21218	0.604171	1.15117	1.20453	1.33655
A0A0E0KKL0	Mg-protoporphyrin IX chelatase	6.967	7.377	5.796	6.089	9	10	1.06433	1.00828	0.959672	0.898024	0.72114	1.03496	1.2516	1.28768
A0A0E0G9W5	Lysine--tRNA ligase	6.091	7.614	4.569	6.091	2	3	1.42922	0.657472	1.59372	0.657337	0.8368	0.837116	1.29701	0.668337
Q7F0B4	Chloroplast lumen common protein family-like protein	6.095	8.126	6.095	6.095	2	2	0.688699	0.807253	1.23764	0.645681	0.959018	0.575168	1.22959	1.10072
I1QBS2	Uncharacterized protein	12.83	8.451	12.05	6.103	6	3	1.30858	1.00057	1.36909	1.56565	0.834085	1.26503	1.50435	2.37785
Q6AVL0	Os03g0602600 protein	8.998	6.112	5.093	6.112	3	3	0.836552	1.46729	0.929554	1.60004	0.892968	0.691181	1.02959	1.41857
Q75GX4	P21 protein, putative, expressed	14.41	10.92	10.92	6.114	3	1	1.10187	1.04543	5.1482	2.86249	0.956973	0.845635	1.09597	1.82282
A0A0E0JW55	Uncharacterized protein	5.95	6.116	4.959	6.116	3	4	1.51393	1.39769	1.086	1.05956	1.01764	1.11423	1.43423	1.61951
I1P215	Uncharacterized protein	4.215	6.13	4.215	6.13	2	3	1.25585	1.11342	1.44152	1.0949	0.612783	1.00717	0.905559	1.34242
Q69P55	Os09g0422000 protein	9.091	9.091	9.091	6.136	3	2	1.49661	1.11258	1.03685	0.984598	0.731631	0.897738	1.14901	1.74424
A0A0E0KDT4	Beta-adaptin-like protein	6.25	6.808	4.353	6.138	4	5	1.49229	1.05841	1.2711	1.20479	0.697006	1.01404	1.13569	1.60006
Q0JDS3	Os04g0381000 protein	11.29	8.783	7.026	6.148	4	4	0.58084	0.898635	1.14629	1.59588	0.735547	0.73784	1.10632	1.72458
A0A0E0PRJ8	Uncharacterized protein	6.152	6.152	4.692	6.152	5	7	1.20453	1.27469	1.38046	1.40841	0.890039	0.935476	1.45033	1.45357
I1PYQ2	Uncharacterized protein	9.362	8.511	5.106	6.17	2	2	0.974556	1.23989	1.0039	1.18835	0.937666	0.789893	1.52409	1.50806
Q6K1X9	Os02g0608500 protein	8.964	6.175	3.187	6.175	1	3	1.045	1.247	0.740489	1.16043	0.970107	0.747715	0.739861	0.973377
Q7XPT6	OSJNBa0070M12.2 protein	15.49	6.195	6.195	6.195	1	1	1.19713	1.29512	1.06198	1.14697	0.804682	0.697076	1.26853	1.24785
Q5TKQ5	Os05g0540300 protein	13.77	11.02	9.466	6.196	5	4	0.781841	0.994421	1.14147	1.36983	0.684915	0.651963	1.30501	1.01063
Q84T99	NEDD8-activating enzyme E1 regulatory subunit	4.52	7.533	4.52	6.215	2	3	0.873267	0.524004	1.29657	1.56305	0.754495	0.671616	1.69271	2.24337
B8ABY1	Uroporphyrinogen decarboxylase	10.45	6.219	10.45	6.219	3	2	1.10649	1.02441	1.19078	0.953818	0.806259	0.747516	0.876481	1.23418
A0A0E0KNU8	Uncharacterized protein	2.838	6.223	2.293	6.223	2	5	1.06844	2.5311	0.813804	1.52191	0.744748	0.676732	1.51475	1.20876
Q69LG7	Aspartate kinase-homoserine dehydrogenase	11.37	8.852	8.087	6.23	7	6	1.08954	0.760954	0.697031	0.695322	0.716715	0.928316	0.825645	1.30327
A0A0E0LWF9	Uncharacterized protein	11.22	8.229	7.481	6.234	6	5	1.25308	1.16633	1.63209	1.62949	0.671225	0.867093	1.34619	1.85977
Q84NY6	Membrane-associated zinc metalloprotease family protein, expressed	6.25	6.25	4.087	6.25	1	2	1.48997	1.31983	2.21526	0.504027	0.138714	1.57818	0.811354	1.97722
Q5W796	Os05g0357600 protein	5.514	13.28	3.509	6.266	1	2	0.744496	1.2074	1.04251	1.54974	0.707174	0.864188	1.30992	1.59869
Q65XA2	Beta-hexosaminidase	6.285	8.503	6.285	6.285	4	3	1.2343	1.3206	1.20438	1.2878	0.891057	0.725345	1.673	1.25728
Q0D7W3	Os07g0205000 protein	6.286	9.143	6.286	6.286	1	1	2.05189	1.61042	1.3631	1.48372	1.08106	0.980376	1.95863	1.28537
Q8S5W5	Putative phphoribylanthranilate transferase	6.357	6.357	2.445	6.357	1	2	0.575184	0.413665	1.29189	1.68355	1.73693	0.756947	2.71874	0.8024
Q8W315	Dynamin-related protein 1C, putative, expressed	6.71	7.201	4.419	6.383	3	3	1.23917	0.934254	0.765827	0.651781	0.700463	1.41687	1.10701	2.22477
B9G3I1	Uncharacterized protein	7.938	7.323	5.169	6.4	7	11	1.09874	1.473	1.31658	1.49982	0.870874	0.917599	1.66227	1.86068
A0A0E0I125	Uncharacterized protein	6.412	6.412	6.412	6.412	5	5	1.36203	1.30225	1.75332	1.60009	0.71424	0.80606	1.12005	1.16765
Q01HF3	Ammonium transporter	5.823	6.426	3.012	6.426	1	2	0.13352	0.585625	0.891197	0.796642	0.581726	0.0682545	2.19579	0.334888
B9F6H3	Uncharacterized protein	6.437	7.586	6.437	6.437	3	2	0.985554	0.968653	1.37369	1.61075	0.579122	0.686942	1.05715	1.3313
Q5SN38	Os01g0663800 protein	6.345	7.638	6.345	6.463	4	5	0.844998	0.955268	0.911601	1.27741	0.822533	0.707897	0.987478	1.33062
B9F8Z4	ATP-dependent Clp protease proteolytic subunit	13.31	6.475	6.475	6.475	2	2	1.23185	1.37925	0.735568	0.951041	0.764182	0.917097	1.36829	1.28438
Q6ZGV5	Putative 60S ribosomal protein L31	13.01	6.504	6.504	6.504	1	1	1.06671	1.304	0.903572	1.3012	0.815393	0.507008	1.50773	1.99362
A0A0E0N220	Uncharacterized protein	6.504	6.504	6.504	6.504	2	2	1.46165	1.38512	2.171	1.17591	0.520858	0.647217	1.29106	1.15594
Q9LWJ5	Os06g0175800 protein	8.632	6.526	8.632	6.526	3	2	0.554791	0.857805	0.605472	0.912607	0.740794	1.42607	0.98478	1.27446
B9EVB7	Uncharacterized protein	7.789	6.533	6.533	6.533	3	3	1.50696	1.02118	1.32707	1.14227	0.917397	0.643433	1.41827	0.687248
Q940L0	Glyoxalase II	9.821	8.036	9.821	6.548	3	2	1.44642	1.21409	1.51825	1.05661	0.772924	0.727155	1.51746	1.05312
A0A0E0R8F6	Probable bifunctional methylthioribule-1-phphate dehydratase/enolase-phphatase E1	11.39	8.108	10.62	6.564	5	3	1.31157	0.815682	1.12012	0.84372	0.825126	0.51253	1.26177	0.832821
A0A0E0GRC3	Uncharacterized protein	8.855	6.565	8.855	6.565	5	3	1.59366	0.842809	0.952618	0.667084	0.570883	1.04355	0.722705	1.32673
Q84T63	Expressed protein	6.573	6.573	6.573	6.573	1	1	1.77296	1.33879	1.33806	1.59952	0.65371	1.35817	1.89917	2.55046
Q8RU48	Cell elongation protein DIMINUTO, putative, expressed	8.378	10.7	8.378	6.595	4	3	1.40075	0.774619	1.01547	1.05498	0.772932	1.20479	0.977937	1.60385
Q10RJ2	Hsp20/alpha crystallin family protein, expressed	6.604	6.604	6.604	6.604	1	1	2.34308	0.503951	1.03979	0.539952	2.67307	0.949696	1.40019	0.478246
Q2R9B5	Os11g0199700 protein	6.293	6.633	4.252	6.633	2	3	1.1061	0.775769	0.929359	0.87377	0.941379	1.06886	1.692	1.39624
A0A0E0Q3D4	Peroxidase	7.72	6.634	7.238	6.634	4	4	1.07826	1.40515	0.93598	0.924848	0.933242	0.642387	1.52928	1.65352
I1PAT1	Uncharacterized protein	9.123	6.667	4.211	6.667	1	2	1.16049	0.583817	1.4208	0.890266	0.227033	1.3373	1.41184	2.6535
Q7F800	EST D25138(R3286) corresponds to a region of the predicted gene	6.667	8.627	6.667	6.667	2	2	1.28427	1.24446	0.930637	1.2532	0.783242	1.06924	2.33047	2.07539
I1QUH7	Uncharacterized protein	6.198	6.675	4.41	6.675	3	4	1.33719	0.722227	2.12343	1.36496	0.700325	0.857899	1.32506	1.41948
Q6K689	Os02g0792800 protein	11.32	10.95	8.905	6.679	5	3	1.0944	1.33236	1.50291	1.55885	0.817519	1.12313	1.52671	1.67206
Q53NR8	At1g05520/T25N20_16	7.314	7.314	6.683	6.683	3	4	0.844393	1.39742	0.820738	3.16902	0.403953	1.13221	1.22997	1.15122
B9FIK8	Uncharacterized protein	6.696	6.696	6.696	6.696	2	1	0.759322	2.12928	1.3812	1.84351	0.666141	0.624654	1.08402	1.2772
Q6I5K9	Os05g0435800 protein	4.993	6.702	4.993	6.702	3	4	1.85546	0.955369	1.02156	1.48372	0.570707	0.511448	0.963857	1.13146
Q6K7A3	Os02g0469600 protein	6.702	6.702	6.702	6.702	2	2	0.555599	1.52335	1.39959	2.0586	0.676052	0.841673	1.50127	1.04742
I1QR64	Uncharacterized protein	10.35	10.5	6.56	6.706	4	3	1.03329	0.8672	0.839702	1.00576	0.945157	0.884281	1.60885	1.74899
Q6AV57	Os03g0691400 protein	11.59	6.707	6.707	6.707	1	1	1.1772	0.875446	1.35923	0.951551	0.684271	1.01332	1.44564	1.49162
Q6MW77	B1248C03.20 protein	8.774	6.71	8.774	6.71	5	5	1.61688	1.55753	2.88441	2.79889	0.785273	0.784142	1.63873	1.84298
A0A0E0PPJ7	Peroxidase	6.892	8.439	6.329	6.751	3	3	0.684753	1.25852	0.863966	1.42567	1.01467	1.37409	1.33042	2.03366
B8BAI9	Elongation factor Ts, mitochondrial	8.312	10.91	6.753	6.753	2	2	1.13593	1.29992	1.02313	1.20165	0.625349	0.832625	1.53694	0.869672
Q94D20	Nucleoid DNA-binding protein cnd41-like	8	6.8	5.4	6.8	2	3	1.79238	1.5571	0.809583	1.516	0.662861	0.642453	1.29775	1.67952
I1P7J2	Uncharacterized protein	6.8	6.8	6.8	6.8	1	1	1.11477	1.32273	1.40906	1.49359	0.847324	1.28433	1.49343	1.65545
Q5ZBW3	Os01g0358300 protein	10.55	11.43	6.593	6.813	3	3	0.943734	0.989782	1.01151	0.641217	0.619752	0.854759	0.928125	0.615979
Q7XHZ2	Os07g0447800 protein	8.287	8.287	8.287	6.814	4	3	0.804302	0.97649	1.28356	1.11754	0.587472	0.822825	1.39904	1.25726
Q6YZ75	Putative methylcrotonyl-CoA carboxylase beta chain, mitochondrial	10.84	11.01	8.916	6.818	5	3	1.40492	1.3715	1.43102	1.19755	0.776461	0.999447	1.20086	1.3223
I1QD16	Uncharacterized protein	7.743	6.824	6.168	6.824	4	4	1.09107	4.01639	1.13781	2.00488	0.818402	1.66045	1.50554	1.94488
A0A0E0N513	Uncharacterized protein	12.35	10.02	11.25	6.846	7	5	0.829583	0.966637	0.769449	0.995494	0.74998	1.30277	1.01567	1.31563
B8B9P4	Putative uncharacterized protein	6.685	8.333	4.396	6.868	4	6	1.3458	1.63321	1.26513	1.83799	0.820167	1.01239	1.13238	1.3728
A0A0E0L2W9	Amidophphoribyltransferase	12.84	8.68	11.03	6.872	5	3	1.11365	0.792147	1.35607	1.05776	0.870079	0.704177	2.03776	1.44018
Q6ZI55	NAD-dependent isocitrate dehydrogenase c;2	11.38	9.259	9.524	6.878	3	2	0.894759	1.07835	0.634674	2.31787	0.470463	3.37169	1.57406	10.5424
A0A0E0NYN0	Uncharacterized protein	6.889	6.889	6.054	6.889	3	4	1.3367	1.08328	1.26059	1.76306	0.641572	0.839629	1.35845	1.35246
Q7XUF9	OJ991113_30.7 protein	8.842	9.807	7.556	6.913	3	3	1.28207	1.58053	1.25159	1.81339	0.753291	0.691739	1.17947	1.22323
Q8RZZ3	Serine/threonine-protein phphatase	6.271	12.21	3.96	6.931	1	2	1.49277	0.488938	1.80604	1.29297	0.531467	1.37932	1.68987	0.793667
Q0IWQ1	Os10g0495300 protein (Fragment)	2.384	9.209	1.95	6.934	2	5	1.46561	0.922842	1.60512	1.31574	0.495857	1.00881	1.15614	1.47083
Q8H936	JUN-activation-domain-binding protein 1	3.333	6.944	3.333	6.944	1	2	2.09305	1.02412	1.0471	1.79665	1.26594	2.22877	1.6803	5.50336
Q5Z4C9	Os06g0306600 protein	6.944	6.944	6.944	6.944	2	2	1.98391	1.24553	1.54815	1.24974	0.838041	0.818521	0.936793	1.39972
Q7XHR1	Os07g0490300 protein	6.954	10.26	6.954	6.954	1	1	1.46584	1.4916	1.30492	1.26289	0.543296	0.667934	0.887023	1.09472
Q6ER90	Os02g0538000 protein	13.65	9.941	12.17	6.973	7	4	1.14073	1.14909	0.931292	1.36397	0.889741	0.778611	1.23583	0.945934
A0A0E0JUV2	Uncharacterized protein	10.66	6.985	10.66	6.985	3	2	0.884384	1.0421	1.15767	1.09076	1.14157	0.848867	1.89547	1.81622
Q2QRA2	Amidohydrolase family protein, expressed	8.493	7.006	6.582	7.006	2	4	1.06843	7.1048	0.905121	3.70295	0.70547	0.524072	1.22256	0.783793
Q8LN75	Os10g0508700 protein	16.82	7.009	16.82	7.009	3	1	0.580321	1.29033	1.04603	3.99833	0.611495	0.650122	1.73173	0.594259
Q6H7I7	Carboxypeptidase	9.485	9.897	7.01	7.01	3	3	1.12723	1.76609	1.26111	1.63327	0.794296	0.850895	1.23665	1.5812
A0A0E0JDU4	Uncharacterized protein	6.618	8.235	5.441	7.059	4	4	1.1227	0.836617	1.52246	1.15519	0.766479	0.878755	1.47427	1.08766
Q8LRD0	Os01g0823600 protein	7.059	7.059	7.059	7.059	2	2	1.19827	0.812813	1.01647	0.650677	0.900156	0.364964	1.23403	1.44053
B8A6L7	Putative uncharacterized protein	7.059	7.059	7.059	7.059	1	1	2.30831	0.640663	1.17392	1.14892	0.800255	1.38357	0.987628	1.20149
A3ARS9	Uncharacterized protein	13.27	7.08	13.27	7.08	3	1	1.18575	1.89785	1.4397	1.48851	0.877507	0.560358	0.985033	1.45926
Q01I02	OSIGBa0132E09-OSIGBa0108L24.16 protein	19.86	14.54	14.54	7.092	4	2	1.33136	1.57993	1.33269	1.7441	1.04753	0.810569	2.15398	2.10705
Q5Z4E0	Os06g0305200 protein	7.593	7.119	6.644	7.119	8	8	1.22619	1.8199	1.13449	1.95619	0.658807	0.949651	1.21892	1.58181
Q7XCL2	Os10g0542200 protein	8.348	10.96	8.348	7.13	4	3	1.16806	1.27199	1.51335	1.51479	0.865354	1.08987	1.13739	1.79056
Q75L87	Os05g0122800 protein	4.082	9.864	4.082	7.143	1	3	1.13457	0.970078	1.2721	0.962814	0.749548	0.847437	1.47813	1.30663
Q6H4V4	Os02g0167700 protein	8.621	7.143	6.404	7.143	7	9	1.13698	1.03425	1.15669	1.08772	1.03927	0.796808	1.46165	1.23597
Q7XHC4	Os10g0108700 protein	6.682	7.143	6.682	7.143	2	2	0.826926	1.22281	0.593404	0.945284	0.480906	0.980853	0.907172	1.35391
B8BPE9	Putative uncharacterized protein	16.88	7.143	7.143	7.143	1	1	2.29414	1.63352	3.68173	3.3055	0.922273	0.845292	1.63766	1.48133
I1NVH3	Uncharacterized protein	7.143	11.9	7.143	7.143	1	1	0.969947	2.45843	0.926201	0.994	0.458826	0.51518	1.41674	0.648672
A0A0E0L0G0	Uncharacterized protein	9.552	7.164	7.164	7.164	2	2	1.53794	0.96554	1.21169	1.02578	0.764841	1.39138	1.40643	1.26389
I1QEP3	Uncharacterized protein	4.412	7.169	2.39	7.169	1	3	1.47581	0.635667	1.14643	1.09394	0.880545	0.338556	1.87913	1.22912
I1NK06	Uncharacterized protein	17.68	20.44	13.26	7.182	2	1	1.63356	0.792071	1.66085	0.881125	1.58878	0.861839	2.42968	1.1229
A0A0E0MNP4	Uncharacterized protein	13.07	9.804	7.407	7.19	4	4	1.19997	1.2818	1.26568	1.22781	0.831825	0.808152	1.29592	1.24801
A0A0E0L3F5	3,4-dihydroxy-2-butanone 4-phphate synthase	11.58	9.649	8.246	7.193	4	5	1.17126	1.29789	0.976274	1.25826	0.748347	0.801928	1.11014	0.88595
B8AMH3	Putative uncharacterized protein	5.656	8.483	4.113	7.198	1	2	0.74977	2.7092	0.964542	2.54479	0.850959	0.585328	1.87013	1.9994
A3BXI4	Uncharacterized protein	13.06	7.222	11.94	7.222	3	2	1.08877	0.83346	1.0146	0.990423	1.18896	0.821192	1.2548	1.10237
Q75IA6	Os03g0704100 protein	16.79	14.5	16.79	7.252	5	2	1.66656	1.18052	1.59061	1.29931	0.750117	0.80389	1.29601	1.16226
A0A0E0MZB8	Uncharacterized protein	11.08	10.04	10.74	7.273	9	5	0.976946	1.42198	0.874065	1.11473	0.611734	0.928304	1.29624	1.33919
I1Q9G1	Uncharacterized protein	6.591	7.273	4.773	7.273	2	3	0.982736	1.20495	0.540597	1.29806	0.631169	0.859882	1.37308	1.44325
A0A0E0QCV5	Uncharacterized protein	14.33	7.281	7.622	7.281	6	6	1.22172	0.989914	0.954491	0.960401	0.9189	0.977213	1.21961	1.42188
A0A0E0NUN7	Uncharacterized protein	7.003	8.403	5.042	7.283	3	4	1.31842	1.01616	1.80542	1.77176	0.90553	0.587974	1.81696	1.25915
A0A0E0MLT5	Uncharacterized protein	11.44	10.26	8.504	7.331	4	3	1.05627	1.09529	1.18514	1.25012	0.979624	0.900644	1.37087	1.17935
A0A0E0GKM5	Uncharacterized protein	5.765	7.356	4.374	7.356	2	4	1.13911	0.679167	1.42501	1.10928	0.559432	0.760193	0.956431	0.892338
A0A0E0Q8B4	Uncharacterized protein	18.87	7.358	16.6	7.358	7	5	1.184	1.04567	0.903271	1.00392	0.947917	1.09209	1.31429	1.52005
Q69TG9	Glycine-rich protein-like	7.383	7.383	7.383	7.383	1	1	1.26424	1.16	1.55943	1.05348	0.718037	0.655068	1.01289	1.8327
Q6Z1Y4	Nicalin	10.81	7.387	9.189	7.387	4	3	1.2247	0.959748	1.56554	0.97857	1.06043	0.845978	1.87567	0.9606
Q6ZDS0	Os08g0485900 protein	16.36	11.73	14.51	7.407	4	3	0.957905	1.16771	0.830744	0.942792	0.723577	0.725852	0.881805	1.00963
A0A0E0P978	Uncharacterized protein	9.259	9.259	9.259	7.407	4	2	0.964507	1.13961	0.794363	0.883591	0.456698	0.516983	1.48062	0.599725
Q6ZAA5	D-3-phosphoglycerate dehydrogenase	11.43	8.213	9.823	7.407	5	4	1.49523	0.766564	2.06827	3.63683	0.82893	1.30689	1.98561	2.89608
Q69JN7	Os09g0293400 protein	7.432	7.432	7.432	7.432	1	1	2.63429	0.833363	1.32996	1.35628	0.780647	0.886284	1.23501	1.27469
Q94KA2	Ferritin	7.451	7.451	7.451	7.451	2	2	1.406	1.44358	1.01637	0.93436	0.719718	0.664996	1.15197	1.14777
Q2R068	Os11g0657100 protein	13.46	8.894	10.34	7.452	3	2	0.934208	1.22339	0.940537	0.641593	0.974458	0.743424	1.78902	0.963316
Q8S1I8	Os01g0772800 protein	10.28	7.46	10.28	7.46	4	3	1.48224	0.757834	1.20055	0.5709	0.687266	0.777926	1.67312	1.27366
Q9FWV7	Ser/Thr protein phosphatase family protein, expressed	13.93	7.463	11.69	7.463	3	3	1.06309	0.794437	1.17028	1.18908	0.768666	0.496516	1.10847	1.08895
I1PUB8	Uncharacterized protein	8.448	7.466	6.483	7.466	2	3	0.654039	1.31255	0.734392	1.14399	0.970045	0.709868	1.14102	0.358225
Q10A56	Alpha-mannosidase	12.45	12.25	12.45	7.47	13	7	0.978605	0.960492	1.16392	1.33357	0.763889	0.849795	1.4912	1.46455
A0A0E0NU74	Uncharacterized protein	9.28	9.141	7.618	7.479	5	4	1.72118	2.3302	1.60189	2.68984	1.54127	0.722167	2.31231	1.09306
A0A0E0MN94	Uncharacterized protein	14.5	10.75	9	7.5	3	3	0.838052	1.05248	1.04308	1.15703	1.35019	1.17298	1.72918	2.30965
A0A0E0NMS5	Uncharacterized protein	14.41	10.65	13.57	7.516	5	3	1.52004	1.19119	1.79083	1.26473	0.854687	0.696866	1.48354	0.916702
I1NRJ9	Uncharacterized protein	7.519	10.03	7.519	7.519	2	2	1.631	1.04418	1.34175	1.22513	0.828699	2.44284	1.27131	3.23521
A0A0E0NH39	Uncharacterized protein	5.104	7.561	5.104	7.561	2	3	0.822904	1.18084	1.2351	1.11213	0.748725	0.610914	1.68209	1.6479
Q8LRJ2	Putative uncharacterized protein JNBa0016I09.11	8.966	7.586	8.966	7.586	5	3	1.17937	1.38692	0.996358	1.53792	0.930458	0.826426	1.84794	1.23294
A2X5K1	Putative uncharacterized protein	6.831	15.18	5.503	7.59	4	6	1.61466	1.40263	1.1472	0.895599	0.979743	0.779037	1.50599	1.1169
B9F7Q4	Arogenate dehydratase	15.81	11.25	14.59	7.599	4	2	1.29994	1.16193	1.53917	1.32631	0.903544	0.924784	1.2156	1.40104
I1PWN0	Uncharacterized protein	13.37	11.51	11.51	7.614	6	4	1.36453	1.55167	1.42133	1.21785	0.802029	0.728002	1.45576	1.09125
Q6ZEZ7	Extensin-like protein	4.878	7.622	4.878	7.622	1	2	0.957936	1.34902	1.21865	0.886732	1.54561	0.612213	2.85701	1.11919
B9EYE7	Uncharacterized protein	12.8	13.41	8.232	7.622	6	5	1.41953	0.996705	2.39536	1.57529	0.874891	0.711965	1.37729	1.104
I1Q247	Uncharacterized protein	14.11	14.11	14.11	7.661	4	2	1.34811	1.1016	1.51828	1.49368	1.19259	1.05779	1.78633	1.80848
I1PJQ5	Uncharacterized protein	8.394	7.664	7.664	7.664	3	3	1.25596	1.3698	1.4339	1.28459	0.997703	0.736487	1.7734	1.71899
A0A0E0NHG9	Uncharacterized protein	7.667	7.667	7.667	7.667	1	1	4.08805	1.09317	2.63529	1.58982	1.39746	1.07239	2.77558	1.61996
I1PLV4	Uncharacterized protein	10.51	11.38	10.51	7.706	4	4	0.886673	2.11909	1.17236	2.24767	0.6504	0.877881	1.28103	1.56721
B9GBE8	Uncharacterized protein	11.94	10.06	7.989	7.707	8	7	1.18242	1.10724	1.28186	1.14446	0.721481	0.944787	1.23346	1.43861
A0A0E0NPX0	Uncharacterized protein	8.772	8.772	7.895	7.719	5	4	1.63748	1.72448	1.50176	1.45159	0.793273	0.745216	1.47392	0.701166
Q6Z9I3	Os08g0439900 protein	13.73	7.725	7.725	7.725	1	1	1.76267	0.49174	1.51988	1.1581	0.810648	0.43821	1.64149	0.439061
A2YSI3	Putative uncharacterized protein	7.759	7.759	7.759	7.759	3	4	1.37275	1.58627	1.08482	1.09356	0.739883	0.925913	1.5595	1.19378
A0A0E0Q704	Gluce-6-phphate 1-dehydrogenase	14.05	11.07	12.07	7.769	7	4	1.23078	1.35425	1.09712	1.05569	0.839803	0.705436	1.71758	0.969121
I1QNJ1	Uncharacterized protein	13.44	10.69	9.689	7.77	9	8	0.775139	1.09708	1.50395	1.20295	1.19274	0.597683	1.33446	0.950449
A0A0E0QCD1	Uncharacterized protein	14.29	10.29	11.54	7.771	7	5	1.3189	2.77036	2.16914	5.22102	1.11214	1.16657	2.06521	2.32853
Q5ZA32	Os06g0300800 protein	10.79	9.82	8.696	7.796	10	7	1.15555	1.21216	1.14138	1.5468	0.886611	0.876091	1.32036	1.4417
A0A0E0GN54	Uncharacterized protein	12.1	11.02	9.677	7.796	5	5	1.03738	1.20978	1.30519	1.02759	0.602093	0.918371	1.1899	1.39424
Q10T26	03g0103200 protein	7.801	7.801	7.801	7.801	1	1	1.28962	1.29652	1.38336	1.17721	0.783567	0.521727	1.69338	1.64575
A0A0E0QF04	Uncharacterized protein	10.98	10.98	10.98	7.803	3	2	0.573724	0.944157	0.968295	0.879495	0.671608	0.628382	1.30386	1.21935
A0A0E0QY51	Uncharacterized protein	10.26	9.776	9.47	7.804	18	15	1.21836	1.08832	1.06599	1.05739	0.841127	0.801967	1.22119	1.19967
A0A0E0QIM6	Uncharacterized protein	7.818	11.07	7.818	7.818	2	2	1.09719	1.43671	1.20105	1.32357	0.830641	0.813972	1.52582	1.37359
A0A0E0JV30	Uncharacterized protein	11.48	9.244	3.641	7.843	2	3	0.997221	0.852479	0.792185	1.06047	0.57964	0.842201	1.2664	1.37972
Q6AVZ3	Peroxidase	11.92	10.47	10.47	7.849	3	2	1.14997	1.23501	1.12653	1.05553	0.98269	0.9188	1.4015	1.66824
Q9FEG7	Os08g0434100 protein	7.86	7.86	7.86	7.86	2	2	0.850876	1.11272	0.771416	0.793806	0.603398	0.515116	1.26578	0.971904
Q6I583	Os05g0585900 protein	9.296	12.68	6.761	7.887	2	2	1.05562	1.59733	0.728514	1.64464	0.691895	1.5689	0.786126	1.51058
A0A0E0R117	Uncharacterized protein	4.467	12.71	3.093	7.904	1	2	1.90682	0.613657	1.49906	1.13845	0.469043	0.860442	0.79492	1.79016
Q7EZC8	Os08g0159100 protein	9.712	7.914	7.914	7.914	2	2	0.5631	1.00165	1.03566	0.826059	0.587331	1.53269	1.25666	1.82836
A0A0E0G2L6	Proteasome subunit beta type	6.207	7.931	4.828	7.931	2	2	1.29154	0.684422	1.86032	1.65228	0.937161	0.821625	0.474756	1.69684
A2XB41	Putative uncharacterized protein	9.713	7.947	7.947	7.947	2	2	0.902442	1.11128	1.29727	1.16656	0.825221	1.0857	1.51397	1.79274
Q33AG7	CMV 1a interacting protein 1, putative, expressed	9.615	10.16	7.418	7.967	2	2	1.26727	1.90681	0.929943	1.39868	0.863624	0.700542	1.92357	1.4871
A0A0E0Q0S5	Uncharacterized protein	10.12	10.52	7.57	7.968	8	9	1.16285	1.40306	1.24973	1.30105	0.87186	0.829136	1.46005	1.36093
Q7XCS3	Cys/Met metabolism PLP-dependent enzyme family protein, expressed	7.543	10.13	7.543	7.974	3	3	1.37553	1.9768	1.11951	1.17491	1.28595	1.44957	1.11758	1.68827
A0A0E0MR57	Uncharacterized protein	10	12.91	7.595	7.975	2	3	1.07318	0.507729	2.51972	1.2935	1.05242	1.4087	0.298882	3.5943
I1QF18	Uncharacterized protein	8.714	8	8	8	5	4	0.579199	1.04692	1.4236	1.18948	1.47469	1.13694	2.74714	2.1279
I1NZS6	Uncharacterized protein	10.06	14.15	8.007	8.007	4	4	0.970849	1.36663	1.14643	1.06608	0.772419	0.678128	1.39626	1.32504
Q10ML0	AMP-binding enzyme family protein, expressed	10.22	8.007	8.859	8.007	4	4	1.69583	1.6423	2.21257	1.2706	0.357363	0.670623	1.05563	1.52582
Q8H855	Expressed protein	8.015	8.015	8.015	8.015	2	2	1.17352	0.674305	0.373865	0.987853	0.616223	0.729348	1.06707	1.6945
Q8GSB5	Nucleoid DNA-binding-like protein	12.25	10.02	10.02	8.018	6	4	1.25254	0.970588	0.626048	0.876797	0.950176	0.731087	0.764155	1.02459
B9G654	Uncharacterized protein	4.762	8.02	2.757	8.02	1	2	1.42111	1.23977	0.757428	0.935205	0.953964	0.778667	1.36259	1.36222
I1Q3R6	Uncharacterized protein	11.96	9.149	11.4	8.026	14	11	1.05086	1.1912	1.03568	1.15521	1.02791	0.931508	1.41339	1.38662
Q6ASR0	Os05g0147500 protein	11.24	13.93	6.376	8.054	3	4	1.0643	1.2828	0.994168	0.92447	0.671527	0.736176	1.26516	1.28411
Q0IZQ2	Os09g0556500 protein	9.842	10.02	6.678	8.084	4	5	1.52334	1.40719	1.1509	1.42805	1.03251	1.31696	1.44821	1.33943
Q01L39	H0502B11.12 protein	3.063	12.25	3.063	8.096	1	2	1.27698	0.68469	1.28105	0.972798	1.06199	0.569818	1.18966	1.089
Q943L0	Os01g0839900 protein	12.96	8.097	12.96	8.097	2	1	1.16949	1.19135	1.12461	1.39593	1.0502	0.505376	1.27332	0.459573
B9EWR8	Uncharacterized protein	12.46	9.657	10.9	8.1	4	4	1.00562	1.13424	1.04146	1.45061	0.983945	1.07778	1.29176	1.69439
Q9LGQ6	Os01g0185300 protein	5.489	18.38	5.489	8.115	2	3	1.25956	1.1912	1.33388	1.31178	1.03762	0.897006	1.47358	1.47349
A2X0Q5	Putative uncharacterized protein	3.862	8.13	2.642	8.13	1	2	1.32086	2.24815	1.26495	1.36831	0.563361	0.907206	1.17067	1.96176
Q0E2W9	Os02g0207900 protein (Fragment)	8.13	8.13	8.13	8.13	2	2	1.09231	0.811823	1.99601	0.41889	0.741319	1.12484	1.37016	2.0126
B9F297	Os02g0129900 protein	6.84	10.75	6.84	8.143	2	2	1.21949	1.28696	1.33291	1.09906	0.818015	0.920285	1.77402	1.61459
A0A0E0P7G3	Uncharacterized protein	14.26	9.259	9.815	8.148	6	6	1.14661	1.34549	1.20931	1.37602	0.866767	0.827215	1.50211	1.3365
Q94J17	Os01g0749200 protein	14.16	15.02	11.59	8.155	5	3	0.920281	1.227	1.14517	1.15464	0.958149	0.661779	1.5197	1.51887
Q6EPJ0	Ankyrin-like protein	14.52	11.2	13.69	8.16	8	5	1.19451	1.45607	1.93913	2.0279	0.874579	0.981724	1.92292	1.78826
Q67WZ5	Os06g0647400 protein	13.36	9.833	12.62	8.163	7	6	1.05495	0.989697	1.21395	1.25044	0.923276	0.85018	1.64246	1.30343
Q7XTM8	OSJNBa0033G05.17 protein	5.357	8.163	5.357	8.163	3	2	0.858234	1.60916	0.862269	1.25469	0.95247	0.730635	1.50243	1.41973
Q5NAI9	Os01g0710000 protein	14.13	12.58	11.7	8.168	5	3	1.29687	1.32537	1.4986	2.54134	0.774851	0.634336	1.46249	1.59874
Q7XLZ6	OSJNBa0086O06.13 protein	8.179	9.235	8.179	8.179	2	2	0.972238	1.05621	1.07069	1.03816	0.970673	0.78716	1.37716	1.67077
Q2QME6	Homocysteine S-methyltransferase 3	8.187	8.187	8.187	8.187	2	2	1.3904	1.59046	1.1983	1.5647	0.804389	0.707398	1.28618	1.01205
H6BEJ8	CCCH-type zinc finger protein	8.2	11.39	8.2	8.2	3	3	0.949171	1.30013	1.42627	1.14976	0.766312	0.592226	1.34486	1.04084
I1PGD4	Uncharacterized protein	8.209	8.209	8.209	8.209	1	1	1.32882	1.09135	2.33953	1.51693	1.45766	0.946755	2.18186	1.2198
Q65XV6	Os05g0111200 protein	8.219	8.219	8.219	8.219	1	1	2.00183	1.90454	1.43686	1.61771	1.14629	1.20707	1.92777	1.9701
B9F3D3	Uncharacterized protein	12.33	8.219	8.219	8.219	1	1	1.36745	0.581208	2.03819	1.04895	0.851062	0.84815	1.46105	1.37116
A0A0E0HRK9	Peroxidase	8.828	8.219	8.828	8.219	5	3	1.30912	1.27243	2.99843	1.60455	1.09525	1.01409	1.74745	1.3223
Q0DTF5	Os03g0251000 protein	9.494	13.29	5.063	8.228	1	2	1.19678	1.1916	0.902492	0.95397	0.833296	0.752586	1.02503	1.09715
Q5VNV1	Glycine cleavage T protein-like	11.72	8.229	6.733	8.229	2	3	1.19874	2.57621	1.68233	0.951159	1.06204	1.19764	1.82412	1.73793
Q2WEA7	Eukaryotic translation initiation factor 2 alpha	16.22	10.32	13.86	8.26	4	2	0.862622	1.76604	1.44863	1.9648	0.921913	0.823042	1.54206	1.18477
Q6ESR4	Dehydration-stress inducible protein 1	11.03	8.276	5.862	8.276	1	2	0.768574	1.2582	0.523524	1.09134	0.810622	0.745202	1.54386	1.68709
Q7XPW6	OSJNBa0032F06.15 protein	8.276	8.276	8.276	8.276	1	1	1.35349	1.38492	1.44895	1.94688	0.714683	0.879873	1.31946	1.59232
A0A0E0HGG5	Uncharacterized protein	9.554	8.28	8.28	8.28	2	2	0.884579	1.33137	0.87658	1.41483	0.925659	0.808849	0.608591	1.21047
I1PEJ3	Uncharacterized protein	7.86	8.297	7.86	8.297	2	2	1.99841	1.28684	1.05443	1.12854	0.968641	0.754236	1.48147	1.18457
Q10DU4	3,4-dihydroxy-2-butanone kinase, putative, expressed	5.12	8.32	5.12	8.32	2	4	1.87548	1.61764	1.45392	1.38761	0.701413	0.805459	1.40965	1.94668
A0A0E0GDB4	4-hydroxy-4-methyl-2-oxoglutarate aldolase	8.333	9.28	8.333	8.333	4	6	0.823665	1.21438	0.898572	0.946147	1.09199	0.692491	1.50322	1.09092
A2WZI6	Putative uncharacterized protein	8.354	8.354	8.354	8.354	2	3	1.11849	2.01913	0.933681	1.61565	1.03953	1.08197	1.66293	0.852331
A0A0E0JKJ6	Uncharacterized protein	16	10.91	10.91	8.364	3	2	1.19852	1.03349	1.43115	1.22558	0.908662	1.10176	1.75626	1.02479
I1QJA2	Uncharacterized protein	6.599	9.391	3.553	8.376	1	3	1.25838	1.68486	1.32762	1.77642	0.929207	0.593865	2.00796	1.54261
A0A0E0PKS7	Uncharacterized protein	10.15	9.066	8.119	8.39	5	5	1.31414	0.968748	1.54744	1.16545	0.917593	0.74011	1.33612	1.19564
Q7XM88	OSJNBb0060E08.11 protein	10.71	8.403	10.71	8.403	5	4	1.05998	1.74785	1.07327	1.52626	0.913243	0.793008	1.65338	1.28791
I1PBF1	Uncharacterized protein	17.16	9.353	17.16	8.428	13	7	1.08575	1.08839	1.22423	1.22767	0.832545	0.906373	1.46441	1.56475
B9FXS4	Uncharacterized protein	7.631	11.85	5.622	8.434	3	4	1.96237	2.13839	1.20174	1.4029	0.72206	0.782658	1.24466	1.25544
A3C0C6	Peptidyl-prolyl cis-trans isomerase	8.442	8.442	8.442	8.442	1	1	1.29923	1.36251	1.61954	1.78224	0.755177	1.62141	1.09867	2.38335
A2YMD1	Putative uncharacterized protein	9.003	9.28	8.449	8.449	7	7	1.1202	0.936963	1.17146	1.33051	0.663384	0.717241	1.21312	0.922425
Q5ZA96	Os06g0320700 protein	11.34	8.466	11.34	8.466	7	6	1.49355	1.44967	1.24022	1.20543	0.719414	0.338896	1.32308	0.615949
A0A0E0P9T0	Uncharacterized protein	6.626	11.86	5.239	8.475	3	4	1.82617	0.889861	1.07601	0.904925	0.953496	0.755766	1.5014	0.894026
Q5W645	Os05g0349500 protein	10.81	12.5	8.475	8.475	3	3	1.23977	0.841966	1.4414	1.30374	0.772624	0.730553	1.16992	1.01283
A2XUT7	Putative uncharacterized protein	6.17	10.03	6.17	8.483	2	3	1.57091	1.31417	1.30523	0.97838	0.650367	0.511376	1.29993	0.858856
Q5N7C3	Os01g0860601 protein	8.485	8.485	8.485	8.485	1	1	1.20845	1.19325	1.8126	1.69491	0.780567	0.728604	1.6381	1.27989
I1NXQ6	Uncharacterized protein	12.29	13.8	8.696	8.507	3	3	1.04369	1.04674	1.11796	1.39656	0.764139	0.782638	1.14126	1.37
Q0DHB5	Non-specific lipid-transfer protein	19.38	8.527	19.38	8.527	2	2	0.902522	0.930644	1.88897	2.05521	0.614836	0.485316	1.07944	1.91742
Q6AUB0	Os05g0413400 protein	13.65	13.31	13.65	8.532	4	3	1.02631	1.73197	1.41406	1.67897	0.777724	0.983128	2.18511	1.05464
Q7XUY6	OSJNBb0048E02.11 protein	8.544	8.544	8.544	8.544	2	2	1.15451	1.07908	1.02573	1.33822	0.806912	0.685687	1.3374	1.37117
B9FI28	Uncharacterized protein	13.77	10.85	8.351	8.568	6	6	1.18286	1.0218	0.814403	0.979889	0.720416	0.800715	1.42242	1.34248
Q6H8E4	Os02g0208100 protein	8.571	13.02	4.762	8.571	2	4	0.905639	0.790465	1.0045	0.955254	0.820289	0.85503	1.12143	1.06063
I1NJH8	Uncharacterized protein	8.594	8.594	8.594	8.594	2	2	1.7309	1.81816	0.858161	0.913401	1.83456	1.347	1.12346	1.31146
A0A0E0R7G8	Uncharacterized protein	10.18	8.597	8.597	8.597	4	4	1.79356	1.42726	1.46809	1.31274	0.712041	0.70629	1.34425	1.22561
Q8LN37	Expressed protein	8.597	8.597	8.597	8.597	1	1	1.9941	1.40435	2.80391	1.40257	0.249888	1.58131	1.19809	3.4498
Q9AWY7	Reticulon-like protein	8.602	8.602	8.602	8.602	3	3	1.1885	1.44426	1.25823	1.61352	1.29086	0.898566	3.09595	1.73597
A0A0E0H781	Uncharacterized protein	12.85	10.17	7.486	8.603	5	5	1.0831	2.14216	1.47129	1.96025	0.627617	0.733951	1.46376	1.4461
I1Q2K8	Uncharacterized protein	14.96	9.975	13.72	8.603	8	5	1.18087	0.968657	1.09884	0.939357	0.93349	0.893855	1.51875	1.03536
Q653X4	Peroxidase	10.98	10.98	10.98	8.605	3	2	1.48701	1.28623	1.32924	1.27914	0.73904	0.85074	1.83736	1.59426
A2XD35	Adenylosuccinate synthetase, chloroplastic	8.214	9.856	6.982	8.624	3	4	1.01379	1.8564	1.73763	1.06335	0.830413	0.470995	1.52186	0.782981
A0A0E0P4E2	Uncharacterized protein	8.645	8.645	7.71	8.645	3	3	1.53086	1.3979	1.90772	1.33402	0.702618	0.796104	1.62177	2.01257
B8AT52	Putative uncharacterized protein	14.1	12.82	11.54	8.654	3	2	1.23865	1.08565	1.23149	1.41234	0.879498	0.783579	1.41407	1.17187
A0A0E0GLM4	Glucose-6-phosphate 1-dehydrogenase	7.057	8.655	6.258	8.655	5	6	1.38612	1.15453	0.874375	0.988563	0.734217	0.92802	1.15869	1.36253
Q69Y26	Os06g0213900 protein	21.74	21.74	21.74	8.696	2	1	1.25698	1.51644	1.0571	0.947164	0.504498	0.609624	0.767697	0.561772
Q9AUZ3	Adaptin ear-binding coat-associated protein 2, putative, expressed	20.21	8.711	17.77	8.711	4	2	1.50302	1.56332	1.80065	1.42675	0.905221	0.436903	1.53518	0.490953
B9F5Y2	Uncharacterized protein	10.31	8.712	10.31	8.712	6	5	1.61576	1.28783	1.14916	1.57138	0.743343	0.464435	1.51711	1.46681
A0A0E0HL10	Uncharacterized protein	7.129	8.713	5.941	8.713	3	5	0.698007	1.62575	0.948674	1.48323	0.400367	0.986068	0.815112	1.38852
Q2RBM6	Outer membrane protein, OMP85 family protein	9.982	8.757	7.881	8.757	3	4	1.71529	1.17752	1.29464	2.21395	0.832416	0.562608	1.16306	1.23108
I1QVG0	Uncharacterized protein	14.56	8.791	11.54	8.791	4	3	1.48961	1.01028	3.13068	2.19478	0.504164	0.517636	1.56278	1.68221
Q6K6C2	Os02g0815400 protein	15.31	13.36	15.31	8.795	5	3	1.10789	1.09681	1.05139	1.24228	0.925584	1.07581	1.25982	1.4611
I1NM75	Uncharacterized protein	5.049	10.42	2.606	8.795	2	4	0.679509	1.25632	0.982931	1.09663	0.969364	1.11438	1.95222	1.31918
Q6Z505	ATP-dependent Clp protease proteolytic subunit	8.796	8.796	8.796	8.796	2	2	0.884225	0.996872	0.959506	1.41804	0.666711	0.830848	1.12725	1.84999
A0A0E0MHE7	Uncharacterized protein	8.798	8.798	8.798	8.798	2	2	1.37533	1.483	1.17009	1.90738	0.731802	0.568229	0.895859	1.84165
A0A0E0HHY4	Uncharacterized protein	5.012	8.831	4.057	8.831	1	2	2.18816	1.17183	0.97093	1.14049	0.321889	0.863813	1.02954	1.4861
Q9FYX8	Phosphoenolpyruvate carboxylase	17.52	12.93	11.68	8.863	16	11	1.60452	1.29303	1.56156	1.38967	0.849997	0.766126	1.6727	1.87567
I1PXY7	Uncharacterized protein	8.882	10.53	8.882	8.882	3	3	1.07705	0.817441	0.966162	1.77781	0.567447	0.919051	1.75785	1.24115
A2WLX8	Putative uncharacterized protein	16.93	13.38	12.91	8.887	14	9	1.22069	1.27368	1.02566	0.996159	0.733279	0.769074	1.11642	1.00805
I1P7G8	Uncharacterized protein	18.94	10.61	11.36	8.902	4	4	1.51847	1.32123	1.37471	1.65872	0.86845	0.79791	1.56428	0.916773
Q9FTH0	10-deacetylbaccatin III-10-O-acetyl transferase-like	15.02	8.969	11.88	8.969	4	3	1.07914	1.29287	1.13338	1.35089	0.886156	0.917594	1.63623	1.49532
A0A0E0I1R4	Uncharacterized protein	11.83	9.16	9.065	8.969	8	6	0.919401	1.00196	1.01214	1.6017	0.679675	0.631173	1.43349	1.18909
Q94LU9	Os10g0548900 protein	8.058	11.89	7.398	8.983	5	5	1.09491	0.826215	0.954793	0.929465	0.866755	0.813509	1.40884	1.29
I1Q3G3	Uncharacterized protein	17.3	14.53	10.38	8.997	3	3	1.38871	1.24	1.10448	1.16677	0.769051	1.02477	1.08294	1.28564
I1NY64	Uncharacterized protein	13	13	13	9	4	3	1.49049	1.8868	1.25575	1.8616	0.584393	0.745193	1.07314	1.33127
Q9LWK1	Os06g0174400 protein	9.05	12.22	9.05	9.05	1	1	0.913755	0.937	0.907937	1.14173	0.806947	0.765228	1.37775	1.47547
I1R5B5	Carboxypeptidase	17.32	9.055	17.32	9.055	6	3	1.48593	0.985006	1.16142	1.49905	0.777136	0.976936	1.27065	1.13352
B8BNM6	Putative uncharacterized protein	17.93	10.37	10.58	9.071	5	4	1.0565	1.01064	1.02059	1.03884	0.667438	0.747953	1.27364	1.27609
Q84SZ1	Os03g0803000 protein	11.82	14.55	6.818	9.091	3	2	1.62313	1.89676	1.46065	1.70003	0.729615	1.02032	1.20842	2.70216
B9EWQ2	Uncharacterized protein	9.091	9.091	9.091	9.091	2	2	1.34993	0.524602	1.20906	1.20132	0.528345	0.538783	1.02147	0.694707
A0A0P0WFP9	Os04g0653100 protein	9.121	9.121	9.121	9.121	2	3	1.14986	0.944518	1.48166	1.32718	1.07061	0.914826	1.41559	0.89628
Q6ESG7	Os02g0666600 protein	9.137	9.137	9.137	9.137	1	1	2.2805	1.75565	1.21177	3.68661	1.0024	0.47071	1.90763	1.69948
Q0DJP7	Os05g0244600 protein (Fragment)	21.14	9.143	16	9.143	2	1	0.725717	1.06157	1.23331	0.561274	0.830629	0.645229	0.955314	1.20324
B7EEX2	cDNA clone:J013151C17, full insert sequence	6.7	12.9	6.7	9.181	2	2	1.39905	1.55584	1.49255	1.97947	1.01817	0.980242	1.96633	2.36418
A0A0E0GT12	Adenylyl cyclase-associated protein	11.01	10.56	11.01	9.201	7	5	1.13655	1.19655	1.13077	1.24654	1.04642	0.894322	1.80387	1.43087
Q94CN1	Os01g0348600 protein	14.17	13.48	11.14	9.216	6	5	1.04961	1.33631	1.14254	1.50925	0.656699	0.801841	1.02287	1.20144
I1NN75	Uncharacterized protein	8.274	9.22	2.128	9.22	1	4	0.982228	1.00204	1.37536	1.45577	0.807516	0.790243	1.42842	1.46353
Q6KAA4	V-type proton ATPase subunit F	9.231	16.15	9.231	9.231	1	1	1.4251	1.31156	1.5519	1.06981	1.11428	0.705718	1.78124	1.0428
Q8H8U7	Expressed protein	13.45	11.76	9.244	9.244	2	2	0.877639	1.00144	1.21012	1.73001	0.868601	1.2759	1.85469	1.22974
A0A0E0NUL7	Uncharacterized protein	14.04	17.81	11.99	9.247	4	3	1.36898	1.51975	1.44642	1.60492	0.773773	0.762062	1.02647	1.404
Q5SNI3	Os01g0190000 protein	9.254	9.254	9.254	9.254	2	2	1.10168	1.39854	0.995818	0.683075	0.669559	1.1835	1.15579	0.962951
B8A8X1	Putative uncharacterized protein	16.05	16.05	12.35	9.259	3	3	1.07758	1.12402	1.06248	1.24807	0.732044	0.601575	1.12519	1.34806
I1PS92	Uncharacterized protein	11.69	11.49	11.69	9.274	7	6	1.42937	0.859197	1.70617	1.08105	0.640196	1.51809	1.55245	1.95491
Q2R1J1	ABC transporter family protein, expressed	12.17	9.275	8.986	9.275	5	5	0.812455	0.957461	1.0091	0.904511	0.619328	0.742182	1.2884	1.34312
A0A0E0Q3L8	Uncharacterized protein	12.87	9.281	12.87	9.281	4	3	1.19809	0.962105	2.28392	3.90106	0.610496	0.614398	1.014	0.794412
Q6ZD10	Os08g0342400 protein	11.51	10.86	8.903	9.338	8	8	1.24322	1.0872	1.02601	0.943019	0.924402	0.969356	1.31811	1.40159
A0A0E0LRJ3	Uncharacterized protein	7.745	9.339	7.745	9.339	5	6	0.692362	0.991297	0.837303	1.00378	0.908968	0.836653	1.37499	0.999404
A0A0E0LNK2	Uncharacterized protein	9.341	9.341	9.341	9.341	1	1	2.20306	0.693316	1.44853	1.03215	0.88481	1.00565	1.56645	1.54115
Q5ZDX7	Os01g0614700 protein	10	9.355	10	9.355	2	2	1.20593	1.08315	1.92945	2.09205	1.07941	1.06776	1.45045	2.3779
A0A0E0I455	Uncharacterized protein	17.74	9.355	12.26	9.355	3	2	0.821126	0.962294	1.06001	1.06845	0.427898	1.06525	1.22782	1.75534
Q0JA66	Os04g0613700 protein (Fragment)	11.01	11.01	7.89	9.358	4	5	0.589294	0.856051	1.07365	0.707408	0.502573	0.654364	1.15777	1.23808
Q0DPA4	Os03g0704000 protein	11.82	9.36	11.82	9.36	3	2	0.796149	0.913361	1.14305	1.0625	0.702676	0.605172	1.1918	0.938868
Q6ZFI5	Os08g0502800 protein	7.882	9.36	5.665	9.36	1	2	3.06744	1.434	1.76028	1.44743	0.697006	0.828634	1.28908	0.99561
A2YVL4	Putative uncharacterized protein	14.18	9.367	11.65	9.367	5	3	1.15015	1.19112	1.13891	1.51059	0.746813	1.09183	1.48539	2.04664
A0A0E0RJK7	Uncharacterized protein	11.09	9.386	8.362	9.386	4	4	1.7545	1.24154	0.989368	1.06497	0.721335	0.996315	0.859475	1.62234
A0A0E0GJR0	Uncharacterized protein	10.24	10.58	9.386	9.386	7	8	1.29819	1.39427	1.22459	1.27302	1.0561	0.821571	1.47883	0.949751
Q8GVF5	Eukaryotic translation initiation factor 6	9.388	9.388	9.388	9.388	2	2	1.14755	1.11584	1.45445	1.40488	0.989206	0.807287	1.54313	1.53889
Q2QLS0	CbbY protein, putative, expressed	12.13	9.434	12.13	9.434	3	2	1.80684	1.57231	1.59581	1.40768	0.975601	0.735857	1.39105	1.36536
A0A0E0GCU9	Uncharacterized protein	13.11	9.451	9.451	9.451	4	3	1.16498	1.16436	1.59714	1.15186	0.781418	0.655864	1.20262	1.19082
Q67WN5	Inorganic diphphatase, H+-translocating, vacuolar membrane	13.17	13.04	10.1	9.463	9	5	1.42787	1.14498	1.29003	1.41194	0.904729	0.959219	1.1121	1.27841
Q10Q42	Expressed protein	13.81	13.04	7.673	9.463	3	4	1.14881	1.06275	1.39697	1.37826	0.673208	0.75103	1.27761	1.50286
Q5NBQ1	Os01g0276500 protein	20.59	11.11	15.69	9.477	4	2	1.4101	1.03992	1.11394	1.01764	0.722201	1.00695	1.07021	1.57534
A0A0E0N8D6	Uncharacterized protein	7.034	11.01	3.67	9.48	1	3	0.471829	0.777532	0.512785	0.666997	0.867962	0.705916	1.29523	1.16635
A0A0E0M8H4	Uncharacterized protein	19.92	12.71	12.52	9.488	6	4	1.14482	0.820284	0.875726	0.736699	0.781399	0.825541	1.44348	1.49874
A0A0E0MWV5	Tyrine--tRNA ligase	18.99	10.8	14.9	9.497	5	5	0.97757	1.22758	1.04805	0.993492	0.855083	1.09749	1.047	1.29606
Q5W6J3	Os05g0204900 protein	10.56	12.22	10.56	9.524	5	4	1.08997	1.04022	1.21876	1.18461	1.00964	0.882204	1.64212	1.13401
A0A0E0N7C3	Uncharacterized protein	11.84	11.84	9.539	9.539	2	2	1.00085	0.823388	1.45866	1.48186	1.05917	1.17919	1.77263	1.88698
Q01LD8	IGBa0096P03.7 protein	13.58	11.22	11.81	9.547	11	8	1.25433	1.21799	1.54615	1.5526	0.72786	0.832761	1.30301	1.49904
A0A0E0RFP6	Uncharacterized protein	11.05	12.73	9.551	9.551	5	4	1.15537	1.09112	1.27179	1.27584	0.598722	0.744695	1.1778	1.41868
A0A0E0Q405	Uncharacterized protein	9.562	18.33	9.562	9.562	2	3	1.69417	1.8471	4.43236	5.61628	1.01974	1.23923	3.99515	4.22398
A0A0E0PSN7	Uncharacterized protein	9.565	16.52	9.565	9.565	1	1	1.1793	1.2121	0.877292	1.75173	0.597467	0.610892	1.77446	2.24679
A3BVI9	Uncharacterized protein	11.32	11.56	9.888	9.569	8	9	1.18994	1.5853	0.922808	1.29181	0.742574	0.678268	1.23221	1.73511
G2XML8	Hypothetical_protein	20.21	9.574	20.21	9.574	2	1	1.903	1.47057	2.20479	1.93836	0.931481	0.7949	0.495953	2.13438
Q94LL5	Putative small nuclear ribonucleoprotein G	9.574	17.02	9.574	9.574	1	1	1.03746	1.72247	1.14992	1.77117	0.888501	0.794188	1.6772	0.937077
Q6ZJG0	Os08g0542900 protein	9.602	9.602	9.602	9.602	2	2	1.79584	1.2312	1.81477	1.52725	0.683906	1.3201	1.53839	1.46565
A0A0E0GLX9	Uncharacterized protein	10.81	9.61	9.61	9.61	3	3	1.35383	1.13274	1.26821	1.46073	0.803256	0.820776	2.0078	1.30708
Q8HCQ9	ORFB protein	14.19	9.677	9.677	9.677	2	2	1.12629	0.972272	1.26052	1.33368	1.11547	0.929014	1.59001	1.13256
B9F287	Uncharacterized protein	12.26	9.677	9.677	9.677	3	3	0.857269	1.38441	1.11632	0.6925	1.27465	0.280374	1.2205	1.12229
B9FB36	Uncharacterized protein	12.04	13.55	12.04	9.699	5	5	1.22174	1.45833	1.79118	1.38758	0.920215	0.633525	2.04397	1.34849
A3A568	Uncharacterized protein	11.37	12.44	11.37	9.736	17	12	0.834235	1.03229	1.13028	1.02922	0.616384	0.877722	1.16254	1.47515
Q10RZ3	60S ribomal protein L21, putative, expressed	19.51	9.756	4.878	9.756	1	2	0.695335	1.03019	1.25064	1.52775	0.840125	0.664743	1.30524	1.30784
Q9LST4	Proteasome subunit beta type	17.58	9.766	17.58	9.766	4	2	1.36583	1.10554	1.189	0.97793	0.924592	0.91799	1.19693	1.40331
Q8H430	Breast adenocarcinoma marker-like	10.22	20	10.22	9.778	2	1	0.762067	1.05987	0.663242	2.04529	1.26501	1.30049	1.52257	1.87624
Q0J6W9	Os08g0254900 protein	14.2	9.779	9.464	9.779	3	4	0.653591	1.54296	0.720874	1.47797	0.928711	1.02464	1.72179	1.32494
A0A0E0Q0X4	Uncharacterized protein	4.823	9.807	1.768	9.807	1	5	2.37711	0.570412	1.41169	2.04493	1.10673	0.881549	1.65675	1.67416
Q5ZE73	Putative calcium-dependent protein kinase	15.71	11.64	13.18	9.818	6	5	1.01744	0.988242	1.14932	1.0501	0.816458	0.786377	1.6247	1.15101
A0A0E0G4G4	Uncharacterized protein	7.709	9.85	5.139	9.85	2	4	1.16514	0.977481	1.45477	1.21543	0.950234	1.23778	1.14161	1.75814
Q69T90	Os06g0325500 protein	4.932	13.42	3.562	9.863	1	3	1.09113	1.01176	2.02301	1.31596	0.870481	0.790188	1.44963	1.68796
Q5VSC2	MutT/nudix protein-like	9.877	9.877	9.877	9.877	3	3	1.44809	1.16041	1.41525	0.88482	0.952968	0.731137	1.59634	1.50239
Q7X914	P0076O17.9 protein	6.198	10.72	5.36	9.883	2	4	1.09477	0.846616	1.36971	0.327087	1.0798	0.590135	1.41738	1.0146
Q6K8D9	Os02g0759800 protein	12.03	10.54	9.885	9.885	4	4	1.21903	0.958173	1.26582	0.759914	0.706467	0.487437	1.46992	0.816906
B9F3T2	Uncharacterized protein	13.4	9.897	13.4	9.897	4	3	1.23403	1.05483	1.20686	1.40264	0.971827	0.76824	2.04687	0.89528
Q651M0	Rhomboid-like protein	9.907	9.907	9.907	9.907	2	2	1.6159	1.38484	1.41447	2.19118	0.948699	0.616472	1.49593	1.63231
Q2QVL8	Os12g0225200 protein	7.289	9.913	3.207	9.913	1	3	1.32378	1.19854	1.32614	0.96914	0.677136	1.09327	1.16012	1.46382
Q6YUK5	T-complex protein 1 subunit delta	22.85	11.61	19.85	9.925	8	4	1.17591	1.00954	1.31678	1.34955	0.828746	0.578257	1.03645	0.918339
Q5ZCB2	Putative Bowman Birk trypsin inhibitor	15.18	9.948	9.948	9.948	1	1	1.296	1.30878	1.22342	1.10546	0.553308	0.631522	0.916971	1.41922
Q6ZBX9	Os08g0562600 protein	21.65	16.84	14.78	9.966	3	2	0.913489	1.15008	1.5378	1.73382	0.764082	0.812771	1.81158	1.76631
I1PFC8	Histone H2A	9.97	15.41	9.97	9.97	6	5	1.03666	1.30346	1.67554	1.71262	0.860557	0.784524	1.44923	1.41168
Q7F2H9	P0432B10.9 protein	3.99	9.975	3.99	9.975	2	5	0.920142	1.01581	1.15444	1.41297	0.71207	0.805601	1.39238	1.13629
A0A0E0PFY7	Uncharacterized protein	11.19	13.87	9.976	9.976	3	4	0.599797	1.26887	0.725562	1.29105	0.779524	0.826509	1.24024	1.42498
Q84TA3	Leukotriene A-4 hydrolase homolog	13.58	13.58	9.493	9.984	6	6	1.05494	1.09277	1.16301	1.27877	0.826256	0.666657	1.29206	1.3046
A0A0E0P1X5	Uncharacterized protein	6.667	10	6.667	10	1	2	1.6554	1.26414	1.34535	1.59727	0.664469	1.00578	0.935712	1.7093
A0A0E0KWY6	Phphomannomutase	8.143	10	7.286	10	7	7	1.23064	1.35102	1.18465	1.25837	0.838843	0.800384	1.26904	1.11819
A0A0E0PTX0	Uncharacterized protein	8.353	10.02	8.353	10.02	3	3	1.30789	1.05522	1.08785	1.24333	1.07515	0.96828	1.09941	1.32661
Q8RUP8	Methionyl-tRNA synthetase-like protein	11.98	10.02	11.98	10.02	4	4	1.83458	1.18126	1.68719	1.23843	1.06486	0.97361	1.70996	1.10892
Q7XKI6	OSJNBa0038O10.22 protein	12.43	12.43	12.43	10.06	4	3	1.30112	1.06978	0.948587	1.2741	0.803439	0.825812	1.17957	1.41623
A0A0E0QZ55	Uncharacterized protein	12.5	10.07	7.639	10.07	3	2	1.50443	1.34036	2.27577	1.85346	1.00804	0.830778	2.36568	1.73152
Q0DWG5	Os02g0816100 protein	5.039	10.08	5.039	10.08	1	2	0.844945	1.05703	1.09337	1.29545	0.673664	0.884573	1.07519	1.13597
A0A0E0KWA6	Uncharacterized protein	11.54	13.17	8.78	10.08	3	4	1.74611	1.31227	0.959135	1.41922	0.584908	0.687227	0.850162	1.06253
I1NM16	Uncharacterized protein	7.769	10.16	7.769	10.16	3	4	3.93842	1.10432	0.681618	1.0275	0.793871	0.727537	1.58631	0.742401
A0A0E0P3P3	Uncharacterized protein	13.52	13.95	8.576	10.17	4	5	1.54916	1.41331	1.76072	1.45801	0.534349	0.528724	1.53921	1.29132
I1NLZ1	Uncharacterized protein	12.49	11.87	7.883	10.19	7	9	0.76633	1.07552	1.21929	1.90871	0.532755	0.868715	1.31768	1.49902
Q9SC71	H0114G12.6 protein	11.93	11.93	10.4	10.4	3	5	1.16882	1.4416	1.08223	1.47928	0.846756	0.858436	0.926798	1.50648
Q654U8	Pyrophosphate--fructose 6-phosphate 1-phosphotransferase subunit beta	16.75	15.7	16.75	10.41	12	8	1.38999	1.03452	1.33872	1.06758	0.869619	0.856245	1.36242	1.09015
Q7DNB2	OSJNBa0061C08.3 protein	12.37	16.94	12.37	10.48	5	5	1.16825	1.0822	1.13391	1.10203	0.881767	0.795593	1.22342	1.04388
Q5W730	Os05g0333500 protein	15.88	17.9	12.08	10.51	6	5	1.20831	0.857861	0.777988	0.82665	0.930834	0.668954	1.4029	1.02684
A0A0E0JHH8	Uncharacterized protein	15.38	10.58	10.58	10.58	1	1	1.09726	2.75038	1.08591	2.65435	0.856742	0.839676	1.21342	0.646213
Q53M04	GUN4, putative	13.19	10.62	9.158	10.62	2	3	1.13863	0.476158	0.447271	0.514523	0.478595	0.704974	0.928668	1.59212
Q6YUU2	Os02g0190600 protein	9.202	12.88	4.703	10.63	3	4	0.920703	1.49868	0.943091	1.08385	1.07484	0.879407	2.05362	1.45142
A2XAY6	Putative uncharacterized protein	7.178	12.13	7.178	10.64	2	3	0.584063	1.31489	0.797683	1.18914	0.792251	0.77459	2.84123	1.05584
Q6AVU9	Expressed protein	9.574	10.64	9.574	10.64	1	2	1.28054	0.782306	1.38702	1.0916	1.14723	0.850756	1.21587	1.5248
Q7X7U5	Os07g0601000 protein	14.5	13.31	9.172	10.65	3	3	1.25651	0.988566	1.45406	1.13276	0.978161	0.713341	1.96383	1.56078
Q0JJ47	Aspartate aminotransferase	21.3	14.57	14.57	10.65	7	5	1.12492	1.11906	1.35709	1.19244	0.902295	0.679184	1.42292	1.202
I1P5K0	Uncharacterized protein	12.8	10.67	7.622	10.67	3	4	1.09509	1.2833	1.25713	0.986735	0.934259	0.998824	1.33853	1.61391
Q65XW5	Os05g0110100 protein	25.95	22.14	10.69	10.69	4	2	0.778988	0.908902	1.05211	1.26416	0.970617	0.712269	1.58845	1.17529
Q6L483	Os05g0358400 protein	6.494	13.96	3.247	10.71	1	3	1.11201	1.25236	0.947724	0.927114	0.743023	0.821055	1.57869	1.342
I1NNZ5	Peptide deformylase	13.46	10.77	6.538	10.77	1	2	1.19327	0.94136	0.991764	1.08383	0.557377	0.685503	1.24095	1.27721
Q0JBF7	Os04g0534400 protein	10.8	10.8	10.8	10.8	2	2	0.929427	1.40001	1.08378	1.13812	0.558763	0.977657	1.04158	1.13097
Q6Z1P3	Os08g0566400 protein	10.8	10.8	10.8	10.8	3	3	1.08976	1.71634	1.27905	1.20098	0.841444	0.807095	1.41407	1.07878
B9FUP9	Uncharacterized protein	14.2	11.36	9.674	10.83	7	8	1.15273	0.982467	1.43936	1.10875	0.673372	0.779145	1.23835	1.54855
I1NVV7	Uncharacterized protein	12.05	13.98	9.639	10.84	3	4	1.27535	1.20085	1.46098	1.06833	0.71052	0.633289	1.0898	1.00354
Q10MD1	Adenyluccinate lyase	11.42	10.87	7.735	10.87	5	5	1.25032	1.15115	1.4064	1.68646	0.865475	0.819863	1.15526	1.46511
Q6ASY6	Small subunit ribomal protein, putative	7.65	10.93	7.65	10.93	3	4	0.930831	1.66714	0.953255	1.51291	1.44957	0.649554	1.0616	0.547687
A2XEF8	Putative uncharacterized protein	10.77	10.94	5.47	10.94	2	5	1.22029	1.41594	1.18315	1.37896	0.897207	0.870558	1.57241	1.3556
Q6Z478	Glycyltransferase	13.5	14.35	9.916	10.97	4	4	1.29325	1.20609	1.07004	1.56016	1.11671	1.27253	1.65936	1.47886
Q69VK6	Putative COP9 complex subunit, FUS5	10.98	10.98	6.098	10.98	1	2	0.605447	1.09845	0.631613	1.32718	2.14407	0.00740741	1.90503	0.653269
A0A0E0LCP6	Uncharacterized protein	17.63	13.96	10.82	10.99	6	6	1.03212	1.201	1.16828	1.40161	0.925321	0.752118	1.64823	1.17432
Q6Z8N4	Os08g0512900 protein	11	11	11	11	1	1	1.22596	0.660453	1.06873	1.65918	0.377738	1.17546	0.767536	1.77257
I1PF58	Uncharacterized protein	13.43	13.85	9.418	11.08	7	9	1.39386	1.1358	1.39543	1.25424	0.896566	0.770539	1.319	1.30735
I1QT32	Uncharacterized protein	11.84	11.09	9.398	11.09	4	4	1.46332	0.98393	1.62937	1.33754	0.941165	0.797462	1.83636	1.41392
A0A0E0FU18	Uncharacterized protein	10.66	13.86	7.889	11.19	6	8	1.22374	1.26768	1.22872	1.04981	0.672199	1.02142	1.45407	1.91346
Q84PD0	DNAJ-like protein	7.914	12.95	7.914	11.27	2	3	0.768976	0.701446	1.25966	0.943024	1.52926	0.752848	3.19702	0.971241
B9FFX9	Uncharacterized protein	10.52	16.28	9.745	11.3	9	11	1.29163	1.0414	1.17261	1.27466	0.879086	1.01327	1.34759	1.56761
Q01N37	H0215A08.5 protein	14.77	14.98	13.08	11.39	6	5	0.856447	1.01662	0.934364	1.10668	0.748497	0.866747	1.11276	1.34435
Q8S0I2	Methyltransferase-like	16.94	11.4	16.94	11.4	4	3	1.18312	1.35208	1.17567	1.35857	0.788047	0.838743	1.54963	1.19154
A0A0E0Q513	Uncharacterized protein	11.51	15.79	11.51	11.51	3	3	0.936763	1.2684	1.18352	1.88472	0.905533	0.6365	1.29268	1.0394
A0A0E0HPV3	Uncharacterized protein	10.47	15.97	6.545	11.52	5	7	1.25751	1.23272	1.28507	1.3349	0.851923	0.783907	1.24954	1.26529
B9F2B8	Uncharacterized protein	14.13	16.14	13.34	11.55	9	8	1.03623	1.11981	1.06786	1.34748	0.858355	0.666732	1.45496	1.22177
A0A0E0NBX5	Uncharacterized protein	14.86	12.52	13.62	11.55	7	5	1.11313	0.752498	1.41189	0.99213	0.668981	0.930402	1.15919	1.16146
Q2QX58	AMP-binding enzyme family protein, expressed	13.9	12.89	11.75	11.6	7	7	1.12416	1.04772	1.07011	1.06107	1.05721	0.813253	1.25308	1.24074
Q2QN10	Expressed protein	12.87	17.54	7.018	11.7	1	2	1.15266	1.34317	1.06684	1.28539	1.25163	0.729434	1.43222	0.95267
Q94I35	Putative methionyl-tRNA synthetase	12.58	15.44	7.886	11.74	4	7	1.09271	1.08041	1.38933	1.30499	0.88434	1.01514	1.36728	1.27343
A0A0E0IMQ4	Uncharacterized protein	14.02	13.26	10.61	11.74	6	8	1.22983	1.30656	1.22085	1.22875	0.773641	0.853232	1.31307	1.10894
A0A0P0Y344	Os11g0546000 protein	10.26	11.75	9.603	11.75	5	6	1.31409	1.0964	1.35027	1.21615	0.82854	0.909159	1.27489	1.39976
A0A0E0P3Z4	Uncharacterized protein	19.41	13.92	10.39	11.76	5	6	0.936682	1.31042	1.12964	1.49697	0.847417	0.861867	1.16103	1.16775
Q760C7	Alcohol dehydrogenase 1	12.14	11.87	5.541	11.87	2	5	1.44313	1.66915	1.11373	1.4644	0.911164	0.983651	1.35932	1.68917
Q84U93	Zinc finger protein SRZ1	12.05	12.05	12.05	12.05	2	2	0.80678	1.84177	0.606369	1.18858	0.851789	1.35693	1.21505	1.17242
Q60DT7	Os05g0190500 protein	12.08	12.08	12.08	12.08	2	2	1.2478	0.89825	1.33174	0.884537	0.869916	0.76147	0.978899	1.03644
Q53PY7	Os11g0150100 protein	16.16	17.58	13.33	12.12	6	5	1.2105	1.32361	1.1999	1.21816	0.729057	0.838984	1.1245	1.11144
B9G727	Uncharacterized protein	16.29	12.22	16.29	12.22	3	2	1.03413	1.35763	0.786944	1.2505	0.828376	0.875365	1.12329	1.22098
Q5ZDZ8	Os01g0127300 protein	11.2	13.28	7.469	12.24	3	5	1.33531	1.21713	1.23472	1.01414	0.96079	1.3466	1.31272	1.26593
Q7EY69	Os08g0427900 protein	11.54	13.99	9.441	12.24	2	3	1.37861	1.41988	1.38967	1.23488	1.01656	0.723881	1.98761	1.33451
A0A0E0KJH5	Uncharacterized protein	16.37	19.03	12.39	12.39	3	3	1.3819	1.17402	1.12452	1.13939	0.783282	0.902252	1.21751	1.16122
I1QMU3	Uncharacterized protein	18.97	15.18	14.77	12.41	18	14	1.04451	0.848289	1.37905	1.2035	0.602442	0.904435	1.25157	1.08494
A0A0E0GSN5	Uncharacterized protein	12.3	14	9.653	12.44	17	17	0.990395	1.03735	1.38971	1.3882	0.697446	0.908555	1.36657	1.46175
B9F5T2	Uncharacterized protein	8.571	12.45	8.571	12.45	5	5	1.09163	1.15971	1.54171	1.55935	0.647937	1.29826	1.43879	1.69238
Q5Z8H5	Peroxidase	15.13	15.13	15.13	12.46	4	3	1.97784	0.752481	1.2094	2.01649	0.970675	0.441488	1.678	0.932931
Q5N7I5	Putative uncharacterized protein B1065E10.26	14.51	15.6	10.99	12.53	4	6	1.11681	1.22292	1.11397	1.22177	0.805635	0.85637	1.23504	1.32762
Q5JJM6	Os01g0367100 protein	23.24	18.53	14.12	12.65	5	4	1.22635	1.81832	1.14581	1.73239	1.05583	0.611009	1.79954	1.18199
A3C1Z4	Uncharacterized protein	10.56	15.84	7.453	12.73	2	3	1.1722	0.841233	1.11815	0.592458	0.870479	1.26655	1.12812	0.97244
Q60DA3	Os05g0189300 protein	12.75	15.14	9.96	12.75	2	3	1.08353	1.29215	1.15536	1.33006	0.803213	1.02596	1.12761	1.25384
I1P887	Eukaryotic translation initiation factor 3 subunit K	16.37	16.37	16.37	12.83	6	4	1.25442	1.02996	0.881778	1.53925	0.816937	0.986406	1.08998	1.44734
Q69UI3	Os08g0117100 protein	18.18	18.18	15.67	12.85	5	4	1.11053	1.12085	0.823746	0.92245	0.925823	0.688623	1.19739	1.09025
A0A0E0GKB1	Uncharacterized protein	16	14.35	13.18	12.94	8	8	1.10403	1.14589	0.987551	0.912251	0.844481	0.869719	1.22152	1.27426
A0A0E0I5X2	Uncharacterized protein	16.35	16.62	8.992	13.08	3	4	1.12767	1.05616	0.878551	1.20525	0.678402	0.511923	0.94418	1.04579
A0A0E0FR17	Zeta-carotene desaturase	18.28	17.6	12.14	13.1	10	10	0.927793	1.43465	0.968062	0.979109	0.99205	0.73142	1.46714	1.09657
B9FIY2	Uncharacterized protein	14.75	13.11	10.82	13.11	2	3	1.1056	1.01012	0.998944	1.00972	0.873019	0.80065	1.54709	1.08556
A0A0E0NGI3	Uncharacterized protein	13.11	13.11	13.11	13.11	2	2	1.31599	1.02778	1.48394	1.10687	0.848738	0.96001	1.53047	1.04194
Q9SNJ7	ESTs AU078175(C51476)	13.26	19.89	4.972	13.26	1	2	1.26458	1.0011	0.99211	1.19235	0.773612	0.45049	1.36755	1.44375
B8APG3	Peroxidase	15.63	15.63	13.28	13.28	6	4	0.911255	1.09459	0.842623	0.646884	0.807509	0.857052	1.00483	1.32078
B8A8F9	Putative uncharacterized protein	13.33	13.33	13.33	13.33	4	3	1.08944	1.19847	1.08157	1.56739	0.932008	0.801955	1.34862	1.15307
Q84M38	Expressed protein	13.33	13.33	13.33	13.33	3	2	1.10573	1.18462	1.02161	1.21419	0.749944	0.882923	1.2827	1.10475
A0A0E0HNE8	Probable alanine--tRNA ligase, chloroplastic	12.85	17.27	9.337	13.35	8	10	1.12336	1.04096	1.12097	0.997745	0.723804	0.845824	1.39094	1.30801
I1P5X1	Uncharacterized protein	13.1	13.39	6.548	13.39	3	5	0.894064	1.16939	0.878017	0.974416	0.878356	0.885257	1.20814	1.14298
I1P6W7	Uncharacterized protein	10.97	15.61	10.97	13.5	2	5	0.89106	0.850559	1.1034	0.999733	0.692661	0.987476	1.19319	1.48906
A2YRF1	Putative uncharacterized protein	9.814	13.53	9.814	13.53	3	4	1.91738	1.42296	2.24694	1.82593	0.635977	1.201	1.73709	1.84734
Q7XI67	Os07g0691200 protein	13.53	18.08	12.37	13.53	12	12	1.12882	1.10553	1.08515	1.00345	0.825902	0.751144	1.16737	1.22683
Q9LWE3	Os01g0219000 protein	8.502	17.81	8.502	13.77	3	4	0.432298	2.77247	4.00357	2.58018	0.399763	0.904893	2.2657	1.50207
Q6YZH8	Os08g0559600 protein	17.17	13.8	16.33	13.8	9	7	1.21936	1.04714	1.24429	1.0545	0.961169	0.992381	1.34655	1.11864
Q84PD6	Protein tyrine phphatase-like protein	16.42	13.81	8.209	13.81	3	4	1.31661	1.3563	1.15094	1.29177	0.885576	0.784317	1.49708	1.24516
Q5Z7L0	Beta-galactosidase 9	14.27	16.36	11.47	13.99	8	9	1.17562	1.13131	1.05409	1.05299	0.916787	0.903687	1.17669	1.17867
Q69LL7	Os08g0313200 protein	12.34	16.6	9.787	14.04	2	3	1.2014	1.41075	1.38528	1.27426	0.963649	0.898939	1.51681	1.39162
Q6EUS6	Aspartate aminotransferase	10.19	18.98	8.565	14.12	3	5	1.48596	1.70844	1.24776	1.58256	0.876813	0.790933	1.19401	1.3908
Q10MW8	Os03g0292800 protein	23.92	23.92	5.742	14.35	2	2	1.2677	1.44457	1.31932	1.80709	0.937218	0.904872	1.30758	1.55649
B9F2N9	Uncharacterized protein	15.2	16.22	6.571	14.37	2	6	1.10536	0.967589	1.25443	0.954279	0.817185	0.897451	1.58979	1.63928
Q84YY4	Os08g0292600 protein	20.8	22.32	20.8	14.37	5	4	1.4838	1.04991	1.71128	1.10271	1.07462	0.834027	1.31038	1.03689
I1QIR9	Uncharacterized protein	9.344	17.5	4.771	14.51	2	7	0.9497	1.22178	1.14484	1.30152	0.797347	0.899438	1.49419	1.3576
A0A0E0QC68	Thioredoxin reductase	23.37	18.2	20.87	14.52	11	8	1.11691	1.13903	1.01133	1.1374	0.839268	0.817181	1.22369	1.24302
A0A0E0NFQ9	Uncharacterized protein	11.58	14.67	9.653	14.67	4	4	1.10123	0.996706	1.16273	1.00331	1.65096	0.768781	2.23481	1.6105
Q6ZHC3	Os02g0686400 protein	29.33	20.77	25.5	14.75	12	8	1.28551	1.07773	1.20005	1.24168	0.721213	0.938874	1.18265	1.55555
A2WMG4	Histidinol dehydrogenase, chloroplastic	14.8	14.8	14.8	14.8	7	7	1.09011	0.987385	1.21098	0.962092	0.914557	0.837973	1.32472	1.22255
Q60E66	Os05g0387200 protein	22.13	16.49	17.54	14.82	9	8	0.967015	1.3091	0.840543	0.943826	0.790863	0.890681	1.13697	1.08629
B8AB01	Putative uncharacterized protein	23.24	17.27	15.99	14.93	7	6	1.1652	1.33525	1.15112	1.15864	0.717413	0.80773	1.16604	1.42249
I1P787	Uncharacterized protein	18.04	14.95	18.04	14.95	7	6	1.10821	1.29494	1.09889	1.25871	0.848568	0.77485	1.40489	1.10461
A0A0E0NQZ6	Uncharacterized protein	15.78	14.96	13.93	14.96	7	8	1.25519	1.14148	1.05294	1.12566	0.720324	0.811881	1.07663	1.02904
B8BDB0	Putative uncharacterized protein	21.81	17.28	18.41	15.01	6	5	1.31829	1.13331	1.11818	1.22455	0.914267	1.05666	1.74793	1.09797
Q01L37	H0209H04.1 protein	19.88	20.18	12.96	15.02	9	10	1.11389	0.841665	1.13381	1.00786	0.784807	0.938594	1.12936	1.46789
A0A0E0R143	Uncharacterized protein	15.03	15.03	6.936	15.03	1	2	0.161774	1.09828	1.32248	1.33706	0.50386	2.10494	1.39089	4.49665
Q0DG76	Os05g0549100 protein	16.82	15.03	14.85	15.03	7	7	1.08419	1.25045	1.04173	1.45029	0.789706	0.884024	1.18097	1.2322
A0A0E0NQR2	Uncharacterized protein	20.27	18	18	15.03	10	7	1.10537	1.26903	0.832427	0.718369	0.856065	0.894024	0.980013	1.31263
A0A0E0G4Q9	Uncharacterized protein	13.2	16.85	9.551	15.17	8	9	1.04959	1.05787	1.14868	1.21406	0.828674	0.745278	1.66993	1.20979
Q84MY7	Peptidyl-prolyl cis-trans isomerase E, putative, expressed	15.2	15.2	15.2	15.2	2	2	1.14782	0.964811	1.32298	1.03267	1.38778	0.853252	1.16203	1.23012
Q2QNE1	Os12g0568900 protein	6.087	18.7	6.087	15.22	1	2	1.10175	1.24459	1.47678	1.24563	0.990239	0.981527	1.76415	0.813051
Q94DS3	Os01g0761000 protein	15.23	15.23	15.23	15.23	3	2	1.04558	0.867064	1.09309	1.13687	1.01261	0.926883	1.21009	1.11458
Q10MF8	Enoyl-CoA hydratase/isomerase family protein, expressed	23.13	30.22	23.13	15.3	4	3	1.102	1.14782	1.01443	1.62209	0.960183	0.870772	1.71391	1.20202
I1P540	Uncharacterized protein	25.25	20.66	21.97	15.41	9	6	1.05925	1.10879	1.13289	1.19936	0.864102	0.732779	1.15154	1.15778
Q25A95	B0812A04.3 protein	22.54	15.49	20.77	15.49	7	6	1.30763	1.12755	1.30582	1.17892	0.757021	0.939906	1.26972	1.16361
A0A0E0QCR5	Peroxidase	22.64	21.04	16.33	15.57	16	12	0.90877	1.07964	1.1003	1.04928	0.973013	0.528422	1.85945	0.967263
Q6ZI79	Os02g0556800 protein	37.76	39.83	33.61	15.77	4	3	0.963654	1.17701	1.02971	1.02526	0.913934	0.780599	1.21438	1.26747
A0A0E0HIC7	Uncharacterized protein	23.83	21.48	9.375	16.02	2	5	0.948742	1.05488	0.995551	1.02108	1.02095	0.921795	1.5328	1.06749
A0A0E0HXB4	Uncharacterized protein	20.07	17.72	18.08	16.09	16	13	1.22999	1.11844	1.02087	1.00895	0.747161	0.846881	1.45626	1.14049
I1NV22	Photystem II reaction center Psb28 protein	22.78	16.11	16.11	16.11	5	4	0.961997	1.50932	1.02181	1.56971	0.673986	0.95873	0.741695	1.0161
Q75LE2	Os03g0843100 protein	16.14	21.97	16.14	16.14	3	3	0.817738	0.794654	0.845537	1.07961	0.760073	0.836577	0.978621	1.01925
B8AGU2	Protein disulfide-isomerase	7.46	16.16	7.46	16.16	4	8	1.33845	1.19125	1.50269	1.38934	0.701236	0.837651	1.1776	1.33961
A0A0E0R4D4	Uncharacterized protein	18.74	18.08	18.08	16.17	23	23	1.14779	1.19185	1.03533	1.09466	0.836773	0.741386	1.26062	1.11114
B8BEC2	Putative uncharacterized protein	12.66	16.28	12.66	16.28	4	6	1.02923	0.982753	0.801414	1.07827	0.959797	1.07434	1.11227	1.2188
Q10KN9	KH domain-containing protein, putative, expressed	10.52	16.42	8.672	16.42	3	6	1.86659	1.02167	1.96205	1.09945	0.757171	0.856195	1.56342	1.08505
A0A0E0GV63	Uncharacterized protein	21.61	16.58	21.61	16.58	3	2	1.17647	1.0307	1.01348	1.07719	0.568707	1.04494	1.13992	1.64403
Q5QLQ5	Os01g0667200 protein	3.607	16.72	3.607	16.72	1	4	2.31197	1.73933	2.53085	2.28266	1.42641	0.819132	1.83895	1.08951
A0A0E0N5B8	Uncharacterized protein	19.58	21.33	16.78	16.78	5	4	0.987346	1.01264	1.03087	0.989237	0.810519	0.795678	1.17202	1.17706
Q6EP57	Os02g0578400 protein	29.33	21.33	24.89	16.89	7	3	1.31622	1.04008	1.23105	1.12	0.826758	0.794289	0.987951	1.30859
A0A0E0LQG9	Uncharacterized protein	12.41	18.28	11.03	16.9	3	5	0.888382	1.13217	0.934596	1.21814	0.923455	0.892201	0.766202	1.31718
J7F224	50S ribomal protein L23, chloroplastic	23.08	17.09	17.09	17.09	2	2	1.20658	0.973131	1.14808	1.08406	0.867808	0.850007	1.11748	1.16584
A0A0E0JKS7	Uncharacterized protein	33.61	17.21	8.197	17.21	1	3	1.18712	1.21337	1.24884	1.31614	0.924585	0.839978	1.27177	1.43443
Q84VC8	Gamma hydroxybutyrate dehydrogenase-like protein	15.36	17.41	9.556	17.41	2	4	1.24358	1.44092	1.1348	1.59959	0.862104	0.90759	1.50669	1.25527
Q5YM05	Os06g0720400 protein	19.67	21.72	15.37	17.42	6	7	1.14864	0.985568	1.37489	1.02671	0.736411	0.819657	1.20754	1.3558
Q6K4T1	60S ribomal protein L27	9.489	17.52	9.489	17.52	1	2	0.935671	0.571921	0.989244	0.97406	1.08012	1.03165	1.28558	0.996829
Q6ENJ5	30S ribosomal protein S16, chloroplastic	40	40	25.88	17.65	3	2	1.07261	1.19423	1.0323	1.07256	0.793346	0.89647	1.19728	1.17039
Q5U1Q4	Peroxidase	14.41	19.22	5.706	17.72	1	5	1.37573	1.93588	1.15442	2.19384	1.34661	1.28374	1.5317	2.00892
B9FBM2	Os03g0176600 protein	17.75	24.68	12.12	17.75	3	3	0.936999	0.779994	0.978295	1.00447	0.77885	0.81785	1.08868	1.25375
I1P3G7	Uncharacterized protein	13.55	17.76	13.55	17.76	3	3	0.79582	0.967895	1.10677	1.07646	0.890579	1.02686	1.22287	1.35478
Q6Z0V9	Os02g0308800 protein	17.91	17.91	17.91	17.91	6	6	1.12369	0.904966	0.801962	0.851179	0.819377	1.04255	1.04706	1.17929
Q10L89	Os03g0356484 protein	17.92	20.81	17.92	17.92	3	3	0.885888	1.11343	0.902576	1.1158	0.643545	1.28909	1.01228	1.68898
Q7XR19	60S ribosomal protein L6	35.59	27.03	28.83	18.02	6	4	1.1939	0.978124	1.16861	1.13254	0.84182	0.875036	1.22167	1.32551
Q8GZY2	Putative 50S ribosomal protein L10	23.18	20.82	16.09	18.03	7	7	1.24378	1.08383	1.06038	1.09318	0.77926	0.883174	1.06246	1.10947
Q6ZDP0	Os07g0196200 protein	23.67	18.37	23.67	18.37	6	4	1.00559	1.2735	1.18647	1.05517	0.909596	0.805371	1.4744	1.12221
I1QT91	Ubiquitin-fold modifier-conjugating enzyme 1	18.38	18.38	6.486	18.38	1	2	1.10255	1.24838	1.44147	2.19717	1.07656	0.893197	1.49332	1.51648
Q53RK7	Peptidyl-prolyl cis-trans isomerase	18.65	24.6	18.65	18.65	3	3	1.33193	0.992259	1.62019	1.02908	1.01426	0.990376	1.64297	1.04185
Q9LST9	Proteasome subunit beta type	24.39	21.54	21.54	18.7	8	6	1.31157	0.799669	1.39257	0.973173	0.719927	0.855384	1.48882	1.24499
Q851N3	Expressed protein	23.39	22.94	23.39	18.81	4	3	1.41603	0.661442	1.39186	1.0171	0.782864	1.00763	1.15219	1.08738
Q5Z6P4	Os06g0264800 protein	25	19.23	19.23	19.23	4	5	0.91127	1.09779	0.946683	1.2264	0.765743	1.2081	1.04964	1.44561
A3A997	Uncharacterized protein	23.57	22.5	23.57	19.29	8	6	1.07843	1.02888	1.06982	1.16927	0.823807	1.00796	1.18939	1.35789
B9EVS6	Pectinesterase	20.03	21.4	20.03	19.69	10	10	1.26638	1.04592	1.21879	1.22439	0.603666	0.833285	1.10106	1.22447
Q6ZFE5	Os08g0483200 protein	18.59	23.05	18.59	19.7	4	5	0.935836	1.50292	1.33819	0.996445	0.839764	1.1317	0.836725	1.36521
Q6K826	Os02g0781400 protein	19.61	25.1	16.86	20	5	6	0.920645	0.869079	0.714001	0.946147	0.839169	0.703407	1.38115	0.993141
Q6ZJ16	Os08g0557100 protein	35.41	30.16	20.98	20	9	9	1.05098	1.01789	0.943449	0.968153	0.799962	0.93145	1.25121	1.22074
E9KIM8	Photystem II D2 protein	20.06	20.06	20.06	20.06	10	10	0.979681	0.87774	1.0304	1.09057	1.25032	1.22122	1.22723	1.32394
I1PBB1	Uncharacterized protein	20.25	20.25	17.04	20.25	9	8	1.30936	1.12707	1.01322	0.833524	0.858076	0.925726	1.08396	1.34024
I1QGI4	Uncharacterized protein	20.43	20.43	20.43	20.43	2	2	1.35323	0.906273	1.00423	0.840734	0.9319	0.43928	1.24487	0.6872
Q7XID8	Putative prolyl-tRNA synthetase	22.94	24.95	17.8	20.55	11	11	1.27497	1.10355	0.966581	1.1676	0.812426	0.783463	1.16721	1.34066
Q6Z1H2	Os08g0535600 protein	31.51	31.51	20.55	20.55	1	2	1.20707	0.956014	1.61382	1.18945	0.979636	0.697102	1.45243	1.17966
Q84VC9	OSJNBb0004G23.6 protein	24.3	24.3	24.3	20.72	8	9	1.21355	1.19152	0.944371	0.987215	0.864982	0.875633	1.00415	1.28242
Q0DC43	Formate dehydrogenase	27.13	26.6	17.29	20.74	8	9	1.28812	1.05782	1.4816	1.16826	0.860319	0.714917	1.38265	1.23369
Q7Y096	3-isopropylmalate dehydrogenase	28.68	25.74	28.68	20.83	11	7	0.987119	1.24729	0.977915	1.18102	0.751528	0.81843	1.22854	1.03064
Q850W6	Os03g0452300 protein	24.23	20.86	24.23	20.86	11	10	1.06857	1.10545	0.92015	0.956122	0.844764	0.913885	1.18063	1.19278
Q9FVZ7	Membrane steroid binding protein 1, putative, expressed	14.22	21.12	9.914	21.12	1	3	1.01805	1.26561	1.4806	1.3408	0.704913	0.82192	3.81754	0.981935
A0A0E0L3B1	Uncharacterized protein	25.66	28.61	22.71	21.24	7	6	1.14413	0.985189	0.930937	0.935788	0.736693	0.823888	1.20706	0.97139
I1P1Z7	Uncharacterized protein	24.46	26.08	23.39	21.64	18	15	0.952343	0.974663	1.05111	1.20846	0.832779	0.77658	1.28542	1.09206
Q851Y1	Ankyrin repeat domain protein 2, putative, expressed	31.14	27.43	21.71	21.71	5	6	0.909305	0.982336	1.04316	1.13208	0.812652	0.755347	1.17291	1.24106
Q9SNL7	Putative S-adenyl-L-methionine Mg-protoporphyrin IX methyltransferase	32.82	27.61	28.83	21.78	12	9	1.10753	1.07291	1.01903	0.891821	0.892582	0.868272	1.20719	1.22696
Q7FAT6	OSJNBa0010H02.6 protein	22.75	23.3	21.28	21.83	10	10	1.14906	1.19483	1.03366	1.1797	0.710769	0.924325	1.17243	1.2007
A0A0E0N8J2	Ferredoxin--NADP reductase	29	26.54	26.43	21.84	48	41	1.19585	1.07652	1.10724	0.920379	0.894958	0.852048	1.06384	1.162
Q75LD8	Os03g0843400 protein	29.22	29.22	21.92	21.92	8	7	1.17263	1.01782	0.95312	0.926508	0.902251	0.785398	1.3306	1.20799
A0A0E0GM41	Uncharacterized protein	26.02	24.12	26.02	22.22	11	10	1.01054	1.03262	0.880117	0.620098	0.886864	0.768356	1.16083	1.09086
A2XEX2	Putative uncharacterized protein	29.06	24.38	29.06	22.41	17	14	1.09111	1.08974	1.02224	1.04832	0.907522	0.880032	1.15719	1.13638
Q67VQ6	Immunophilin-like	22.43	22.43	22.43	22.43	4	4	0.930235	1.3343	1.02175	1.34974	0.777681	0.869061	1.4861	1.23737
A3BCY2	Uncharacterized protein	25.23	26.36	22.73	22.5	14	13	1.31483	1.08609	1.06025	1.00606	0.814266	0.971294	1.16074	1.25022
Q6AVA8	Pyruvate, phosphate dikinase 1, chloroplastic	25.24	25.77	23.44	23.02	28	28	1.15395	1.10636	1.29473	1.2161	0.831671	0.776157	1.23826	1.32033
Q7XQG5	OJ000114_01.12 protein	37.23	34.84	31.12	23.4	12	8	1.01427	1.0983	1.29068	1.13006	0.812784	0.827073	1.21519	1.15727
A0A0E0JID9	Uncharacterized protein	24.78	25.66	22.57	23.45	5	7	1.11488	1.00659	1.05517	0.91932	0.810607	1.14839	1.19966	1.81764
Q6Z3F9	Os08g0553800 protein	27.98	25.65	27.98	23.58	14	10	1.17184	1.19881	1.07802	1.05716	0.994185	0.878802	1.36351	1.2391
Q654W0	G-box binding protein	23.6	31.46	23.6	23.6	2	2	1.2035	0.909637	1.89754	1.22046	0.91184	0.816501	1.48241	1.06684
Q8RVB1	50S ribomal protein L31	28.89	23.7	23.7	23.7	3	2	0.797755	1.03369	1.03976	1.15847	1.04586	0.746095	1.17745	1.13703
A0A0E0JD14	Uncharacterized protein	20.07	26.02	20.07	23.79	6	5	1.54459	1.07042	1.19914	0.915757	0.969475	0.910766	1.33363	1.07371
Q7XD45	Chloroplast inner envelope protein, putative, expressed	27.89	27.1	25.52	24.04	29	25	0.847133	0.881951	0.921704	0.880071	0.828919	0.811781	1.17348	1.25553
Q9FYP0	Peroxidase	29.68	25.94	18.73	24.5	6	7	1.40297	1.13415	1.35197	1.06049	0.809561	0.78117	1.21541	1.27626
A0A0E0JUY4	Uncharacterized protein	30.4	29.3	26.37	25.09	14	13	1.18483	1.07929	1.02974	1.36353	0.779811	0.814014	1.02619	1.12536
Q2R4A1	40S ribosomal protein S5, putative, expressed	33.17	25.13	28.64	25.13	8	8	0.812769	1.39719	1.20807	1.31976	0.889439	0.886596	1.16084	1.50911
Q2QP54	Elongation factor Ts	28.05	28.76	25.65	25.47	30	25	1.02031	0.920413	1.00757	0.932798	0.946284	0.831672	1.25607	1.19907
Q7XMZ4	OSJNBa0060P14.10 protein	25.51	25.51	25.51	25.51	5	5	1.27361	0.935355	1.09272	1.53467	0.843947	0.660388	1.04065	1.26945
B9G449	Uncharacterized protein	26.66	28.21	21.35	26	17	16	0.992154	0.952974	0.984922	1.01109	0.832938	0.824629	1.19511	1.0982
Q6K6C3	Os02g0815300 protein	20.75	26.42	17.61	26.42	2	3	1.05575	1.09433	1.0106	1.06092	0.849751	0.720389	1.2084	0.959782
A0A0E0ISN2	Uncharacterized protein	29	29	26.44	26.44	22	19	1.0184	1.10381	0.80001	0.895901	0.84417	0.831807	1.07968	1.0214
B8AL25	Putative uncharacterized protein	25.77	29.79	24.59	26.48	14	13	1.44772	1.21386	1.01564	1.16385	0.941639	1.00089	1.15815	0.561341
Q6Z6B5	Os02g0328300 protein	26.48	26.48	26.48	26.48	10	10	1.0842	1.21489	1.12929	1.2443	0.80449	0.846898	1.1967	1.22831
Q7XUV4	OSJNBa0072F16.12 protein	27.87	30.05	27.87	26.78	12	9	1.14922	1.04628	1.07868	0.991777	0.779617	0.877241	1.14265	1.20314
A0A0E0NAR8	Uncharacterized protein	26.92	26.92	26.92	26.92	8	6	1.25319	1.2067	1.28312	1.1541	0.872668	0.81693	1.37188	1.22872
Q6H4L2	Elongation factor 2	32.62	34.05	30.01	27.05	39	34	1.13493	1.42473	1.22636	1.38225	0.907099	0.82303	1.41388	1.22461
I1NWJ9	Catalase	37.65	32.59	29.96	27.33	23	17	1.20306	1.21921	1.18323	1.13917	0.826541	0.779929	1.03741	1.07213
Q10PW2	Alpha-tubulin	28.29	33.18	23.16	27.62	12	14	0.99095	1.4868	1.03313	1.73124	0.612242	0.917358	1.06059	1.85636
Q69LC0	Os07g0171100 protein	30.75	35.82	23.88	27.76	13	14	1.10824	1.15677	1.10925	1.1468	0.84823	0.778596	1.38458	1.19088
Q10M34	Expressed protein	26.17	32.24	22.9	28.04	4	5	1.5281	1.18476	1.50363	1.20176	0.854671	1.01224	1.15234	1.92144
Q9AUQ4	Os03g0712700 protein	28.18	28.18	28.18	28.18	18	19	1.13969	1.04027	1.13014	1.04348	0.891913	0.854982	1.18989	1.34823
Q84PA4	ATP synthase B chain, chloroplast, putative, expressed	28.44	36.02	24.64	28.44	9	7	1.0977	1.18799	0.997257	0.993167	0.835056	0.827546	1.07622	1.0448
Q0DVI1	Os03g0128800 protein	30.95	30.95	23.28	28.57	5	6	1.18705	1.02745	1.19325	0.969067	1.00461	0.84497	1.35184	1.11418
Q01LH6	B0222C05.3 protein	18.03	32.79	18.03	29.51	3	5	1.06621	0.801104	1.05852	2.07345	0.986356	0.998848	1.09483	1.62127
Q0DIY4	Os05g0350600 protein	15.45	33.18	6.364	29.55	1	3	1.39029	1.40797	1.97406	1.18854	1.0047	0.896449	1.39065	1.32007
Q7XV22	OSJNBa0064H22.12 protein	24.06	33.16	20.86	29.95	4	4	1.04599	0.919089	0.849638	1.57659	0.89255	0.842699	1.23688	1.36943
I1NXM7	Uncharacterized protein	30.17	32.96	30.17	30.45	14	16	1.04969	1.17294	0.729411	0.993557	0.822534	0.879462	1.00757	1.09446
Q6H6L8	Os02g0662100 protein	30.47	30.47	30.47	30.47	7	6	1.29604	1.18439	1.26386	1.17667	1.06684	0.965941	1.57609	1.19495
Q0JMV6	Os01g0357100 protein	36.53	33.33	32.49	30.47	27	24	1.07999	1.2234	0.778083	0.819062	0.846316	0.775004	1.08589	1.04271
Q60EJ0	Os05g0501700 protein	32.09	30.6	20.9	30.6	6	6	1.37252	1.02729	1.38077	0.795144	0.890095	0.564954	1.16955	1.13859
I1PI16	Glutamyl-tRNA(Gln) amidotransferase subunit C, chloroplastic/mitochondrial	30.72	30.72	30.72	30.72	5	5	1.11664	1.14279	1.27425	1.00105	0.807258	0.849105	1.05792	1.28114
Q8W0D1	Os01g0721900 protein	34.47	37.37	31.05	31.05	7	8	0.950913	1.13749	1.19599	1.24449	0.915293	0.84549	1.19716	1.12128
A0A0E0LW12	Uncharacterized protein	48.29	47.53	34.98	31.56	16	12	1.38992	1.00641	1.41001	1.12195	0.856558	1.02192	1.1499	1.30129
Q9FP25	Os01g0303000 protein	32.26	32.26	26.61	32.26	8	10	1.18123	1.13063	0.957909	1.13018	0.903269	0.890358	1.04128	0.995384
A0A0E0GUL1	Uncharacterized protein	33.03	33.03	32.42	32.42	43	41	1.12598	1.11153	0.960892	0.988888	0.828322	0.741211	1.14251	1.07434
A3ATE4	Uncharacterized protein	36.5	36.69	32.04	32.72	44	42	1.00392	1.15457	0.948899	1.03365	0.934516	0.866382	1.21728	1.07916
Q2QV45	70 kDa heat shock protein	38.68	39.4	32.66	32.95	34	28	0.874465	1.07531	0.903091	0.950575	0.821834	0.734422	1.11231	0.992763
Q01HZ7	Glutamine synthetase	36.21	33.64	30.61	33.64	33	36	0.979658	0.960797	0.93733	0.93687	0.821388	0.813471	1.17605	1.1316
Q6ZK86	Os08g0504500 protein	26.34	33.74	26.34	33.74	6	7	1.88832	0.74427	1.62506	1.05125	0.857533	0.660856	0.967096	1.19455
I1Q5F3	Uncharacterized protein	41.81	39.62	40.64	34.21	35	28	1.05687	0.952835	1.0665	1.129	0.899738	0.885937	1.34865	1.16692
Q69K00	Os09g0535000 protein	40.46	40.13	37.83	35.2	20	18	1.13819	1.11456	1.03105	1.08177	0.870205	0.820177	1.22202	1.15246
Q8GRU9	Phosphoribulokinase	41.19	39.21	37.22	35.24	26	27	1.00587	1.02861	1.00527	1.00509	0.887645	0.817801	1.16529	1.13653
B8APA6	Ribule-phphate 3-epimerase	44.89	41.61	31.02	35.77	8	8	1.00853	1.12793	0.943542	0.987474	0.933279	0.89408	1.25233	1.18535
Q6ZGJ8	Os02g0768600 protein	39.86	36.36	36.36	36.36	12	11	1.1019	1.0954	1.03485	1.02951	0.863706	0.788967	1.25013	1.11471
Q6K8B8	40S ribomal protein S3a	36.4	43.68	19.54	36.4	4	9	1.34205	1.05561	1.50803	1.16861	0.695329	0.926541	0.941189	1.4891
B8AEQ9	Elongation factor Tu	49.9	46.97	47.36	37.38	64	52	1.12481	1.09579	1.10501	1.12981	0.908404	0.874484	1.2589	1.1767
Q337I1	IAP100, putative, expressed	40.95	39.59	38.46	38.24	24	22	0.938664	0.951561	0.853948	0.87562	0.802329	0.856236	1.07144	1.00868
U5PYI2	Cytochrome b559 subunit alpha	38.46	38.46	38.46	38.46	7	9	1.20562	1.07365	1.01548	0.977289	0.821038	0.955577	1.09524	1.42152
Q60E59	Ribosomal protein	45.96	51.53	39.83	39	15	14	1.11613	1.18736	1.10862	1.06014	0.843072	0.80288	1.26878	1.14942
I1Q912	Uncharacterized protein	46.17	47.7	39.8	40.05	21	23	1.11194	1.01005	1.00719	1.03974	0.868461	0.823809	1.21045	1.16521
Q8S6F4	Putative atpE; ATPase epsilon subunit from chromome 10 chloroplast insertion	46.72	46.72	46.72	40.15	8	7	1.09304	1.18551	1.06086	1.10101	0.810853	0.843004	1.17863	1.25037
I1P535	Uncharacterized protein	40.2	40.2	40.2	40.2	3	3	1.04871	1.36445	1.02516	1.19775	0.663434	0.806131	0.909274	1.00323
Q8H8E0	Glutathione S-transferase, N-terminal domain containing protein, expressed	43.3	42.86	41.52	41.07	13	11	1.19728	1.3867	1.14071	1.45866	0.779164	0.863247	1.21934	1.28189
Q5VR43	Os01g0180300 protein	41.12	44.26	38.77	41.12	28	29	1.09343	1.05779	1.08218	1.03171	0.883451	0.789433	1.22287	1.2193
Q0JEM8	Os04g0235600 protein (Fragment)	46.1	51.06	40.43	41.84	10	8	1.03837	1.10207	0.903446	0.956004	0.799179	0.860193	1.10988	1.12052
Q84ZY2	Putative transketolase	51.28	50.74	47.64	41.86	66	57	1.03826	0.997058	1.06366	1.1017	0.895853	0.89901	1.26171	1.23671
Q7EYM8	Os08g0379400 protein	47.18	45.9	38.72	42.56	18	23	1.08545	1.1071	1.04909	0.98277	0.865799	0.884005	1.22255	1.23683
A0A0E0HIT9	Malate dehydrogenase	52.66	49.58	40.9	44.26	18	17	1.09991	1.20801	1.23292	1.45433	0.878368	0.849864	1.23701	1.16201
Q6KA00	Os02g0822600 protein	48.13	48.13	44.92	44.92	12	11	1.1424	1.0733	1.02075	1.03132	0.813138	0.852499	1.2237	1.2707
Q2QMG7	Os12g0605400 protein	24.66	45.21	24.66	45.21	5	7	1.85194	0.928169	0.671867	1.43295	0.253227	0.8547	0.780919	1.54251
I1QBI4	Cytochrome b6-f complex iron-sulfur subunit	51.56	49.33	48	46.22	20	15	1.03873	1.0062	0.88131	0.956496	0.806644	0.731313	1.18605	1.08452
Q5SNH7	Os01g0191100 protein	36.84	46.49	36.84	46.49	2	4	1.17006	1.21247	0.986321	1.11615	0.833845	0.919646	1.0504	1.2368
V5K461	Actin-1	51.99	50.66	46.15	46.68	24	21	1.01775	1.20521	1.07333	1.41664	0.831143	0.821819	1.32502	1.11488
A0A0E0LKD1	Uncharacterized protein	46.73	46.73	46.73	46.73	6	6	1.16128	0.987801	1.06775	1.10199	0.81437	0.755016	1.33544	1.21012
Q9SNK3	Glyceraldehyde-3-phphate dehydrogenase	45.5	55.18	45.5	46.85	56	51	1.02517	1.07788	1.02238	1.04744	0.921498	0.924213	1.15396	1.19951
Q01KV8	H0211A12.16 protein	53.54	47.47	47.47	47.47	4	4	1.07852	1.9578	0.960261	1.66056	0.887225	0.60572	1.40487	1.1562
Q8H3I7	10 kDa chaperonin	44.9	54.08	44.9	47.96	4	4	1.19373	0.946529	1.20757	1.18605	0.895311	0.789193	1.27847	1.23788
Q69Y99	Chaperonin	52.38	52.38	49.6	48.81	25	22	1.07796	1.05057	1.0217	1.02902	0.857602	0.824137	1.28122	1.13538
Q6YU90	Os02g0101500 protein	54.15	54.92	48.7	50.26	27	33	1.09332	1.04354	1.08489	1.00939	0.781683	0.841337	1.22977	1.26413
A0A0E0IHC5	Uncharacterized protein	51.59	52.38	47.22	52.38	19	20	1.16575	1.31364	0.99847	1.08052	0.821428	0.841776	1.1896	1.14294
Q2QSR7	Os12g0420200 protein	61.44	60.37	51.33	52.93	26	27	1.07482	1.09294	0.983753	1.01342	0.827116	0.831177	1.20213	1.1779
I1NY50	Uncharacterized protein	54.22	54.67	54.22	54.67	13	14	1.22767	1.31257	1.05064	1.15887	0.813818	0.855524	1.22206	1.17738
I1PYP1	Plastocyanin	56.49	56.49	55.19	56.49	37	36	1.16772	1.17319	1.13259	1.12409	0.819981	0.81968	1.24024	1.14115
Q69V57	Fructose-bisphosphate aldolase	57.54	64.8	50.56	57.26	39	34	1.0462	0.977235	1.06507	1.06798	0.82588	0.809242	1.25514	1.23504
Q7DNB0	ATP synthase subunit alpha, chloroplastic	63.12	61.93	59.17	57.99	65	62	1.07369	1.06586	1.03556	1.06204	0.881122	0.871207	1.2837	1.22224
Q7F4T2	50S ribomal protein L14, chloroplastic	73.98	73.98	69.11	69.11	14	13	1.15287	1.37725	1.0366	1.0684	0.781013	0.888027	1.23457	1.42105
